# Supplementary material for: Characterization of a Novel Insect-Induced Sesquiterpene Synthase GbTPS1 Based on the Transcriptome of Gossypium barbadense Feeding by Cotton Bollworm
Source: Front Plant Sci. 2022 Jul 13;13:898541. doi: 10.3389/fpls.2022.898541 (PMC9326391; doi:10.3389/fpls.2022.898541)
Supplement: Supplementary file 1 [file Presentation_1.zip]

Archive with 6 entries (6 files):
- Supplementary Material Presentation/data sheet 1.pdf
- Supplementary Material Presentation/table S2.xlsx
- Supplementary Material Presentation/table S3.xlsx
- Supplementary Material Presentation/table S4.xlsx
- Supplementary Material Presentation/table S5.xlsx
- Supplementary Material Presentation/table S6.xlsx
