# Supplementary material for: Characterization of a Novel Insect-Induced Sesquiterpene Synthase GbTPS1 Based on the Transcriptome of Gossypium barbadense Feeding by Cotton Bollworm
Source: Front Plant Sci. 2022 Jul 13;13:898541. doi: 10.3389/fpls.2022.898541 (PMC9326391; doi:10.3389/fpls.2022.898541)
Supplement: Supplementary file 1 [file Presentation_1.zip › Supplementary Material Presentation/table S2.xlsx]

## Sheet: 1
Table S2. All differentially expressed genes (DEGs) in Gossypium barbadense leaves after Helicoverpa armigera infestation. The DEGs were judged as differentially expressed when log2|Ratio| ≥ 1 with FDR ≤ 0.05.
id	HAI-CK-1_count	HAI-CK-2_count	HAI-CK-3_count	HAI-I-1_count	HAI-I-2_count	HAI-I-3_count	HAI-CK-1_fpkm	HAI-CK-2_fpkm	HAI-CK-3_fpkm	HAI-I-1_fpkm	HAI-I-2_fpkm	HAI-I-3_fpkm	Hai-CK_mean	Hai-I_mean	log2(fc)	PValue	FDR	Symbol	Description	KEGG_A_class	KEGG_B_class	Pathway	K_ID	GO Component	GO Function	GO Process
GB_D10G2496	0	0	0	320	354	350	0	0	0	38.67	36.87	36.78	0.001	37.44	15.1923	1.84544e-20	9.12154e-19	ASP	PREDICTED: 21 kDa seed protein-like [Gossypium hirsutum]	-	-	-	-	-	-	-
GB_D01G0996	0	0	0	381	731	449	0	0	0	18.73	30.98	19.17	0.001	22.96	14.4868	2.29599e-22	1.26211e-20	TPS6	PREDICTED: probable terpene synthase 6 isoform X1 [Gossypium raimondii]	-	-	-	-	-	GO:0016838//carbon-oxygen lyase activity, acting on phosphates;GO:0043169//cation binding	-
GB_A06G2068	0	0	0	101	134	97	0	0	0	16.1	18.41	13.43	0.001	15.98	13.964	7.40789e-15	2.41643e-13	S4	PREDICTED: ribonuclease 1-like [Gossypium hirsutum]	-	-	-	-	-	-	-
GB_D08G1330	0	0	0	189	192	172	0	0	0	11.03	9.65	8.72	0.001	9.8	13.2586	2.45271e-17	9.76534e-16	BHLH14	PREDICTED: transcription factor MYC3-like [Gossypium raimondii]	Environmental Information Processing;Environmental Information Processing	Signal transduction;Signal transduction	ko04075//Plant hormone signal transduction;ko04016//MAPK signaling pathway - plant	K13422;K13422	-	GO:0005515//protein binding	-
MSTRG.15769	0	0	0	131	158	512	0	0	0	5.39	5.6	18.28	0.001	9.75667	13.2522	5.04734e-13	1.40607e-11	--	PREDICTED: serine/threonine-protein phosphatase 7 long form homolog isoform X1 [Gossypium raimondii]	-	-	-	-	-	-	-
GB_D05G1224	0	0	0	98	193	364	0	0	0	4.75	8.03	15.28	0.001	9.35333	13.1913	4.6664e-14	1.4215e-12	--	PREDICTED: putative UPF0481 protein At3g02645 [Gossypium raimondii]	-	-	-	-	-	-	-
GB_D10G2498	0	0	0	68	81	71	0	0	0	8.19	8.41	7.42	0.001	8.00667	12.967	4.98643e-13	1.39201e-11	ASP	PREDICTED: 21 kDa seed protein-like [Gossypium hirsutum]	-	-	-	-	-	-	-
GB_D08G0079	0	0	0	141	212	105	0	0	0	7.76	10.06	5.02	0.001	7.61333	12.8943	3.60608e-16	1.32515e-14	FAR3	PREDICTED: fatty acyl-CoA reductase 3-like [Gossypium hirsutum]	Cellular Processes;Metabolism	Transport and catabolism;Lipid metabolism	ko04146//Peroxisome;ko00073//Cutin, suberine and wax biosynthesis	K13356;K13356	-	GO:0016620//oxidoreductase activity, acting on the aldehyde or oxo group of donors, NAD or NADP as acceptor	GO:0009058//biosynthetic process;GO:0044238//primary metabolic process;GO:0044710//single-organism metabolic process
GB_A03G0995	0	0	0	92	84	170	0	0	0	6.17	4.85	9.87	0.001	6.96333	12.7656	7.88665e-15	2.56633e-13	PLP2	PREDICTED: patatin-like protein 2 [Gossypium hirsutum]	-	-	-	-	-	GO:0003824//catalytic activity	GO:0006629//lipid metabolic process
GB_D08G0078	0	0	0	60	177	57	0	0	0	4.4	11.17	3.63	0.001	6.4	12.6439	1.11552e-10	2.47626e-09	CYP94C1	PREDICTED: cytochrome P450 94C1-like [Gossypium hirsutum]	-	-	-	-	GO:0043227//membrane-bounded organelle	GO:0016713//oxidoreductase activity, acting on paired donors, with incorporation or reduction of molecular oxygen, reduced iron-sulfur protein as one donor, and incorporation of one atom of oxygen;GO:0046906//tetrapyrrole binding;GO:0046914//transition metal ion binding	GO:0001101//response to acid chemical;GO:0006972//hyperosmotic response;GO:0009694//jasmonic acid metabolic process;GO:0009755//hormone-mediated signaling pathway;GO:0051707//response to other organism
GB_A08G2488	0	0	0	408	51	95	0	0	0	12.65	1.36	2.56	0.001	5.52333	12.4313	6.27119e-08	9.88425e-07	LOX1.5	PREDICTED: probable linoleate 9S-lipoxygenase 5 [Gossypium hirsutum]	Metabolism	Lipid metabolism	ko00591//Linoleic acid metabolism	K15718	-	GO:0016701//oxidoreductase activity, acting on single donors with incorporation of molecular oxygen;GO:0043169//cation binding	GO:0006633//fatty acid biosynthetic process
GB_A10G0331	0	0	0	46	95	97	0	0	0	3.37	6	6.17	0.001	5.18	12.3387	3.81157e-13	1.07244e-11	SRG1	PREDICTED: protein SRG1-like [Gossypium arboreum]	-	-	-	-	-	GO:0016705//oxidoreductase activity, acting on paired donors, with incorporation or reduction of molecular oxygen;GO:0043169//cation binding	GO:0044710//single-organism metabolic process
GB_A08G0078	0	0	0	79	191	51	0	0	0	4.15	8.66	2.33	0.001	5.04667	12.3011	1.26969e-10	2.79986e-09	CYP94C1	PREDICTED: cytochrome P450 94C1-like [Gossypium arboreum]	-	-	-	-	GO:0043227//membrane-bounded organelle	GO:0016713//oxidoreductase activity, acting on paired donors, with incorporation or reduction of molecular oxygen, reduced iron-sulfur protein as one donor, and incorporation of one atom of oxygen;GO:0046906//tetrapyrrole binding;GO:0046914//transition metal ion binding	GO:0001101//response to acid chemical;GO:0006972//hyperosmotic response;GO:0009694//jasmonic acid metabolic process;GO:0009755//hormone-mediated signaling pathway;GO:0051707//response to other organism
GB_D08G0686	0	0	0	33	63	93	0	0	0	2.58	4.25	6.32	0.001	4.38333	12.0978	5.3074e-12	1.34525e-10	DMR6	PREDICTED: hyoscyamine 6-dioxygenase-like [Gossypium raimondii]	-	-	-	-	-	GO:0016705//oxidoreductase activity, acting on paired donors, with incorporation or reduction of molecular oxygen;GO:0043169//cation binding	GO:0044710//single-organism metabolic process
GB_A05G0848	0	0	0	61	89	116	0	0	0	3.26	4.11	5.39	0.001	4.25333	12.0544	9.70761e-14	2.87376e-12	CYP94C1	PREDICTED: cytochrome P450 94C1 [Gossypium hirsutum]	-	-	-	-	GO:0043227//membrane-bounded organelle	GO:0016713//oxidoreductase activity, acting on paired donors, with incorporation or reduction of molecular oxygen, reduced iron-sulfur protein as one donor, and incorporation of one atom of oxygen;GO:0046906//tetrapyrrole binding;GO:0046914//transition metal ion binding	GO:0001101//response to acid chemical;GO:0006972//hyperosmotic response;GO:0009694//jasmonic acid metabolic process;GO:0009755//hormone-mediated signaling pathway;GO:0051707//response to other organism
GB_A09G1072	0	0	0	16	25	19	0	0	0	3.44	4.63	3.57	0.001	3.88	11.9218	1.43917e-07	2.15939e-06	TIFY5A	PREDICTED: protein TIFY 5A-like [Gossypium arboreum]	-	-	-	-	-	-	-
GB_A10G0169	0	0	0	51	124	70	0	0	0	2.55	5.31	3.02	0.001	3.62667	11.8244	3.45508e-13	9.76765e-12	TPS7	PREDICTED: alpha-farnesene synthase-like [Gossypium arboreum]	Metabolism;Metabolism	Global and overview maps;Metabolism of terpenoids and polyketides	ko01110//Biosynthesis of secondary metabolites;ko00909//Sesquiterpenoid and triterpenoid biosynthesis	K14173;K14173	-	GO:0010333//terpene synthase activity;GO:0043169//cation binding	GO:0046246//terpene biosynthetic process
GB_A04G0189	0	0	0	12	7	11	0	0	0	4.64	2.34	3.7	0.001	3.56	11.7977	3.73439e-05	0.000367327	TIMPA	PREDICTED: inhibitor of trypsin and hageman factor-like [Gossypium arboreum]	-	-	-	-	-	GO:0004866//endopeptidase inhibitor activity	GO:0006950//response to stress;GO:0010466//negative regulation of peptidase activity
GB_A11G1002	0	0	0	51	92	105	0	0	0	2.38	3.67	4.22	0.001	3.42333	11.7412	2.27376e-13	6.53169e-12	GH3.5	PREDICTED: jasmonic acid-amido synthetase JAR1-like [Gossypium hirsutum]	Environmental Information Processing	Signal transduction	ko04075//Plant hormone signal transduction	K14506	-	GO:0003824//catalytic activity;GO:0005515//protein binding	GO:0002218//activation of innate immune response;GO:0009411//response to UV;GO:0009636//response to toxic substance;GO:0009639//response to red or far red light
GB_A09G2489	0	0	0	32	45	18	0	0	0	3.74	4.53	1.83	0.001	3.36667	11.7171	3.16816e-09	5.92711e-08	--	PREDICTED: SH3 domain-containing protein C23A1.17-like isoform X1 [Gossypium hirsutum]	-	-	-	-	-	-	-
GB_A12G2653	0	0	0	36	56	45	0	0	0	2.65	3.61	2.87	0.001	3.04333	11.5714	6.64226e-11	1.51409e-09	--	PREDICTED: RING-H2 finger protein ATL22-like isoform X1 [Gossypium hirsutum]	-	-	-	-	-	GO:0005488//binding	-
MSTRG.10314	0	0	0	8	28	45	0	0	0	1	3.01	4.88	0.001	2.96333	11.533	3.35979e-08	5.51172e-07	--	-	-	-	-	-	-	-	-
GB_D06G0133	0	0	0	43	31	98	0	0	0	2.34	1.48	4.67	0.001	2.83	11.4666	1.90094e-11	4.57517e-10	AOS1	PREDICTED: allene oxide synthase, chloroplastic-like [Gossypium raimondii]	Metabolism;Metabolism;Metabolism	Global and overview maps;Global and overview maps;Lipid metabolism	ko01100//Metabolic pathways;ko01110//Biosynthesis of secondary metabolites;ko00592//alpha-Linolenic acid metabolism	K01723;K01723;K01723	GO:0009526//plastid envelope;GO:0031976//plastid thylakoid;GO:0044434//chloroplast part	GO:0016491//oxidoreductase activity;GO:0016836//hydro-lyase activity;GO:0046906//tetrapyrrole binding;GO:0046914//transition metal ion binding	GO:0006090//pyruvate metabolic process;GO:0006544//glycine metabolic process;GO:0006568//tryptophan metabolic process;GO:0006605//protein targeting;GO:0006633//fatty acid biosynthetic process;GO:0006732//coenzyme metabolic process;GO:0006753//nucleoside phosphate metabolic process;GO:0006778//porphyrin-containing compound metabolic process;GO:0006952//defense response;GO:0009314//response to radi…
GB_D10G1870	0	0	0	10	9	16	0	0	0	2.54	2.09	3.65	0.001	2.76	11.4305	1.29387e-05	0.000139522	GRXS2	PREDICTED: monothiol glutaredoxin-S2-like [Gossypium raimondii]	-	-	-	-	-	GO:0015036//disulfide oxidoreductase activity	GO:0019725//cellular homeostasis;GO:0044710//single-organism metabolic process
GB_D02G0546	0	0	0	29	80	58	0	0	0	1.54	3.64	2.66	0.001	2.61333	11.3517	1.74125e-11	4.21361e-10	DTX55	PREDICTED: MATE efflux family protein 5 [Gossypium raimondii]	-	-	-	-	GO:0031224//intrinsic component of membrane	GO:0015291//secondary active transmembrane transporter activity	GO:0044763//single-organism cellular process
GB_D11G0221	0	0	0	34	59	57	0	0	0	1.93	2.87	2.81	0.001	2.53667	11.3087	3.06317e-11	7.23876e-10	ACS1	PREDICTED: 1-aminocyclopropane-1-carboxylate synthase-like [Gossypium raimondii]	Metabolism;Metabolism;Environmental Information Processing;Metabolism	Global and overview maps;Global and overview maps;Signal transduction;Amino acid metabolism	ko01100//Metabolic pathways;ko01110//Biosynthesis of secondary metabolites;ko04016//MAPK signaling pathway - plant;ko00270//Cysteine and methionine metabolism	K20772;K20772;K20772;K20772	-	GO:0005515//protein binding;GO:0016846//carbon-sulfur lyase activity;GO:0043168//anion binding	GO:0001101//response to acid chemical;GO:0006950//response to stress;GO:0007275//multicellular organism development;GO:0009692//ethylene metabolic process;GO:0009725//response to hormone;GO:0010243//response to organonitrogen compound;GO:0018871//1-aminocyclopropane-1-carboxylate metabolic process
GB_D09G1924	0	0	0	44	28	81	0	0	0	2.28	1.25	3.66	0.001	2.39667	11.2268	4.60221e-11	1.06681e-09	CYP735A2	PREDICTED: cytokinin hydroxylase-like [Gossypium hirsutum]	-	-	-	-	-	GO:0016634//oxidoreductase activity, acting on the CH-CH group of donors, oxygen as acceptor;GO:0046906//tetrapyrrole binding;GO:0046914//transition metal ion binding	GO:0044710//single-organism metabolic process
GB_D09G0964	0	0	0	19	7	17	0	0	0	3.32	1.05	2.58	0.001	2.31667	11.1778	2.97757e-06	3.63728e-05	--	Thioesterase superfamily [Corchorus olitorius]	-	-	-	-	-	-	-
MSTRG.7860	0	0	0	32	2	15	0	0	0	4.69	0.25	1.91	0.001	2.28333	11.1569	0.000974263	0.00671689	--	PREDICTED: defensin-like protein 19 [Pyrus x bretschneideri]	-	-	-	-	-	-	GO:0006950//response to stress;GO:0051704//multi-organism process
MSTRG.17278	0	0	0	29	73	46	0	0	0	1.47	3.15	1.99	0.001	2.20333	11.1055	5.08545e-11	1.17222e-09	MAIL3	PREDICTED: serine/threonine-protein phosphatase 7 long form homolog [Gossypium arboreum]	-	-	-	-	-	-	-
GB_D04G1896	0	0	0	27	29	24	0	0	0	2.43	2.3	1.85	0.001	2.19333	11.0989	9.85831e-09	1.74014e-07	BURP3	PREDICTED: BURP domain-containing protein BNM2A-like [Gossypium arboreum]	-	-	-	-	-	-	-
GB_A05G2262	0	0	0	11	29	22	0	0	0	1.31	2.97	2.27	0.001	2.18333	11.0923	1.52882e-07	2.28493e-06	--	PREDICTED: uncharacterized protein LOC108465835 [Gossypium arboreum]	-	-	-	-	-	-	-
GB_D04G1710	1	1	0	1293	1367	1890	0.04	0.05	0	61.44	56	77.99	0.03	65.1433	11.0844	3.71368e-28	2.71073e-26	TPS12	PREDICTED: probable terpene synthase 12 [Gossypium raimondii]	Metabolism;Metabolism	Global and overview maps;Metabolism of terpenoids and polyketides	ko01110//Biosynthesis of secondary metabolites;ko00900//Terpenoid backbone biosynthesis	K12742;K12742	-	-	-
GB_A12G1189	0	0	0	28	36	45	0	0	0	1.76	1.96	2.46	0.001	2.06	11.0084	6.17172e-10	1.25528e-08	DAD1	PREDICTED: phospholipase A(1) DAD1, chloroplastic-like [Gossypium hirsutum]	Metabolism;Metabolism;Metabolism;Metabolism	Global and overview maps;Global and overview maps;Lipid metabolism;Lipid metabolism	ko01100//Metabolic pathways;ko01110//Biosynthesis of secondary metabolites;ko00564//Glycerophospholipid metabolism;ko00592//alpha-Linolenic acid metabolism	K16818;K16818;K16818;K16818	-	GO:0003824//catalytic activity	-
GB_D08G2904	0	0	0	15	20	22	0	0	0	1.71	1.97	2.18	0.001	1.95333	10.9317	2.20503e-07	3.21728e-06	ERF017	PREDICTED: ethylene-responsive transcription factor ERF017-like, partial [Gossypium hirsutum]	-	-	-	-	-	-	GO:0010467//gene expression;GO:0034645//cellular macromolecule biosynthetic process;GO:0050794//regulation of cellular process
GB_A10G0955	0	0	0	21	29	29	0	0	0	1.72	2.01	2.02	0.001	1.91667	10.9044	1.18353e-08	2.06522e-07	MAPKKK17	PREDICTED: mitogen-activated protein kinase kinase kinase YODA-like [Gossypium arboreum]	-	-	-	-	-	GO:0004672//protein kinase activity	GO:0006796//phosphate-containing compound metabolic process
GB_D10G0173	7	4	10	9973	14840	15100	0.31	0.2	0.41	485.03	622.17	637.78	0.306667	581.66	10.8893	1.22567e-237	1.76997e-234	TPS7	nerol synthase [Gossypium hirsutum]	Metabolism;Metabolism	Global and overview maps;Metabolism of terpenoids and polyketides	ko01110//Biosynthesis of secondary metabolites;ko00909//Sesquiterpenoid and triterpenoid biosynthesis	K14173;K14173	-	GO:0010333//terpene synthase activity;GO:0043169//cation binding	GO:0046246//terpene biosynthetic process
MSTRG.47095	0	0	0	21	19	31	0	0	0	1.84	1.43	2.36	0.001	1.87667	10.874	3.37953e-08	5.5424e-07	--	-	-	-	-	-	-	-	-
GB_D05G3582	0	0	0	17	30	92	0	0	0	0.77	1.17	3.62	0.001	1.85333	10.8559	3.65441e-10	7.62432e-09	TPS10	PREDICTED: terpene synthase 10-like isoform X1 [Gossypium hirsutum]	-	-	-	-	-	-	-
GB_A04G1156	0	0	0	24	12	15	0	0	0	2.78	1.2	1.51	0.001	1.83	10.8376	6.16504e-07	8.39247e-06	TGAL7	PREDICTED: transcription factor HBP-1b(c38)-like [Gossypium hirsutum]	-	-	-	-	-	GO:0003677//DNA binding	-
GB_D12G0052	0	0	0	23	45	31	0	0	0	1.37	2.31	1.6	0.001	1.76	10.7814	1.78757e-09	3.43073e-08	BG	PREDICTED: basic 7S globulin-like [Gossypium hirsutum]	-	-	-	-	-	-	-
GB_D04G0779	0	0	0	6	13	13	0	0	0	1.11	2.07	2.08	0.001	1.75333	10.7759	2.84288e-05	0.000286438	VAS	PREDICTED: lipid transfer-like protein VAS [Gossypium raimondii]	-	-	-	-	-	-	-
GB_A01G0284	0	0	0	4	11	6	0	0	0	1.11	2.62	1.44	0.001	1.72333	10.751	0.000510818	0.00379974	ARR2	PREDICTED: two-component response regulator ARR2-like [Gossypium arboreum]	Environmental Information Processing	Signal transduction	ko04075//Plant hormone signal transduction	K14491	-	GO:0003676//nucleic acid binding;GO:0016772//transferase activity, transferring phosphorus-containing groups	GO:0006796//phosphate-containing compound metabolic process
GB_A01G1684	0	0	0	2	10	6	0	0	0	0.5	2.88	1.74	0.001	1.70667	10.737	0.0015397	0.00995979	--	BnaA07g38580D [Brassica napus]	-	-	-	-	-	-	-
GB_A10G2524	7	8	18	15520	21751	18299	0.76	0.98	1.83	1868.66	2257.52	1913.32	1.19	2013.17	10.7243	0	0	ASP	PREDICTED: 21 kDa seed protein-like [Gossypium hirsutum]	-	-	-	-	-	-	-
GB_A11G3461	0	0	0	17	14	11	0	0	0	2.2	1.56	1.24	0.001	1.66667	10.7027	2.70743e-06	3.33012e-05	ACD22.3	PREDICTED: alpha-crystallin domain-containing protein 22.3-like [Gossypium hirsutum]	-	-	-	-	-	-	-
GB_D02G2559	0	0	1	398	621	544	0	0	0.1	46.68	62.78	55.4	0.0333333	54.9533	10.687	2.9877e-19	1.37144e-17	Cht9	PREDICTED: endochitinase-like [Gossypium hirsutum]	Metabolism;Environmental Information Processing;Metabolism	Global and overview maps;Signal transduction;Carbohydrate metabolism	ko01100//Metabolic pathways;ko04016//MAPK signaling pathway - plant;ko00520//Amino sugar and nucleotide sugar metabolism	K20547;K20547;K20547	-	-	GO:0071704//organic substance metabolic process
GB_A08G0116	0	0	0	4	8	4	0	0	0	1.35	2.34	1.18	0.001	1.62333	10.6647	0.00223688	0.0137015	--	hypothetical protein B456_004G013000 [Gossypium raimondii]	-	-	-	-	-	-	-
GB_A12G1384	0	0	0	12	3	5	0	0	0	2.96	0.64	1.07	0.001	1.55667	10.6042	0.000654734	0.00471852	MYC3	PREDICTED: transcription factor MYC2-like [Gossypium arboreum]	Environmental Information Processing;Environmental Information Processing	Signal transduction;Signal transduction	ko04075//Plant hormone signal transduction;ko04016//MAPK signaling pathway - plant	K13422;K13422	-	-	-
GB_D09G2329	0	0	0	9	9	6	0	0	0	1.85	1.59	1.07	0.001	1.50333	10.5539	0.000170987	0.00145039	--	PREDICTED: lysine-rich arabinogalactan protein 19-like [Gossypium hirsutum]	-	-	-	-	-	-	-
GB_D10G0529	0	0	0	15	2	15	0	0	0	2.26	0.26	1.96	0.001	1.49333	10.5443	4.82884e-05	0.000463963	MARD1	Mitochondrial distribution and morphology 12 [Gossypium arboreum]	-	-	-	-	-	-	-
GB_D04G0502	0	0	0	41	20	8	0	0	0	2.82	1.2	0.45	0.001	1.49	10.5411	9.90014e-08	1.51786e-06	AVT1I	PREDICTED: vacuolar amino acid transporter 1-like [Gossypium raimondii]	-	-	-	-	GO:0031224//intrinsic component of membrane	-	-
GB_D06G0476	0	0	0	19	29	22	0	0	0	1.34	1.76	1.34	0.001	1.48	10.5314	3.64468e-08	5.94871e-07	At4g08300	PREDICTED: WAT1-related protein At4g08300-like [Gossypium hirsutum]	-	-	-	-	GO:0031224//intrinsic component of membrane	GO:0005215//transporter activity	GO:0044763//single-organism cellular process
MSTRG.10182	0	0	0	10	8	1	0	0	0	2.44	1.68	0.26	0.001	1.46	10.5118	0.00113682	0.00768099	--	PREDICTED: uncharacterized protein LOC107939565 [Gossypium hirsutum]	-	-	-	-	-	-	-
GB_A04G0409	0	0	0	6	7	8	0	0	0	1.38	1.39	1.59	0.001	1.45333	10.5051	0.000420864	0.00320604	--	PREDICTED: CLAVATA3/ESR (CLE)-related protein 4-like [Prunus mume]	-	-	-	-	-	-	-
GB_D04G1202	0	0	0	9	18	11	0	0	0	1.14	1.96	1.21	0.001	1.43667	10.4885	7.15093e-06	8.12248e-05	DREB1B	PREDICTED: dehydration-responsive element-binding protein 1B-like [Gossypium raimondii]	-	-	-	-	-	-	GO:0010467//gene expression;GO:0034645//cellular macromolecule biosynthetic process
GB_A11G1931	0	0	0	26	19	9	0	0	0	2.23	1.4	0.67	0.001	1.43333	10.4852	4.6493e-07	6.43401e-06	--	PREDICTED: epoxide hydrolase 4-like [Gossypium hirsutum]	-	-	-	-	-	GO:0003824//catalytic activity	-
GB_D09G2065	0	0	0	6	8	15	0	0	0	0.99	1.14	2.15	0.001	1.42667	10.4784	6.13197e-05	0.000574098	SAUR36	PREDICTED: auxin-responsive protein SAUR36-like [Gossypium hirsutum]	Environmental Information Processing	Signal transduction	ko04075//Plant hormone signal transduction	K14488	-	-	-
GB_D03G0455	0	0	0	4	4	6	0	0	0	1.35	1.17	1.76	0.001	1.42667	10.4784	0.00428265	0.0237668	--	hypothetical protein B456_003G046000 [Gossypium raimondii]	-	-	-	-	-	-	-
GB_A05G2329	0	0	0	7	11	8	0	0	0	1.29	1.65	1.29	0.001	1.41	10.4615	0.000105377	0.00093653	HIPP24	PREDICTED: heavy metal-associated isoprenylated plant protein 22-like [Gossypium arboreum]	-	-	-	-	-	GO:0043169//cation binding	GO:0006812//cation transport
GB_D10G2494	4	2	4	3710	4067	5782	0.43	0.26	0.38	446.7	422.11	604.59	0.356667	491.133	10.4273	2.70139e-110	1.13652e-107	ASP	PREDICTED: 21 kDa seed protein-like [Gossypium hirsutum]	-	-	-	-	-	-	-
GB_A13G0287	0	0	0	8	8	2	0	0	0	1.94	1.67	0.42	0.001	1.34333	10.3916	0.00124129	0.0082646	--	PREDICTED: uncharacterized protein LOC107911422 [Gossypium hirsutum]	-	-	-	-	-	-	-
MSTRG.40460	0	0	0	17	12	7	0	0	0	1.99	1.21	0.71	0.001	1.30333	10.348	1.03734e-05	0.000113859	--	-	-	-	-	-	-	-	-
GB_D02G0996	0	0	1	363	389	522	0	0	0.06	24.19	22.35	30.23	0.02	25.59	10.3214	2.7937e-18	1.19608e-16	PLP2	PREDICTED: patatin-like protein 2 [Gossypium hirsutum]	-	-	-	-	-	GO:0003824//catalytic activity	GO:0006629//lipid metabolic process
GB_D08G0153	0	0	0	8	22	22	0	0	0	0.66	1.58	1.59	0.001	1.27667	10.3182	7.51447e-07	1.00932e-05	--	PREDICTED: transmembrane protein 45A [Gossypium raimondii]	-	-	-	-	-	-	-
GB_A13G1249	0	0	0	4	3	7	0	0	0	1.19	0.77	1.81	0.001	1.25667	10.2954	0.00456816	0.02507	--	Argininosuccinate lyase [Gossypium arboreum]	-	-	-	-	-	-	GO:0006631//fatty acid metabolic process
GB_D13G2702	0	0	0	20	24	10	0	0	0	1.41	1.46	0.61	0.001	1.16	10.1799	4.30147e-07	5.9977e-06	HLS1	PREDICTED: probable N-acetyltransferase HLS1 [Gossypium raimondii]	-	-	-	-	-	GO:0016740//transferase activity	-
MSTRG.26282	0	0	0	2	11	16	0	0	0	0.26	1.25	1.83	0.001	1.11333	10.1207	0.000110956	0.00097862	GIP	polyprotein, partial [Solanum melongena]	-	-	-	-	-	-	-
GB_A09G2226	0	0	0	2	1	14	0	0	0	0.44	0.19	2.68	0.001	1.10333	10.1077	0.00369482	0.0210332	SAUR36	PREDICTED: auxin-responsive protein SAUR36-like [Gossypium hirsutum]	Environmental Information Processing	Signal transduction	ko04075//Plant hormone signal transduction	K14488	-	-	-
GB_A12G0658	34	37	61	37161	54063	56116	2.28	2.83	3.86	2765.72	3468.5	3626.87	2.99	3287.03	10.1024	0	0	SAMT	PREDICTED: salicylate carboxymethyltransferase-like [Gossypium hirsutum]	-	-	-	-	-	GO:0003824//catalytic activity	GO:0008152//metabolic process
GB_D11G0406	0	0	0	2	7	9	0	0	0	0.38	1.16	1.5	0.001	1.01333	9.98489	0.00153642	0.00994214	--	Calmodulin like 37 [Theobroma cacao]	Organismal Systems	Environmental adaptation	ko04626//Plant-pathogen interaction	K13448	-	GO:0046872//metal ion binding	GO:0002252//immune effector process;GO:0006605//protein targeting;GO:0009617//response to bacterium;GO:0009620//response to fungus;GO:0009692//ethylene metabolic process;GO:0009696//salicylic acid metabolic process;GO:0009755//hormone-mediated signaling pathway;GO:0009863//salicylic acid mediated signaling pathway;GO:0010243//response to organonitrogen compound;GO:0031347//regulation of defense r…
GB_D05G1517	0	0	0	2	9	6	0	0	0	0.4	1.57	1.05	0.001	1.00667	9.97537	0.00203122	0.0126154	TIFY	PREDICTED: protein TIFY 5A-like [Gossypium hirsutum]	-	-	-	-	-	-	-
GB_D05G2659	0	0	0	1	16	10	0	0	0	0.13	1.75	1.1	0.001	0.993333	9.95613	0.000230676	0.0018911	MYB73	PREDICTED: transcriptional activator Myb-like [Gossypium hirsutum]	-	-	-	-	-	-	-
GB_D10G2495	4	5	7	4350	5297	6014	0.43	0.65	0.71	523.7	549.76	628.8	0.596667	567.42	9.89328	5.21071e-160	3.92132e-157	ASP	PREDICTED: 21 kDa seed protein-like [Gossypium hirsutum]	-	-	-	-	-	-	-
MSTRG.33647	0	0	0	11	21	12	0	0	0	0.79	1.3	0.75	0.001	0.946667	9.88671	2.22338e-06	2.77564e-05	--	PREDICTED: serine/threonine-protein phosphatase 7 long form homolog [Gossypium raimondii]	-	-	-	-	-	-	-
GB_A12G2739	0	0	0	6	14	9	0	0	0	0.66	1.32	0.85	0.001	0.943333	9.88162	5.66673e-05	0.000535418	--	PREDICTED: uncharacterized protein LOC108489365 [Gossypium arboreum]	-	-	-	-	-	-	-
GB_D09G2320	0	0	0	6	9	9	0	0	0	0.77	1	1.01	0.001	0.926667	9.85591	0.000184007	0.00154756	OFP11	PREDICTED: transcription repressor OFP12 [Gossypium raimondii]	-	-	-	-	-	-	-
GB_A05G3437	0	0	0	11	12	3	0	0	0	1.26	1.19	0.3	0.001	0.916667	9.84025	0.000133899	0.00116085	--	PREDICTED: uncharacterized protein LOC108475073 [Gossypium arboreum]	-	-	-	-	-	-	-
GB_D11G1000	0	0	0	11	8	37	0	0	0	0.6	0.38	1.76	0.001	0.913333	9.835	7.69429e-07	1.03062e-05	ACS2	PREDICTED: 1-aminocyclopropane-1-carboxylate synthase-like [Gossypium hirsutum]	Metabolism;Metabolism;Environmental Information Processing;Metabolism	Global and overview maps;Global and overview maps;Signal transduction;Amino acid metabolism	ko01100//Metabolic pathways;ko01110//Biosynthesis of secondary metabolites;ko04016//MAPK signaling pathway - plant;ko00270//Cysteine and methionine metabolism	K20772;K20772;K20772;K20772	-	GO:0043168//anion binding	GO:0008152//metabolic process
GB_A06G1746	8	7	27	8802	15608	13363	0.43	0.42	1.35	519.5	794.1	684.92	0.733333	666.173	9.82721	7.66048e-80	1.93985e-77	TSB	PREDICTED: tryptophan synthase beta chain 1-like isoform X1 [Gossypium hirsutum]	Metabolism;Metabolism;Metabolism;Metabolism;Metabolism	Global and overview maps;Global and overview maps;Global and overview maps;Amino acid metabolism;Amino acid metabolism	ko01100//Metabolic pathways;ko01110//Biosynthesis of secondary metabolites;ko01230//Biosynthesis of amino acids;ko00260//Glycine, serine and threonine metabolism;ko00400//Phenylalanine, tyrosine and tryptophan biosynthesis	K01696;K01696;K01696;K01696;K01696	-	GO:0016628//oxidoreductase activity, acting on the CH-CH group of donors, NAD or NADP as acceptor;GO:0016836//hydro-lyase activity	GO:0006586//indolalkylamine metabolic process;GO:0044710//single-organism metabolic process
GB_D03G1775	0	0	0	24	9	24	0	0	0	1.24	0.4	1.08	0.001	0.906667	9.82443	3.13877e-07	4.4722e-06	DTX49	PREDICTED: MATE efflux family protein LAL5 [Gossypium raimondii]	-	-	-	-	GO:0031224//intrinsic component of membrane	GO:0015291//secondary active transmembrane transporter activity	GO:0044763//single-organism cellular process
GB_A11G2270	0	0	0	12	6	18	0	0	0	0.99	0.43	1.29	0.001	0.903333	9.81911	1.27301e-05	0.000137438	BHLH25	PREDICTED: transcription factor bHLH19-like isoform X2 [Gossypium hirsutum]	-	-	-	-	-	GO:0005515//protein binding	-
GB_A10G2529	0	0	3	685	831	987	0	0	0.3	82.11	85.91	102.75	0.1	90.2567	9.81789	1.391e-31	1.16676e-29	ASP	PREDICTED: 21 kDa seed protein-like [Gossypium hirsutum]	-	-	-	-	-	-	-
GB_A11G3129	0	0	0	24	9	20	0	0	0	1.32	0.43	0.95	0.001	0.9	9.81378	5.37179e-07	7.36894e-06	--	PREDICTED: PAB-dependent poly(A)-specific ribonuclease subunit PAN3 [Gossypium arboreum]	-	-	-	-	-	-	-
GB_A11G0237	0	0	0	8	4	3	0	0	0	1.54	0.66	0.5	0.001	0.9	9.81378	0.00288544	0.0170554	--	PREDICTED: uncharacterized protein LOC108460046 [Gossypium arboreum]	-	-	-	-	-	-	-
GB_D08G2159	0	0	0	4	13	5	0	0	0	0.55	1.51	0.6	0.001	0.886667	9.79225	0.000424778	0.00323217	At1g63410	PREDICTED: protein LURP-one-related 4-like [Gossypium hirsutum]	-	-	-	-	-	-	GO:0009058//biosynthetic process
GB_A10G2607	0	0	0	4	3	5	0	0	0	0.94	0.61	1.02	0.001	0.856667	9.74259	0.00875038	0.0430478	--	Adenomatous polyposis coli [Gossypium arboreum]	-	-	-	-	-	-	-
GB_A12G3041	15	19	17	12563	18394	13466	1.37	1.95	1.45	1269.94	1602.8	1182.11	1.59	1351.62	9.73144	0	0	BCA2	PREDICTED: carbonic anhydrase 2-like [Gossypium hirsutum]	Metabolism	Energy metabolism	ko00910//Nitrogen metabolism	K01673	-	-	-
GB_D06G2092	0	0	0	10	17	12	0	0	0	0.73	1.06	0.76	0.001	0.85	9.73132	5.38686e-06	6.2645e-05	--	Glycosyl transferase, family 14 [Corchorus capsularis]	-	-	-	-	GO:0005911//cell-cell junction	GO:0008194//UDP-glycosyltransferase activity	-
GB_D05G0829	0	0	0	22	10	17	0	0	0	1.19	0.47	0.8	0.001	0.82	9.67948	8.95853e-07	1.18775e-05	CYP94C1	PREDICTED: cytochrome P450 94C1-like [Gossypium raimondii]	-	-	-	-	GO:0043227//membrane-bounded organelle	GO:0016713//oxidoreductase activity, acting on paired donors, with incorporation or reduction of molecular oxygen, reduced iron-sulfur protein as one donor, and incorporation of one atom of oxygen;GO:0046906//tetrapyrrole binding;GO:0046914//transition metal ion binding	GO:0001101//response to acid chemical;GO:0006972//hyperosmotic response;GO:0009694//jasmonic acid metabolic process;GO:0009755//hormone-mediated signaling pathway;GO:0051707//response to other organism
GB_D02G0564	0	0	0	5	2	9	0	0	0	0.84	0.29	1.31	0.001	0.813333	9.6677	0.00265149	0.0158523	PRUA1	PREDICTED: major allergen Pru ar 1-like [Gossypium raimondii]	-	-	-	-	-	-	-
GB_D06G2035	0	0	0	3	5	8	0	0	0	0.49	0.75	1.13	0.001	0.79	9.62571	0.00245165	0.0148267	ZAT11	PREDICTED: zinc finger protein ZAT11-like [Gossypium raimondii]	-	-	-	-	-	-	-
GB_A10G2558	0	0	0	2	4	14	0	0	0	0.27	0.46	1.63	0.001	0.786667	9.61961	0.00112296	0.00760274	--	PREDICTED: variant surface antigen F-like [Gossypium hirsutum]	-	-	-	-	-	-	-
GB_A06G2069	12	13	14	9469	11154	10212	1.23	1.51	1.34	1073.26	1089.83	1005.19	1.36	1056.09	9.60091	0	0	S4	PREDICTED: ribonuclease 1-like [Gossypium arboreum]	-	-	-	-	-	-	-
GB_A08G2489	0	1	3	1213	430	1149	0	0.03	0.08	37.63	11.5	30.96	0.0366667	26.6967	9.50797	2.42081e-22	1.32663e-20	LOX1.5	linoleate 9S-lipoxygenase 6-like [Gossypium hirsutum]	Metabolism	Lipid metabolism	ko00591//Linoleic acid metabolism	K15718	-	GO:0016701//oxidoreductase activity, acting on single donors with incorporation of molecular oxygen;GO:0043169//cation binding	GO:0006633//fatty acid biosynthetic process
GB_D11G1023	0	0	0	11	12	3	0	0	0	1	0.94	0.24	0.001	0.726667	9.50515	0.000133899	0.00116085	CRF5	PREDICTED: ethylene-responsive transcription factor CRF6-like [Gossypium raimondii]	-	-	-	-	-	-	GO:0010467//gene expression;GO:0034645//cellular macromolecule biosynthetic process
GB_D13G1787	0	0	0	2	4	10	0	0	0	0.3	0.52	1.3	0.001	0.706667	9.46489	0.00306453	0.0179403	--	PREDICTED: uncharacterized protein LOC105782333 [Gossypium raimondii]	-	-	-	-	-	-	-
GB_A10G2449	0	0	0	10	13	2	0	0	0	0.9	1.03	0.16	0.001	0.696667	9.44432	0.000208825	0.00172962	At2g39270	PREDICTED: probable adenylate kinase 6, chloroplastic [Gossypium hirsutum]	Metabolism;Metabolism;Metabolism;Metabolism	Global and overview maps;Global and overview maps;Nucleotide metabolism;Metabolism of cofactors and vitamins	ko01100//Metabolic pathways;ko01110//Biosynthesis of secondary metabolites;ko00230//Purine metabolism;ko00730//Thiamine metabolism	K00939;K00939;K00939;K00939	-	GO:0019205//nucleobase-containing compound kinase activity;GO:0032550//purine ribonucleoside binding	GO:0009117//nucleotide metabolic process
GB_A09G2150	1	0	0	132	239	272	0.05	0	0	7.96	12.43	14.25	0.0166667	11.5467	9.4363	6.2319e-15	2.0428e-13	MGL	PREDICTED: methionine gamma-lyase-like [Gossypium arboreum]	Metabolism;Metabolism	Amino acid metabolism;Metabolism of other amino acids	ko00270//Cysteine and methionine metabolism;ko00450//Selenocompound metabolism	K01761;K01761	GO:0044444//cytoplasmic part	GO:0016765//transferase activity, transferring alkyl or aryl (other than methyl) groups;GO:0016846//carbon-sulfur lyase activity;GO:0043168//anion binding	GO:0009087//methionine catabolic process;GO:0051260//protein homooligomerization
GB_D07G2553	0	0	0	4	8	18	0	0	0	0.31	0.54	1.22	0.001	0.69	9.43045	6.77248e-05	0.000629104	EO	PREDICTED: 2-methylene-furan-3-one reductase-like [Gossypium hirsutum]	-	-	-	-	-	GO:0003824//catalytic activity	GO:0044710//single-organism metabolic process
GB_D13G0973	0	0	1	140	303	208	0	0	0.16	26.52	49.48	34.22	0.0533333	36.74	9.4281	5.88255e-15	1.9366e-13	--	PREDICTED: E3 ubiquitin-protein ligase RNF181-like [Gossypium raimondii]	-	-	-	-	-	-	-
GB_A03G0673	0	0	0	3	6	5	0	0	0	0.52	0.84	0.7	0.001	0.686667	9.42347	0.00448243	0.0246781	--	PREDICTED: uncharacterized protein LOC108459526 [Gossypium arboreum]	-	-	-	-	-	-	GO:0000302//response to reactive oxygen species;GO:0009642//response to light intensity
GB_D10G0327	0	0	0	14	6	11	0	0	0	0.99	0.36	0.67	0.001	0.673333	9.39518	3.1713e-05	0.000316004	At2g31100	PREDICTED: phospholipase A1-IIbeta-like [Gossypium hirsutum]	-	-	-	-	-	GO:0003824//catalytic activity	-
GB_A10G0516	0	0	0	1	5	9	0	0	0	0.15	0.65	1.18	0.001	0.66	9.36632	0.00483243	0.0262457	MARD1	Mitochondrial distribution and morphology 12 [Gossypium arboreum]	-	-	-	-	-	-	-
GB_D10G1373	110	106	180	81402	102248	77110	10.63	11.54	16.29	8716.29	9437.86	7170.33	12.82	8441.49	9.36296	0	0	--	PREDICTED: 23 kDa jasmonate-induced protein-like [Gossypium raimondii]	-	-	-	-	-	-	-
GB_D04G1706	0	0	0	2	11	8	0	0	0	0.21	1	0.73	0.001	0.646667	9.33688	0.000675012	0.00484375	MYB4	PREDICTED: myb-related protein Myb4-like [Gossypium raimondii]	Organismal Systems	Environmental adaptation	ko04626//Plant-pathogen interaction	K09422	-	-	-
GB_D04G1063	0	0	0	7	2	6	0	0	0	0.97	0.24	0.72	0.001	0.643333	9.32942	0.00319728	0.0185891	--	PREDICTED: universal stress protein Sll1388-like isoform X3 [Gossypium hirsutum]	-	-	-	-	-	-	-
GB_D07G1525	0	0	0	19	2	14	0	0	0	1.09	0.1	0.7	0.001	0.63	9.29921	2.71061e-05	0.000274126	AS	PREDICTED: hydroquinone glucosyltransferase-like [Gossypium hirsutum]	-	-	-	-	-	GO:0016757//transferase activity, transferring glycosyl groups	-
MSTRG.21077	0	0	0	6	18	3	0	0	0	0.45	1.16	0.19	0.001	0.6	9.22882	0.000147869	0.00127002	--	-	-	-	-	-	-	-	-
GB_A01G0659	0	0	0	7	9	8	0	0	0	0.58	0.64	0.57	0.001	0.596667	9.22078	0.000174311	0.00147508	MYB102	PREDICTED: myb-related protein 330-like [Gossypium hirsutum]	Organismal Systems	Environmental adaptation	ko04626//Plant-pathogen interaction	K09422	-	-	GO:0001101//response to acid chemical;GO:0006970//response to osmotic stress;GO:0007165//signal transduction;GO:0009725//response to hormone;GO:0043170//macromolecule metabolic process
GB_D13G2273	0	0	0	6	1	7	0	0	0	0.83	0.12	0.84	0.001	0.596667	9.22078	0.00539741	0.028813	ERF017	PREDICTED: ethylene-responsive transcription factor ERF017-like [Gossypium raimondii]	-	-	-	-	-	-	GO:0010467//gene expression;GO:0034645//cellular macromolecule biosynthetic process;GO:0050794//regulation of cellular process
GB_D12G1040	0	0	0	21	10	7	0	0	0	1.05	0.43	0.3	0.001	0.593333	9.2127	7.80977e-06	8.80159e-05	GPAT1	PREDICTED: glycerol-3-phosphate acyltransferase 1-like [Gossypium hirsutum]	Metabolism;Metabolism;Metabolism;Metabolism	Global and overview maps;Global and overview maps;Lipid metabolism;Lipid metabolism	ko01100//Metabolic pathways;ko01110//Biosynthesis of secondary metabolites;ko00564//Glycerophospholipid metabolism;ko00561//Glycerolipid metabolism	K13508;K13508;K13508;K13508	GO:0031224//intrinsic component of membrane;GO:0043231//intracellular membrane-bounded organelle	GO:0008374//O-acyltransferase activity	GO:0003006//developmental process involved in reproduction;GO:0046341//CDP-diacylglycerol metabolic process;GO:0046471//phosphatidylglycerol metabolic process
GB_A04G1323	1	1	2	535	938	1042	0.04	0.05	0.08	23.97	36.22	40.54	0.0566667	33.5767	9.21074	3.99455e-37	4.08875e-35	TPS12	PREDICTED: probable terpene synthase 12 [Gossypium hirsutum]	Metabolism;Metabolism	Global and overview maps;Metabolism of terpenoids and polyketides	ko01110//Biosynthesis of secondary metabolites;ko00900//Terpenoid backbone biosynthesis	K12742;K12742	-	-	-
GB_A09G0206	0	1	1	275	396	486	0	0.06	0.05	17	21.1	26.09	0.0366667	21.3967	9.1887	2.17965e-19	1.00832e-17	AVT1I	PREDICTED: vacuolar amino acid transporter 1-like [Gossypium hirsutum]	-	-	-	-	GO:0031224//intrinsic component of membrane	-	-
GB_A02G0519	0	0	0	10	15	11	0	0	0	0.53	0.7	0.52	0.001	0.583333	9.18818	9.61102e-06	0.000106166	DTX55	PREDICTED: protein DETOXIFICATION 55-like [Gossypium hirsutum]	-	-	-	-	GO:0031224//intrinsic component of membrane	GO:0015291//secondary active transmembrane transporter activity	GO:0044763//single-organism cellular process
GB_A10G2526	139	123	168	63340	100186	90448	15.04	14.99	17.02	7592.53	10352.4	9415.39	15.6833	9120.1	9.18367	0	0	ASP	PREDICTED: 21 kDa seed protein-like [Gossypium hirsutum]	-	-	-	-	-	-	-
GB_D12G1742	0	0	0	3	12	13	0	0	0	0.21	0.73	0.8	0.001	0.58	9.17991	0.000103915	0.000924763	At1g67480	PREDICTED: F-box/kelch-repeat protein At1g67480-like [Gossypium hirsutum]	-	-	-	-	-	-	-
GB_D03G1850	0	0	0	15	19	5	0	0	0	0.69	0.76	0.2	0.001	0.55	9.10329	7.51622e-06	8.49227e-05	NPF6.3	PREDICTED: protein NRT1/ PTR FAMILY 6.3-like [Gossypium raimondii]	-	-	-	-	GO:0031224//intrinsic component of membrane	GO:0015103//inorganic anion transmembrane transporter activity;GO:0015291//secondary active transmembrane transporter activity	GO:0001101//response to acid chemical;GO:0006694//steroid biosynthetic process;GO:0006950//response to stress;GO:0009664//plant-type cell wall organization;GO:0009755//hormone-mediated signaling pathway;GO:0010383//cell wall polysaccharide metabolic process;GO:0015698//inorganic anion transport;GO:0015833//peptide transport;GO:0019758//glycosinolate biosynthetic process;GO:0042126//nitrate metabo…
GB_D08G2905	0	0	0	5	4	4	0	0	0	0.69	0.47	0.48	0.001	0.546667	9.09452	0.00572551	0.0302921	--	PREDICTED: uncharacterized protein LOC107914437 [Gossypium hirsutum]	-	-	-	-	-	-	-
GB_D09G1780	1	1	0	313	410	471	0.07	0.08	0	23.62	26.65	30.86	0.05	27.0433	9.07913	1.0758e-19	5.08233e-18	ANS	PREDICTED: protein SRG1-like [Gossypium hirsutum]	-	-	-	-	-	GO:0016706//oxidoreductase activity, acting on paired donors, with incorporation or reduction of molecular oxygen, 2-oxoglutarate as one donor, and incorporation of one atom each of oxygen into both donors;GO:0043169//cation binding	GO:0009404//toxin metabolic process;GO:0014070//response to organic cyclic compound
GB_A07G0185	0	0	0	5	2	7	0	0	0	0.63	0.22	0.77	0.001	0.54	9.07682	0.00473791	0.0258423	ERF017	PREDICTED: ethylene-responsive transcription factor ERF017-like [Gossypium arboreum]	-	-	-	-	-	-	-
GB_A10G0429	1	0	0	110	252	178	0.2	0	0	24.59	48.55	34.61	0.0666667	35.9167	9.07347	4.13275e-14	1.26906e-12	TIFY5A	JAZ13 [Gossypium barbadense]	-	-	-	-	-	-	-
GB_D12G3050	77	76	131	39824	59272	53517	7.05	7.84	11.24	4040.62	5184.16	4715.5	8.71	4646.76	9.05934	0	0	BCA2	PREDICTED: carbonic anhydrase 2-like [Gossypium raimondii]	Metabolism	Energy metabolism	ko00910//Nitrogen metabolism	K01673	-	GO:0003824//catalytic activity;GO:0046914//transition metal ion binding	GO:0044699//single-organism process
GB_D08G2722	0	0	0	4	2	9	0	0	0	0.47	0.2	0.92	0.001	0.53	9.04985	0.00382553	0.0216722	--	PREDICTED: uncharacterized protein LOC107907758 [Gossypium hirsutum]	-	-	-	-	-	-	-
GB_A05G2493	0	0	0	3	7	2	0	0	0	0.44	0.89	0.26	0.001	0.53	9.04985	0.00981204	0.047244	--	PREDICTED: protein NRT1/ PTR FAMILY 5.10-like [Gossypium raimondii]	-	-	-	-	-	-	-
GB_A05G1235	11	9	10	3739	6185	6153	0.48	0.44	0.41	181.52	258.86	259.44	0.443333	233.273	9.03941	4.11091e-214	5.20063e-211	--	PREDICTED: putative UPF0481 protein At3g02645 [Gossypium arboreum]	-	-	-	-	-	-	-
GB_D01G2626	8	4	10	3352	4234	3874	0.55	0.31	0.64	253.66	276.19	254.61	0.5	261.487	9.03059	5.84364e-177	5.03599e-174	At3g11180	PREDICTED: protein SRG1-like [Gossypium raimondii]	-	-	-	-	-	GO:0016705//oxidoreductase activity, acting on paired donors, with incorporation or reduction of molecular oxygen;GO:0043169//cation binding	GO:0009404//toxin metabolic process;GO:0014070//response to organic cyclic compound
GB_D01G0218	0	0	0	6	1	12	0	0	0	0.52	0.08	0.91	0.001	0.503333	8.97537	0.00143738	0.00938426	SWEET15	PREDICTED: bidirectional sugar transporter SWEET15-like [Gossypium hirsutum]	-	-	-	-	GO:0016021//integral component of membrane	GO:0015154//disaccharide transmembrane transporter activity	GO:0006970//response to osmotic stress;GO:0015766//disaccharide transport
GB_A05G1655	0	0	0	6	12	3	0	0	0	0.47	0.81	0.22	0.001	0.5	8.96578	0.000541266	0.00399618	NAC056	PREDICTED: NAC transcription factor 56-like [Gossypium hirsutum]	-	-	-	-	GO:0043231//intracellular membrane-bounded organelle	GO:0001071//nucleic acid binding transcription factor activity	GO:0010468//regulation of gene expression;GO:0034645//cellular macromolecule biosynthetic process
GB_A05G3690	0	0	0	7	1	4	0	0	0	0.91	0.11	0.45	0.001	0.49	8.93664	0.00980931	0.0472437	LBD11	PREDICTED: LOB domain-containing protein 1-like [Gossypium hirsutum]	-	-	-	-	-	-	-
GB_A07G2275	5	2	8	1606	2996	2340	0.22	0.1	0.34	79.68	128.14	100.83	0.22	102.883	8.86929	1.01569e-79	2.55986e-77	CYP79D3	PREDICTED: isoleucine N-monooxygenase 1-like [Gossypium hirsutum]	Metabolism;Metabolism;Metabolism;Metabolism	Global and overview maps;Global and overview maps;Metabolism of other amino acids;Biosynthesis of other secondary metabolites	ko01110//Biosynthesis of secondary metabolites;ko01210//2-Oxocarboxylic acid metabolism;ko00460//Cyanoamino acid metabolism;ko00966//Glucosinolate biosynthesis	K12153;K12153;K12153;K12153	-	-	-
GB_A10G1487	0	0	0	10	18	2	0	0	0	0.52	0.79	0.09	0.001	0.466667	8.86625	7.74885e-05	0.000710215	At4g20820	PREDICTED: tetrahydrocannabinolic acid synthase-like [Gossypium hirsutum]	-	-	-	-	-	GO:0000166//nucleotide binding;GO:0016616//oxidoreductase activity, acting on the CH-OH group of donors, NAD or NADP as acceptor	GO:0044710//single-organism metabolic process
GB_D07G0866	0	0	0	5	5	2	0	0	0	0.63	0.55	0.22	0.001	0.466667	8.86625	0.00869345	0.0428268	CYP81E8	PREDICTED: cytochrome P450 81D11-like [Gossypium hirsutum]	Metabolism;Metabolism	Global and overview maps;Biosynthesis of other secondary metabolites	ko01110//Biosynthesis of secondary metabolites;ko00943//Isoflavonoid biosynthesis	K13260;K13260	-	GO:0016491//oxidoreductase activity;GO:0046906//tetrapyrrole binding;GO:0046914//transition metal ion binding	GO:0044710//single-organism metabolic process
GB_D11G0407	0	0	2	222	355	252	0	0	0.09	12.19	16.8	12.03	0.03	13.6733	8.83219	1.68083e-17	6.77801e-16	CYP94B1	PREDICTED: cytochrome P450 94B3-like [Gossypium hirsutum]	-	-	-	-	-	GO:0016712//oxidoreductase activity, acting on paired donors, with incorporation or reduction of molecular oxygen, reduced flavin or flavoprotein as one donor, and incorporation of one atom of oxygen;GO:0046906//tetrapyrrole binding;GO:0046914//transition metal ion binding	GO:0044710//single-organism metabolic process
GB_A08G1522	0	0	0	4	4	6	0	0	0	0.43	0.37	0.56	0.001	0.453333	8.82443	0.00428265	0.0237668	MYB78	PREDICTED: transcription factor MYB108-like [Gossypium arboreum]	Organismal Systems	Environmental adaptation	ko04626//Plant-pathogen interaction	K09422	-	-	-
GB_D01G2204	0	0	0	5	4	8	0	0	0	0.44	0.3	0.61	0.001	0.45	8.81378	0.00159212	0.0102554	MYB62	PREDICTED: myb-related protein 305-like [Gossypium raimondii]	Organismal Systems	Environmental adaptation	ko04626//Plant-pathogen interaction	K09422	-	GO:0005488//binding	-
GB_D13G1995	0	1	2	470	586	234	0	0.06	0.09	26.14	28.1	11.3	0.05	21.8467	8.77127	1.25418e-24	7.68489e-23	TYDC1	PREDICTED: tyrosine decarboxylase 1-like [Gossypium raimondii]	Metabolism;Metabolism;Metabolism;Metabolism;Metabolism;Metabolism;Metabolism;Metabolism	Global and overview maps;Global and overview maps;Amino acid metabolism;Amino acid metabolism;Amino acid metabolism;Biosynthesis of other secondary metabolites;Biosynthesis of other secondary metabolites;Biosynthesis of other secondary metabolites	ko01100//Metabolic pathways;ko01110//Biosynthesis of secondary metabolites;ko00350//Tyrosine metabolism;ko00360//Phenylalanine metabolism;ko00380//Tryptophan metabolism;ko00950//Isoquinoline alkaloid biosynthesis;ko00901//Indole alkaloid biosynthesis;ko00965//Betalain biosynthesis	K01593;K01593;K01593;K01593;K01593;K01593;K01593;K01593	-	GO:0016830//carbon-carbon lyase activity;GO:0043168//anion binding	GO:0019752//carboxylic acid metabolic process
GB_A12G0281	0	1	2	361	405	537	0	0.06	0.09	20.06	19.4	25.95	0.05	21.8033	8.7684	7.62803e-26	5.04422e-24	AOS3	PREDICTED: allene oxide synthase 3-like [Gossypium arboreum]	Metabolism;Metabolism;Metabolism	Global and overview maps;Global and overview maps;Lipid metabolism	ko01100//Metabolic pathways;ko01110//Biosynthesis of secondary metabolites;ko00592//alpha-Linolenic acid metabolism	K01723;K01723;K01723	-	GO:0016491//oxidoreductase activity;GO:0046906//tetrapyrrole binding;GO:0046914//transition metal ion binding	GO:0044710//single-organism metabolic process
GB_D07G0729	0	0	0	3	6	4	0	0	0	0.31	0.53	0.36	0.001	0.4	8.64386	0.00633688	0.0329941	MYB62	PREDICTED: transcription factor MYB108-like [Gossypium raimondii]	Organismal Systems	Environmental adaptation	ko04626//Plant-pathogen interaction	K09422	-	-	-
GB_D10G0824	0	1	0	84	230	129	0	0.13	0	10.95	25.79	14.64	0.0433333	17.1267	8.62655	3.92785e-13	1.10341e-11	At3g15810	PREDICTED: protein LURP-one-related 12-like [Gossypium hirsutum]	-	-	-	-	-	-	-
GB_A11G1600	1	0	2	348	417	382	0.08	0	0.15	30.28	31.32	28.87	0.0766667	30.1567	8.61966	6.03839e-25	3.80468e-23	ACO1	PREDICTED: 1-aminocyclopropane-1-carboxylate oxidase-like [Gossypium hirsutum]	Metabolism;Metabolism;Metabolism	Global and overview maps;Global and overview maps;Amino acid metabolism	ko01100//Metabolic pathways;ko01110//Biosynthesis of secondary metabolites;ko00270//Cysteine and methionine metabolism	K05933;K05933;K05933	-	GO:0016705//oxidoreductase activity, acting on paired donors, with incorporation or reduction of molecular oxygen;GO:0043169//cation binding	GO:0044710//single-organism metabolic process
GB_D06G2170	175	238	377	95862	113427	101771	17.91	27.42	36.12	10866	11083	10017.9	27.15	10655.6	8.61645	2.4334e-216	3.1712e-213	S4	PREDICTED: ribonuclease 1-like [Gossypium hirsutum]	-	-	-	-	-	-	-
GB_D13G1914	25	19	32	8004	10771	8991	1.34	1.13	1.59	469.32	544.46	457.86	1.35333	490.547	8.50173	0	0	HSR201	PREDICTED: benzyl alcohol O-benzoyltransferase-like [Gossypium hirsutum]	-	-	-	-	-	GO:0016746//transferase activity, transferring acyl groups	-
GB_A12G2852	0	0	0	9	5	5	0	0	0	0.51	0.25	0.25	0.001	0.336667	8.39518	0.000750993	0.00533311	GSVIVT00026920001	PREDICTED: probable polygalacturonase isoform X2 [Gossypium arboreum]	-	-	-	-	-	GO:0016787//hydrolase activity	GO:0044238//primary metabolic process;GO:0045229//external encapsulating structure organization
GB_A09G0931	0	0	0	4	9	3	0	0	0	0.28	0.55	0.18	0.001	0.336667	8.39518	0.00240117	0.0145594	CYC2	PREDICTED: iridoid synthase-like [Gossypium hirsutum]	-	-	-	-	-	-	-
GB_A03G1935	0	0	0	2	7	6	0	0	0	0.15	0.43	0.42	0.001	0.333333	8.38082	0.00368157	0.0209801	FLA21	PREDICTED: fasciclin-like arabinogalactan protein 21 [Gossypium hirsutum]	-	-	-	-	-	-	GO:0015851//nucleobase transport
GB_D10G0430	0	0	0	2	4	7	0	0	0	0.17	0.3	0.52	0.001	0.33	8.36632	0.00735759	0.0373766	At1g32860	PREDICTED: glucan endo-1,3-beta-glucosidase 14 [Gossypium hirsutum]	-	-	-	-	-	GO:0016798//hydrolase activity, acting on glycosyl bonds	GO:0010087//phloem or xylem histogenesis;GO:0044238//primary metabolic process;GO:0044260//cellular macromolecule metabolic process
GB_D01G2431	0	0	0	8	5	6	0	0	0	0.44	0.24	0.29	0.001	0.323333	8.33688	0.000743565	0.00528598	CYP94C1	PREDICTED: cytochrome P450 94C1-like [Gossypium hirsutum]	-	-	-	-	-	GO:0016712//oxidoreductase activity, acting on paired donors, with incorporation or reduction of molecular oxygen, reduced flavin or flavoprotein as one donor, and incorporation of one atom of oxygen;GO:0046906//tetrapyrrole binding;GO:0046914//transition metal ion binding	GO:0044710//single-organism metabolic process
GB_D08G0275	43	33	26	8001	12793	12424	1.46	1.27	0.82	303.58	418.41	409.38	1.18333	377.123	8.31604	0	0	Os07g0190000	PREDICTED: probable 1-deoxy-D-xylulose-5-phosphate synthase 2, chloroplastic [Gossypium hirsutum]	Metabolism;Metabolism;Metabolism;Metabolism	Global and overview maps;Global and overview maps;Metabolism of terpenoids and polyketides;Metabolism of cofactors and vitamins	ko01100//Metabolic pathways;ko01110//Biosynthesis of secondary metabolites;ko00900//Terpenoid backbone biosynthesis;ko00730//Thiamine metabolism	K01662;K01662;K01662;K01662	-	GO:0016744//transferase activity, transferring aldehyde or ketonic groups	GO:0006721//terpenoid metabolic process
GB_A11G0396	1	0	3	255	626	314	0.05	0	0.13	13.39	28.34	14.32	0.06	18.6833	8.28257	1.02291e-20	5.12713e-19	CYP94B1	PREDICTED: cytochrome P450 94B3-like [Gossypium hirsutum]	-	-	-	-	-	GO:0016712//oxidoreductase activity, acting on paired donors, with incorporation or reduction of molecular oxygen, reduced flavin or flavoprotein as one donor, and incorporation of one atom of oxygen;GO:0046906//tetrapyrrole binding;GO:0046914//transition metal ion binding	GO:0044710//single-organism metabolic process
MSTRG.10315	0	0	1	47	86	148	0	0	0.03	1.75	2.77	4.8	0.01	3.10667	8.27922	3.22622e-11	7.60055e-10	--	Anthranilate phosphoribosyltransferase [Gossypium arboreum]	-	-	-	-	-	-	-
GB_D05G3428	0	0	0	3	2	8	0	0	0	0.23	0.13	0.54	0.001	0.3	8.22882	0.00760604	0.0384483	IPT1	PREDICTED: adenylate isopentenyltransferase [Gossypium raimondii]	Metabolism;Metabolism;Metabolism	Global and overview maps;Global and overview maps;Metabolism of terpenoids and polyketides	ko01100//Metabolic pathways;ko01110//Biosynthesis of secondary metabolites;ko00908//Zeatin biosynthesis	K10760;K10760;K10760	-	GO:0003824//catalytic activity	GO:0006399//tRNA metabolic process
GB_A08G0272	18	20	12	3802	6603	5320	0.63	0.77	0.4	144.25	215.97	175.31	0.6	178.51	8.21683	1.52601e-144	9.82363e-142	Os07g0190000	PREDICTED: probable 1-deoxy-D-xylulose-5-phosphate synthase 2, chloroplastic [Gossypium hirsutum]	Metabolism;Metabolism;Metabolism;Metabolism	Global and overview maps;Global and overview maps;Metabolism of terpenoids and polyketides;Metabolism of cofactors and vitamins	ko01100//Metabolic pathways;ko01110//Biosynthesis of secondary metabolites;ko00900//Terpenoid backbone biosynthesis;ko00730//Thiamine metabolism	K01662;K01662;K01662;K01662	-	GO:0016744//transferase activity, transferring aldehyde or ketonic groups	GO:0006721//terpenoid metabolic process
GB_D12G1167	0	0	0	6	2	5	0	0	0	0.44	0.13	0.32	0.001	0.296667	8.2127	0.00621082	0.0324389	DAD1	PREDICTED: phospholipase A(1) DAD1, chloroplastic-like [Gossypium hirsutum]	Metabolism;Metabolism;Metabolism;Metabolism	Global and overview maps;Global and overview maps;Lipid metabolism;Lipid metabolism	ko01100//Metabolic pathways;ko01110//Biosynthesis of secondary metabolites;ko00564//Glycerophospholipid metabolism;ko00592//alpha-Linolenic acid metabolism	K16818;K16818;K16818;K16818	-	GO:0003824//catalytic activity	-
GB_D11G2258	0	0	0	2	6	4	0	0	0	0.16	0.42	0.29	0.001	0.29	8.17991	0.00991676	0.0476665	BHLH25	PREDICTED: transcription factor bHLH19-like isoform X2 [Gossypium raimondii]	-	-	-	-	-	GO:0005515//protein binding	-
GB_D01G0164	2	3	1	700	469	688	0.1	0.17	0.05	38.07	22.01	32.51	0.106667	30.8633	8.17664	6.30037e-43	7.82872e-41	TDC2	PREDICTED: aromatic-L-amino-acid decarboxylase-like [Gossypium raimondii]	Metabolism;Metabolism;Metabolism;Metabolism;Metabolism;Metabolism;Metabolism;Metabolism	Global and overview maps;Global and overview maps;Amino acid metabolism;Amino acid metabolism;Amino acid metabolism;Biosynthesis of other secondary metabolites;Biosynthesis of other secondary metabolites;Biosynthesis of other secondary metabolites	ko01100//Metabolic pathways;ko01110//Biosynthesis of secondary metabolites;ko00350//Tyrosine metabolism;ko00360//Phenylalanine metabolism;ko00380//Tryptophan metabolism;ko00950//Isoquinoline alkaloid biosynthesis;ko00901//Indole alkaloid biosynthesis;ko00965//Betalain biosynthesis	K01593;K01593;K01593;K01593;K01593;K01593;K01593;K01593	-	GO:0016830//carbon-carbon lyase activity;GO:0043168//anion binding	GO:0019752//carboxylic acid metabolic process
GB_D12G0646	76	93	108	20939	34701	25444	5.11	7.01	6.77	1558.34	2226.25	1644.51	6.29667	1809.7	8.16695	0	0	SAMT	PREDICTED: salicylate carboxymethyltransferase-like [Gossypium hirsutum]	-	-	-	-	-	GO:0003824//catalytic activity	GO:0008152//metabolic process
GB_D03G1592	0	0	0	10	5	4	0	0	0	0.48	0.2	0.18	0.001	0.286667	8.16323	0.000781515	0.0055227	NRT2.3	PREDICTED: high affinity nitrate transporter 2.3 [Gossypium raimondii]	Metabolism	Energy metabolism	ko00910//Nitrogen metabolism	K02575	-	-	GO:0044763//single-organism cellular process
GB_D13G0123	0	0	0	3	8	4	0	0	0	0.19	0.44	0.22	0.001	0.283333	8.14636	0.00334812	0.0193273	PILS3	PREDICTED: uncharacterized transporter YBR287W-like isoform X2 [Gossypium raimondii]	-	-	-	-	-	-	-
GB_A12G2721	0	0	0	3	2	8	0	0	0	0.22	0.13	0.49	0.001	0.28	8.12928	0.00760604	0.0384483	At3g30340	PREDICTED: WAT1-related protein At3g30340-like [Gossypium raimondii]	-	-	-	-	GO:0031224//intrinsic component of membrane	GO:0005215//transporter activity	GO:0044763//single-organism cellular process
GB_A10G2838	0	0	0	3	6	3	0	0	0	0.23	0.4	0.2	0.001	0.276667	8.11201	0.00916703	0.0446898	TBL38	PREDICTED: protein trichome birefringence-like 38 [Gossypium hirsutum]	-	-	-	-	-	-	-
GB_D09G0162	7	15	9	2338	3644	2735	0.39	0.95	0.47	144.95	194.75	147.26	0.603333	162.32	8.07167	4.19184e-177	3.67171e-174	AVT1I	PREDICTED: vacuolar amino acid transporter 1-like [Gossypium hirsutum]	-	-	-	-	GO:0031224//intrinsic component of membrane	-	-
GB_A12G2094	0	0	0	2	7	6	0	0	0	0.12	0.36	0.31	0.001	0.263333	8.04075	0.00368157	0.0209801	UGT83A1	PREDICTED: UDP-glycosyltransferase 83A1-like [Gossypium hirsutum]	-	-	-	-	-	GO:0016757//transferase activity, transferring glycosyl groups	-
GB_A09G1240	0	0	0	5	1	9	0	0	0	0.28	0.05	0.44	0.001	0.256667	8.00375	0.00431444	0.0239067	FAR5	PREDICTED: alcohol-forming fatty acyl-CoA reductase-like isoform X1 [Gossypium hirsutum]	Cellular Processes;Metabolism	Transport and catabolism;Lipid metabolism	ko04146//Peroxisome;ko00073//Cutin, suberine and wax biosynthesis	K13356;K13356	-	GO:0016620//oxidoreductase activity, acting on the aldehyde or oxo group of donors, NAD or NADP as acceptor	-
GB_A09G0390	1	0	0	61	108	78	0.04	0	0	2.79	4.25	3.1	0.0133333	3.38	7.98584	5.28189e-11	1.21436e-09	TPS10	terpene synthase 10-like [Gossypium hirsutum]	Metabolism;Metabolism;Metabolism	Global and overview maps;Global and overview maps;Metabolism of terpenoids and polyketides	ko01100//Metabolic pathways;ko01110//Biosynthesis of secondary metabolites;ko00902//Monoterpenoid biosynthesis	K07385;K07385;K07385	-	GO:0016838//carbon-oxygen lyase activity, acting on phosphates;GO:0043169//cation binding	-
GB_A03G2184	7	11	5	1200	2628	2274	0.48	0.84	0.32	90.55	170.94	149	0.546667	136.83	7.96751	7.72218e-63	1.56289e-60	CAD1	PREDICTED: cinnamyl alcohol dehydrogenase 1 [Gossypium arboreum]	Metabolism;Metabolism;Metabolism	Global and overview maps;Global and overview maps;Biosynthesis of other secondary metabolites	ko01100//Metabolic pathways;ko01110//Biosynthesis of secondary metabolites;ko00940//Phenylpropanoid biosynthesis	K00083;K00083;K00083	-	-	-
GB_D09G2391	0	0	0	9	6	7	0	0	0	0.33	0.19	0.22	0.001	0.246667	7.94642	0.000298491	0.00237014	CSLG3	PREDICTED: cellulose synthase-like protein G3 [Gossypium hirsutum]	-	-	-	-	GO:0031224//intrinsic component of membrane	GO:0016759//cellulose synthase activity	GO:0030243//cellulose metabolic process
GB_A12G1033	0	0	0	11	3	1	0	0	0	0.55	0.13	0.04	0.001	0.24	7.90689	0.00384845	0.0217825	GPAT1	PREDICTED: glycerol-3-phosphate acyltransferase 1-like [Gossypium hirsutum]	Metabolism;Metabolism;Metabolism;Metabolism	Global and overview maps;Global and overview maps;Lipid metabolism;Lipid metabolism	ko01100//Metabolic pathways;ko01110//Biosynthesis of secondary metabolites;ko00564//Glycerophospholipid metabolism;ko00561//Glycerolipid metabolism	K13508;K13508;K13508;K13508	GO:0031224//intrinsic component of membrane;GO:0043231//intracellular membrane-bounded organelle	GO:0008374//O-acyltransferase activity	GO:0003006//developmental process involved in reproduction;GO:0046341//CDP-diacylglycerol metabolic process;GO:0046471//phosphatidylglycerol metabolic process
GB_D10G2493	110	121	172	29392	31700	36187	11.9	14.75	17.43	3523.22	3275.61	3766.98	14.6933	3521.94	7.90506	0	0	ASP	PREDICTED: 21 kDa seed protein-like [Gossypium raimondii]	-	-	-	-	-	-	-
GB_A01G2464	0	0	0	5	7	5	0	0	0	0.23	0.27	0.2	0.001	0.233333	7.86625	0.00147815	0.00961047	EXO70H1	PREDICTED: exocyst complex component EXO70A1-like [Gossypium hirsutum]	-	-	-	-	-	-	GO:0016192//vesicle-mediated transport
GB_D12G2658	2	0	0	86	202	161	0.13	0	0	6.42	12.93	10.43	0.0433333	9.92667	7.83969	5.28339e-14	1.60032e-12	Rnf6	PREDICTED: RING-H2 finger protein ATL22-like isoform X1 [Gossypium raimondii]	-	-	-	-	-	GO:0005488//binding	-
GB_A10G0065	0	0	0	6	7	2	0	0	0	0.28	0.31	0.09	0.001	0.226667	7.82443	0.00316905	0.0184571	FOX5	PREDICTED: flavin-dependent oxidoreductase FOX5-like [Gossypium hirsutum]	-	-	-	-	-	GO:0000166//nucleotide binding;GO:0016616//oxidoreductase activity, acting on the CH-OH group of donors, NAD or NADP as acceptor	GO:0044710//single-organism metabolic process
GB_A05G0908	0	0	0	6	6	2	0	0	0	0.32	0.27	0.09	0.001	0.226667	7.82443	0.00433461	0.0240078	CYP86A1	PREDICTED: cytochrome P450 86A1-like [Gossypium hirsutum]	Metabolism;Metabolism	Lipid metabolism;Lipid metabolism	ko00071//Fatty acid degradation;ko00073//Cutin, suberine and wax biosynthesis	K15401;K15401	GO:0031224//intrinsic component of membrane;GO:0043231//intracellular membrane-bounded organelle	GO:0016713//oxidoreductase activity, acting on paired donors, with incorporation or reduction of molecular oxygen, reduced iron-sulfur protein as one donor, and incorporation of one atom of oxygen;GO:0046906//tetrapyrrole binding;GO:0046914//transition metal ion binding	GO:0009699//phenylpropanoid biosynthetic process;GO:0032787//monocarboxylic acid metabolic process
GB_A10G2335	23	22	19	3734	5468	5653	1.11	1.2	0.86	199.52	251.86	262.31	1.05667	237.897	7.81467	5.35091e-304	1.05891e-300	CYP71A1	PREDICTED: cytochrome P450 71A1-like [Gossypium hirsutum]	-	-	-	-	-	GO:0016491//oxidoreductase activity;GO:0046906//tetrapyrrole binding;GO:0046914//transition metal ion binding	GO:0044710//single-organism metabolic process
GB_D07G2242	0	0	0	1	8	7	0	0	0	0.05	0.33	0.29	0.001	0.223333	7.80305	0.00340113	0.0195846	CYP79D3	PREDICTED: isoleucine N-monooxygenase 1-like [Gossypium hirsutum]	Metabolism;Metabolism;Metabolism;Metabolism	Global and overview maps;Global and overview maps;Metabolism of other amino acids;Biosynthesis of other secondary metabolites	ko01110//Biosynthesis of secondary metabolites;ko01210//2-Oxocarboxylic acid metabolism;ko00460//Cyanoamino acid metabolism;ko00966//Glucosinolate biosynthesis	K12153;K12153;K12153;K12153	-	-	-
GB_D05G2687	8	7	12	1905	1922	2072	0.5	0.5	0.71	132.98	115.7	125.61	0.57	124.763	7.77402	4.17984e-157	3.10185e-154	BCAT2	PREDICTED: branched-chain-amino-acid aminotransferase 2, chloroplastic-like [Gossypium hirsutum]	Metabolism;Metabolism;Metabolism;Metabolism;Metabolism;Metabolism;Metabolism;Metabolism;Metabolism	Global and overview maps;Global and overview maps;Global and overview maps;Amino acid metabolism;Global and overview maps;Amino acid metabolism;Metabolism of cofactors and vitamins;Amino acid metabolism;Biosynthesis of other secondary metabolites	ko01100//Metabolic pathways;ko01110//Biosynthesis of secondary metabolites;ko01230//Biosynthesis of amino acids;ko00270//Cysteine and methionine metabolism;ko01210//2-Oxocarboxylic acid metabolism;ko00280//Valine, leucine and isoleucine degradation;ko00770//Pantothenate and CoA biosynthesis;ko00290//Valine, leucine and isoleucine biosynthesis;ko00966//Glucosinolate biosynthesis	K00826;K00826;K00826;K00826;K00826;K00826;K00826;K00826;K00826	-	GO:0004084//branched-chain-amino-acid transaminase activity	GO:0006520//cellular amino acid metabolic process
GB_D10G2497	7	9	7	2215	903	1822	0.76	1.07	0.71	266.69	93.75	190.53	0.846667	183.657	7.761	5.3138e-45	7.15168e-43	ASP	PREDICTED: 21 kDa seed protein-like [Gossypium raimondii]	-	-	-	-	-	-	-
GB_D06G2222	0	0	0	5	6	3	0	0	0	0.26	0.26	0.13	0.001	0.216667	7.75933	0.00414375	0.0231498	At1g30700	PREDICTED: reticuline oxidase-like protein [Gossypium raimondii]	-	-	-	-	-	GO:0000166//nucleotide binding;GO:0016616//oxidoreductase activity, acting on the CH-OH group of donors, NAD or NADP as acceptor	GO:0044710//single-organism metabolic process
GB_A01G0171	9	2	2	990	551	1115	0.44	0.11	0.09	53.86	25.82	52.67	0.213333	44.1167	7.69207	1.98571e-30	1.60512e-28	TDC1	PREDICTED: aromatic-L-amino-acid decarboxylase-like [Gossypium arboreum]	Metabolism;Metabolism;Metabolism;Metabolism;Metabolism;Metabolism;Metabolism;Metabolism	Global and overview maps;Global and overview maps;Amino acid metabolism;Amino acid metabolism;Amino acid metabolism;Biosynthesis of other secondary metabolites;Biosynthesis of other secondary metabolites;Biosynthesis of other secondary metabolites	ko01100//Metabolic pathways;ko01110//Biosynthesis of secondary metabolites;ko00350//Tyrosine metabolism;ko00360//Phenylalanine metabolism;ko00380//Tryptophan metabolism;ko00950//Isoquinoline alkaloid biosynthesis;ko00901//Indole alkaloid biosynthesis;ko00965//Betalain biosynthesis	K01593;K01593;K01593;K01593;K01593;K01593;K01593;K01593	-	GO:0016830//carbon-carbon lyase activity;GO:0043168//anion binding	GO:0019752//carboxylic acid metabolic process
GB_D03G0413	1	1	0	125	119	175	0.07	0.08	0	10.09	8.3	12.28	0.05	10.2233	7.67572	5.95544e-14	1.79676e-12	SOT15	PREDICTED: cytosolic sulfotransferase 13-like [Gossypium hirsutum]	-	-	-	-	-	-	-
GB_D07G0268	24	21	13	3125	3974	5056	1.69	1.64	0.86	243.28	266.65	341.78	1.39667	283.903	7.66727	9.93892e-263	1.65952e-259	mtnN	PREDICTED: bark storage protein A-like isoform X1 [Gossypium hirsutum]	-	-	-	-	-	-	GO:0055086//nucleobase-containing small molecule metabolic process
GB_D06G2437	0	0	0	4	11	6	0	0	0	0.13	0.29	0.18	0.001	0.2	7.64386	0.000510818	0.00379974	LOX3.1	PREDICTED: linoleate 13S-lipoxygenase 3-1, chloroplastic-like [Gossypium raimondii]	Metabolism;Metabolism;Metabolism;Metabolism	Global and overview maps;Global and overview maps;Lipid metabolism;Lipid metabolism	ko01100//Metabolic pathways;ko01110//Biosynthesis of secondary metabolites;ko00592//alpha-Linolenic acid metabolism;ko00591//Linoleic acid metabolism	K00454;K00454;K00454;K00454	-	GO:0016701//oxidoreductase activity, acting on single donors with incorporation of molecular oxygen;GO:0043169//cation binding	GO:0006633//fatty acid biosynthetic process
GB_scaffold2864_objG0001	0	0	0	3	5	5	0	0	0	0.16	0.21	0.22	0.001	0.196667	7.61961	0.00630291	0.0328525	LAC14	PREDICTED: laccase-14-like [Gossypium raimondii]	-	-	-	-	-	-	-
GB_D11G2997	0	0	0	3	6	3	0	0	0	0.16	0.28	0.14	0.001	0.193333	7.59495	0.00916703	0.0446898	At4g04750	PREDICTED: sugar transporter ERD6-like 15 isoform X2 [Gossypium raimondii]	-	-	-	-	GO:0031224//intrinsic component of membrane	GO:0022857//transmembrane transporter activity	GO:0044763//single-organism cellular process;GO:0044765//single-organism transport
GB_D13G0262	32	24	36	5911	5803	5672	3	2.48	3.12	613.54	519.19	511.22	2.86667	547.983	7.57861	0	0	VSPA	PREDICTED: stem 28 kDa glycoprotein-like [Gossypium raimondii]	-	-	-	-	-	GO:0003824//catalytic activity	GO:0006796//phosphate-containing compound metabolic process
GB_D06G2438	44	31	40	5194	8855	7138	1.21	0.96	1.03	158.63	233.13	189.31	1.06667	193.69	7.5045	0	0	LOX3.1	PREDICTED: linoleate 13S-lipoxygenase 3-1, chloroplastic-like [Gossypium hirsutum]	Metabolism;Metabolism;Metabolism;Metabolism	Global and overview maps;Global and overview maps;Lipid metabolism;Lipid metabolism	ko01100//Metabolic pathways;ko01110//Biosynthesis of secondary metabolites;ko00592//alpha-Linolenic acid metabolism;ko00591//Linoleic acid metabolism	K00454;K00454;K00454;K00454	-	GO:0016701//oxidoreductase activity, acting on single donors with incorporation of molecular oxygen;GO:0043169//cation binding	GO:0006633//fatty acid biosynthetic process
GB_A09G1934	2	0	0	98	139	132	0.14	0	0	7.4	9.06	8.66	0.0466667	8.37333	7.48727	2.49003e-13	7.12614e-12	At5g05600	PREDICTED: protein SRG1-like [Gossypium hirsutum]	-	-	-	-	-	GO:0016706//oxidoreductase activity, acting on paired donors, with incorporation or reduction of molecular oxygen, 2-oxoglutarate as one donor, and incorporation of one atom each of oxygen into both donors;GO:0043169//cation binding	GO:0009404//toxin metabolic process;GO:0014070//response to organic cyclic compound
GB_A01G2565	8	6	13	1349	1708	1769	0.55	0.46	0.83	102.07	111.42	116.23	0.613333	109.907	7.48539	4.09384e-144	2.57339e-141	At5g05600	PREDICTED: protein SRG1-like [Gossypium arboreum]	-	-	-	-	-	GO:0016705//oxidoreductase activity, acting on paired donors, with incorporation or reduction of molecular oxygen;GO:0043169//cation binding	GO:0009404//toxin metabolic process;GO:0014070//response to organic cyclic compound
GB_D08G1990	4	2	1	360	363	552	0.39	0.22	0.09	38.88	33.79	51.78	0.233333	41.4833	7.474	7.92442e-41	9.34679e-39	EXLB1	PREDICTED: expansin-like B1 [Gossypium raimondii]	-	-	-	-	-	-	GO:0000003//reproduction
GB_A03G1814	2	1	5	328	539	467	0.25	0.14	0.58	44.84	63.52	55.51	0.323333	54.6233	7.40035	1.74661e-44	2.29859e-42	TIFY9	PREDICTED: protein TIFY 9-like [Gossypium arboreum]	Environmental Information Processing	Signal transduction	ko04075//Plant hormone signal transduction	K13464	-	GO:0046983//protein dimerization activity	GO:0006972//hyperosmotic response;GO:0009694//jasmonic acid metabolic process;GO:0009867//jasmonic acid mediated signaling pathway;GO:0010468//regulation of gene expression;GO:0034645//cellular macromolecule biosynthetic process;GO:0051707//response to other organism
GB_A06G2338	3	6	3	391	873	845	0.08	0.19	0.08	12.13	23.36	22.77	0.116667	19.42	7.37901	1.87446e-60	3.62879e-58	LOX3.1	PREDICTED: linoleate 13S-lipoxygenase 3-1, chloroplastic-like [Gossypium arboreum]	Metabolism;Metabolism;Metabolism;Metabolism	Global and overview maps;Global and overview maps;Lipid metabolism;Lipid metabolism	ko01100//Metabolic pathways;ko01110//Biosynthesis of secondary metabolites;ko00592//alpha-Linolenic acid metabolism;ko00591//Linoleic acid metabolism	K00454;K00454;K00454;K00454	-	GO:0016701//oxidoreductase activity, acting on single donors with incorporation of molecular oxygen;GO:0043169//cation binding	GO:0006633//fatty acid biosynthetic process
GB_A01G2353	7	7	13	983	1815	1680	0.48	0.54	0.84	74.37	118.39	110.42	0.62	101.06	7.34873	1.76073e-122	8.87524e-120	At5g03610	PREDICTED: GDSL esterase/lipase At5g03610-like [Gossypium hirsutum]	-	-	-	-	-	GO:0016787//hydrolase activity	-
GB_A06G0079	1	0	0	36	62	74	0.07	0	0	2.59	3.89	4.68	0.0233333	3.72	7.31677	1.48241e-09	2.88129e-08	JMT	PREDICTED: jasmonate O-methyltransferase-like [Gossypium hirsutum]	Metabolism;Metabolism	Global and overview maps;Lipid metabolism	ko01110//Biosynthesis of secondary metabolites;ko00592//alpha-Linolenic acid metabolism	K08241;K08241	-	GO:0008757//S-adenosylmethionine-dependent methyltransferase activity	GO:0008152//metabolic process
GB_A06G2339	0	5	0	210	318	355	0	0.26	0	10.55	13.78	15.49	0.0866667	13.2733	7.25884	5.66641e-10	1.16001e-08	LOX3.1	PREDICTED: linoleate 13S-lipoxygenase 3-1, chloroplastic-like [Gossypium arboreum]	Metabolism;Metabolism;Metabolism;Metabolism	Global and overview maps;Global and overview maps;Lipid metabolism;Lipid metabolism	ko01100//Metabolic pathways;ko01110//Biosynthesis of secondary metabolites;ko00592//alpha-Linolenic acid metabolism;ko00591//Linoleic acid metabolism	K00454;K00454;K00454;K00454	-	GO:0016701//oxidoreductase activity, acting on single donors with incorporation of molecular oxygen;GO:0043169//cation binding	GO:0006633//fatty acid biosynthetic process
GB_A02G0473	0	1	0	29	75	72	0	0.23	0	6.44	14.36	13.88	0.0766667	11.56	7.23633	1.6294e-09	3.15094e-08	--	Plant peroxidase [Corchorus capsularis]	-	-	-	-	-	-	-
GB_D07G1244	2	3	2	461	219	264	0.14	0.24	0.13	36.62	15	18.21	0.17	23.2767	7.09721	2.82669e-33	2.52142e-31	DRB1	PREDICTED: double-stranded RNA-binding protein 1-like isoform X2 [Gossypium hirsutum]	-	-	-	-	-	-	-
GB_A09G2078	1	0	0	44	19	72	0.05	0	0	2.28	0.85	3.24	0.0166667	2.12333	6.99322	2.03779e-08	3.44452e-07	CYP735A2	PREDICTED: cytokinin hydroxylase-like [Gossypium hirsutum]	-	-	-	-	-	GO:0016634//oxidoreductase activity, acting on the CH-CH group of donors, oxygen as acceptor;GO:0046906//tetrapyrrole binding;GO:0046914//transition metal ion binding	GO:0044710//single-organism metabolic process
GB_D03G1951	1	1	3	215	227	189	0.07	0.08	0.19	16.07	14.58	12.22	0.113333	14.29	6.97829	4.61717e-26	3.07606e-24	--	PREDICTED: 12S seed storage protein CRD-like [Gossypium hirsutum]	-	-	-	-	-	-	-
GB_A08G0270	1	0	0	22	47	41	0.03	0	0	0.83	1.53	1.35	0.01	1.23667	6.95031	6.4329e-08	1.01212e-06	Os07g0190000	PREDICTED: probable 1-deoxy-D-xylulose-5-phosphate synthase 2, chloroplastic [Gossypium arboreum]	Metabolism;Metabolism;Metabolism;Metabolism	Global and overview maps;Global and overview maps;Metabolism of terpenoids and polyketides;Metabolism of cofactors and vitamins	ko01100//Metabolic pathways;ko01110//Biosynthesis of secondary metabolites;ko00900//Terpenoid backbone biosynthesis;ko00730//Thiamine metabolism	K01662;K01662;K01662;K01662	-	GO:0016744//transferase activity, transferring aldehyde or ketonic groups	GO:0006721//terpenoid metabolic process
GB_A07G0259	50	38	34	5485	4493	5078	3.42	2.95	2.18	416.21	293.93	334.66	2.85	348.267	6.93309	0	0	mtnN	PREDICTED: bark storage protein A-like [Gossypium hirsutum]	-	-	-	-	-	-	GO:0055086//nucleobase-containing small molecule metabolic process
GB_D10G1291	1	0	1	55	75	94	0.03	0	0.03	1.88	2.22	2.78	0.02	2.29333	6.8413	7.31386e-11	1.65869e-09	RE1	PREDICTED: LOW QUALITY PROTEIN: retrovirus-related Pol polyprotein from transposon TNT 1-94 [Gossypium raimondii]	Metabolism;Metabolism;Metabolism;Metabolism;Metabolism	Global and overview maps;Carbohydrate metabolism;Carbohydrate metabolism;Carbohydrate metabolism;Carbohydrate metabolism	ko01100//Metabolic pathways;ko00040//Pentose and glucuronate interconversions;ko00520//Amino sugar and nucleotide sugar metabolism;ko00052//Galactose metabolism;ko00053//Ascorbate and aldarate metabolism	K12447;K12447;K12447;K12447;K12447	-	-	-
GB_A06G0461	7	5	6	692	718	651	0.62	0.5	0.49	67.47	60.35	55.07	0.536667	60.9633	6.82777	3.63586e-81	9.43046e-79	Os07g0604000	PREDICTED: probable 6-phosphogluconolactonase 2 [Gossypium arboreum]	Metabolism;Metabolism;Metabolism;Metabolism	Global and overview maps;Global and overview maps;Global and overview maps;Carbohydrate metabolism	ko01100//Metabolic pathways;ko01110//Biosynthesis of secondary metabolites;ko01200//Carbon metabolism;ko00030//Pentose phosphate pathway	K01057;K01057;K01057;K01057	-	GO:0052689//carboxylic ester hydrolase activity	GO:0006739//NADP metabolic process
GB_A11G3094	6	4	6	343	738	728	0.56	0.43	0.53	35.74	66.32	65.84	0.506667	55.9667	6.78739	1.09699e-63	2.24572e-61	PP2B15	PREDICTED: F-box protein PP2-B15-like isoform X1 [Gossypium arboreum]	-	-	-	-	-	-	-
GB_scaffold1231_objG0001	14	11	12	1321	1211	1534	1.52	1.33	1.25	159.1	125.64	160.42	1.36667	148.387	6.76256	3.49087e-149	2.33151e-146	ASP	PREDICTED: 21 kDa seed protein-like [Gossypium hirsutum]	-	-	-	-	-	-	-
GB_D10G2302	1	0	0	46	31	30	0.07	0	0	3.41	1.97	1.92	0.0233333	2.43333	6.7044	6.54087e-08	1.02669e-06	OMT3	PREDICTED: trans-resveratrol di-O-methyltransferase-like [Gossypium raimondii]	-	-	-	-	-	-	-
MSTRG.35236	0	0	1	42	18	24	0	0	0.04	2.1	0.78	1.04	0.0133333	1.30667	6.61471	5.38153e-07	7.38041e-06	--	PREDICTED: uncharacterized protein LOC108477876 [Gossypium arboreum]	-	-	-	-	-	-	-
GB_D11G2914	48	28	21	2145	3248	4364	2.71	1.78	1.11	134.2	175.17	237.11	1.86667	182.16	6.6086	1.56114e-61	3.05543e-59	ODC	PREDICTED: ornithine decarboxylase-like [Gossypium raimondii]	Metabolism;Metabolism;Metabolism;Metabolism	Global and overview maps;Global and overview maps;Metabolism of other amino acids;Amino acid metabolism	ko01100//Metabolic pathways;ko01110//Biosynthesis of secondary metabolites;ko00480//Glutathione metabolism;ko00330//Arginine and proline metabolism	K01581;K01581;K01581;K01581	-	-	GO:0006595//polyamine metabolic process
GB_A10G1587	0	0	1	35	36	25	0	0	0.06	2.3	2.04	1.43	0.02	1.92333	6.58747	1.50462e-07	2.25128e-06	--	PREDICTED: leucine-rich repeat receptor-like serine/threonine-protein kinase BAM1 [Gossypium arboreum]	-	-	-	-	-	-	-
GB_A05G2257	4	4	7	280	741	439	0.28	0.32	0.46	21.86	49.87	29.79	0.353333	33.84	6.58156	8.00946e-53	1.28902e-50	DIOX2	PREDICTED: protein DMR6-LIKE OXYGENASE 2-like [Gossypium arboreum]	-	-	-	-	-	GO:0016706//oxidoreductase activity, acting on paired donors, with incorporation or reduction of molecular oxygen, 2-oxoglutarate as one donor, and incorporation of one atom each of oxygen into both donors;GO:0043169//cation binding	GO:0044710//single-organism metabolic process
GB_D09G0925	3	1	0	77	169	152	0.58	0.22	0	16.56	31.32	28.36	0.266667	25.4133	6.5744	2.02899e-18	8.83546e-17	TIFY5A	PREDICTED: protein TIFY 5A-like [Gossypium raimondii]	-	-	-	-	-	-	-
GB_A03G2067	8	4	7	511	722	573	0.29	0.16	0.24	20.31	24.71	19.77	0.23	21.5967	6.55303	2.0238e-76	4.91517e-74	ABCG11	PREDICTED: ABC transporter G family member 11-like [Gossypium hirsutum]	-	-	-	-	-	GO:0015604//organic phosphonate transmembrane transporter activity;GO:0017111//nucleoside-triphosphatase activity;GO:0032550//purine ribonucleoside binding	GO:0044765//single-organism transport
GB_D13G1683	3	6	4	292	621	414	0.13	0.28	0.16	13.15	24.14	16.22	0.19	17.8367	6.5527	1.32114e-51	2.05801e-49	TSB	PREDICTED: tryptophan synthase beta chain 1 isoform X3 [Gossypium hirsutum]	Metabolism;Metabolism;Metabolism;Metabolism;Metabolism	Global and overview maps;Global and overview maps;Global and overview maps;Amino acid metabolism;Amino acid metabolism	ko01100//Metabolic pathways;ko01110//Biosynthesis of secondary metabolites;ko01230//Biosynthesis of amino acids;ko00260//Glycine, serine and threonine metabolism;ko00400//Phenylalanine, tyrosine and tryptophan biosynthesis	K01696;K01696;K01696;K01696;K01696	-	GO:0016836//hydro-lyase activity	GO:0006586//indolalkylamine metabolic process
GB_A06G0915	1	0	0	11	25	59	0.11	0	0	1.32	2.63	6.14	0.0366667	3.36333	6.51928	4.95488e-07	6.82858e-06	ERF017	ethylene-responsive transcription factor ERF017-like [Gossypium hirsutum]	-	-	-	-	-	-	-
GB_A09G2488	1	0	1	52	76	46	0.14	0	0.13	8.14	10.26	6.26	0.09	8.22	6.51307	1.03773e-09	2.05206e-08	XYP11	PREDICTED: non-specific lipid-transfer protein-like protein At2g13820 [Gossypium hirsutum]	-	-	-	-	-	GO:0005488//binding	-
GB_A08G2823	1	0	0	22	33	39	0.07	0	0	1.6	2.07	2.46	0.0233333	2.04333	6.45239	1.9759e-07	2.90199e-06	YML018C	PREDICTED: uncharacterized transporter C405.03c-like [Gossypium hirsutum]	-	-	-	-	GO:0031224//intrinsic component of membrane	-	-
GB_A07G0161	0	0	1	9	33	35	0	0	0.1	1.09	3.46	3.72	0.0333333	2.75667	6.36982	1.68806e-06	2.14647e-05	ERF017	PREDICTED: ethylene-responsive transcription factor ERF017-like [Gossypium arboreum]	-	-	-	-	-	-	GO:0010467//gene expression;GO:0034645//cellular macromolecule biosynthetic process;GO:0050794//regulation of cellular process
GB_D04G1541	0	1	0	32	24	37	0	0.12	0	3.7	2.4	3.72	0.04	3.27333	6.35462	1.97682e-07	2.90255e-06	TGAL7	PREDICTED: transcription factor HBP-1b(c38)-like [Gossypium raimondii]	-	-	-	-	-	GO:0003677//DNA binding	-
GB_D05G2334	2	3	3	146	201	303	0.32	0.55	0.45	26.16	31.14	47.17	0.44	34.8233	6.30641	5.69061e-31	4.67059e-29	HIPP24	PREDICTED: heavy metal-associated isoprenylated plant protein 26-like [Gossypium raimondii]	-	-	-	-	-	GO:0043169//cation binding	GO:0006812//cation transport
GB_D05G2269	11	9	3	521	824	540	0.78	0.71	0.2	40.67	55.45	36.58	0.563333	44.2333	6.295	9.31306e-78	2.31445e-75	DLO2	PREDICTED: protein DMR6-LIKE OXYGENASE 2-like [Gossypium hirsutum]	-	-	-	-	-	GO:0016706//oxidoreductase activity, acting on paired donors, with incorporation or reduction of molecular oxygen, 2-oxoglutarate as one donor, and incorporation of one atom each of oxygen into both donors;GO:0043169//cation binding	GO:0044710//single-organism metabolic process
GB_A13G2765	0	2	1	61	112	74	0	0.13	0.05	3.85	6.07	4.08	0.06	4.66667	6.28129	2.55653e-13	7.30469e-12	MAPKKK18	PREDICTED: mitogen-activated protein kinase kinase kinase 3-like [Gossypium hirsutum]	-	-	-	-	-	GO:0004672//protein kinase activity;GO:0032550//purine ribonucleoside binding	GO:0006464//cellular protein modification process;GO:0006796//phosphate-containing compound metabolic process
GB_A08G1348	5	0	7	311	318	253	0.26	0	0.35	18.2	16.05	12.86	0.203333	15.7033	6.27108	1.14768e-43	1.47408e-41	BHLH14	PREDICTED: transcription factor MYC2-like [Gossypium arboreum]	Environmental Information Processing;Environmental Information Processing	Signal transduction;Signal transduction	ko04075//Plant hormone signal transduction;ko04016//MAPK signaling pathway - plant	K13422;K13422	-	GO:0005515//protein binding	-
GB_A07G2113	58	71	73	3747	6915	5228	3.02	4.19	3.56	217.37	345.8	263.38	3.59	275.517	6.26201	1.168e-284	2.01314e-281	UGT82A1	PREDICTED: UDP-glycosyltransferase 82A1-like [Gossypium hirsutum]	-	-	-	-	-	GO:0016757//transferase activity, transferring glycosyl groups	-
GB_D05G2470	0	1	1	72	40	55	0	0.08	0.07	5.35	2.6	3.56	0.05	3.83667	6.26178	1.62747e-09	3.14835e-08	At1g43650	PREDICTED: WAT1-related protein At1g43650 [Gossypium raimondii]	-	-	-	-	GO:0031224//intrinsic component of membrane	GO:0005215//transporter activity	GO:0044763//single-organism cellular process
GB_D05G3984	7	8	2	292	576	485	0.55	0.71	0.15	25.6	43.53	36.93	0.47	35.3533	6.23304	2.22001e-58	4.14747e-56	GGPPS1	PREDICTED: heterodimeric geranylgeranyl pyrophosphate synthase small subunit, chloroplastic-like [Gossypium hirsutum]	Metabolism;Metabolism;Metabolism	Global and overview maps;Global and overview maps;Metabolism of terpenoids and polyketides	ko01100//Metabolic pathways;ko01110//Biosynthesis of secondary metabolites;ko00900//Terpenoid backbone biosynthesis	K13789;K13789;K13789	-	-	-
GB_A04G0191	1	1	0	49	64	45	0.25	0.28	0	13.61	15.17	10.89	0.176667	13.2233	6.22591	2.32387e-09	4.42031e-08	TIMPA	PREDICTED: inhibitor of trypsin and hageman factor-like [Gossypium arboreum]	-	-	-	-	-	GO:0030414//peptidase inhibitor activity	GO:0010466//negative regulation of peptidase activity
GB_A11G3132	5	1	0	188	199	48	0.38	0.09	0	15.92	14.52	3.53	0.156667	11.3233	6.17546	1.21914e-07	1.85109e-06	CHLN	PREDICTED: nicotianamine synthase-like [Gossypium arboreum]	-	-	-	-	-	GO:0016765//transferase activity, transferring alkyl or aryl (other than methyl) groups	GO:0018130//heterocycle biosynthetic process
GB_A03G0479	0	0	3	77	83	45	0	0	0.28	8.24	7.69	4.19	0.0933333	6.70667	6.16706	5.15564e-12	1.30927e-10	TIP1-2	PREDICTED: probable aquaporin TIP1-2 [Gossypium raimondii]	-	-	-	-	GO:0031224//intrinsic component of membrane	-	GO:0051234//establishment of localization
GB_D11G1031	1	1	2	68	127	96	0.04	0.05	0.08	3.12	5.06	3.85	0.0566667	4.01	6.14496	4.07276e-16	1.48642e-14	GH3.5	PREDICTED: jasmonic acid-amido synthetase JAR1-like [Gossypium hirsutum]	Environmental Information Processing	Signal transduction	ko04075//Plant hormone signal transduction	K14506	-	GO:0003824//catalytic activity;GO:0005515//protein binding	GO:0002218//activation of innate immune response;GO:0009411//response to UV;GO:0009636//response to toxic substance;GO:0009639//response to red or far red light
GB_A08G2003	10	10	19	682	998	1092	0.97	1.1	1.73	73.58	92.83	102.31	1.26667	89.5733	6.14396	7.45112e-119	3.55465e-116	EXLB1	PREDICTED: expansin-like B1 [Gossypium arboreum]	-	-	-	-	-	-	GO:0000003//reproduction
GB_D08G0257	0	0	1	20	33	13	0	0	0.09	2.11	3	1.19	0.03	2.1	6.12928	3.41831e-06	4.13877e-05	MYB102	PREDICTED: transcription repressor MYB6-like [Gossypium hirsutum]	Organismal Systems	Environmental adaptation	ko04626//Plant-pathogen interaction	K09422	-	-	-
GB_A08G1496	1	0	0	18	26	19	0.03	0	0	0.66	0.82	0.61	0.01	0.696667	6.1224	3.78875e-06	4.54607e-05	--	Lipase, class 3 [Corchorus capsularis]	-	-	-	-	-	-	-
GB_D13G2491	2	3	0	94	161	113	0.13	0.22	0	6.87	10.17	7.2	0.116667	8.08	6.11389	8.59674e-20	4.09752e-18	--	PREDICTED: uncharacterized protein LOC105782381 [Gossypium raimondii]	-	-	-	-	-	-	-
MSTRG.637	1	0	0	18	40	13	0.08	0	0	1.55	2.97	0.97	0.0266667	1.83	6.10066	2.46195e-06	3.05208e-05	--	-	-	-	-	-	-	-	-
GB_D05G1426	4	5	15	395	643	540	0.45	0.64	1.56	49.53	69.52	58.83	0.883333	59.2933	6.06877	4.20319e-74	9.9372e-72	TIFY10B	PREDICTED: protein TIFY 11B-like [Gossypium raimondii]	Environmental Information Processing	Signal transduction	ko04075//Plant hormone signal transduction	K13464	-	-	-
GB_A06G2117	0	0	2	45	59	26	0	0	0.09	2.29	2.59	1.15	0.03	2.01	6.06609	2.49324e-08	4.15262e-07	At1g30700	PREDICTED: reticuline oxidase-like protein [Gossypium hirsutum]	-	-	-	-	-	GO:0000166//nucleotide binding;GO:0016616//oxidoreductase activity, acting on the CH-OH group of donors, NAD or NADP as acceptor	GO:0044710//single-organism metabolic process
GB_A05G3896	2	0	2	100	94	65	0.08	0	0.07	4.22	3.42	2.38	0.05	3.34	6.06178	3.38872e-15	1.13947e-13	DOX1	PREDICTED: alpha-dioxygenase 1-like [Gossypium arboreum]	Metabolism	Lipid metabolism	ko00592//alpha-Linolenic acid metabolism	K10529	-	GO:0046906//tetrapyrrole binding	GO:0006950//response to stress;GO:0044710//single-organism metabolic process
GB_A05G3861	14	4	11	530	731	657	0.37	0.12	0.28	15.7	18.67	16.92	0.256667	17.0967	6.05768	7.10063e-93	2.29936e-90	MER3	PREDICTED: DExH-box ATP-dependent RNA helicase DExH17 isoform X2 [Gossypium arboreum]	-	-	-	-	-	GO:0004386//helicase activity;GO:0032550//purine ribonucleoside binding;GO:0042623//ATPase activity, coupled	GO:0006281//DNA repair;GO:0006310//DNA recombination;GO:0007059//chromosome segregation;GO:0022607//cellular component assembly;GO:0032392//DNA geometric change;GO:0051726//regulation of cell cycle;GO:0070192//chromosome organization involved in meiotic cell cycle;GO:1902410//mitotic cytokinetic process
GB_D02G2222	91	76	78	4130	6948	5528	1.63	1.53	1.31	81.9	118.79	95.2	1.49	98.63	6.04864	0	0	ABCG11	PREDICTED: ABC transporter G family member 2-like [Glycine max]	-	-	-	-	-	GO:0017111//nucleoside-triphosphatase activity;GO:0032550//purine ribonucleoside binding	-
GB_D07G2568	0	0	1	8	28	28	0	0	0.11	1.04	3.09	3.15	0.0366667	2.42667	6.04836	5.89421e-06	6.80496e-05	MYB340	PREDICTED: myb-related protein 340 isoform X1 [Gossypium raimondii]	Organismal Systems	Environmental adaptation	ko04626//Plant-pathogen interaction	K09422	-	GO:0005488//binding	-
GB_A09G2105	0	0	1	16	27	24	0	0	0.06	1.05	1.53	1.37	0.02	1.31667	6.04075	2.56596e-06	3.16706e-05	PP2C51	PREDICTED: probable protein phosphatase 2C 51 isoform X1 [Gossypium hirsutum]	Environmental Information Processing;Environmental Information Processing	Signal transduction;Signal transduction	ko04075//Plant hormone signal transduction;ko04016//MAPK signaling pathway - plant	K14497;K14497	-	GO:0004721//phosphoprotein phosphatase activity;GO:0043169//cation binding	GO:0006464//cellular protein modification process
GB_D05G3112	100	98	129	5053	8694	8095	4.12	4.56	5	231.21	342.97	321.69	4.56	298.623	6.03315	0	0	ASA1	PREDICTED: anthranilate synthase alpha subunit 1, chloroplastic-like [Gossypium hirsutum]	Metabolism;Metabolism;Metabolism;Metabolism	Global and overview maps;Global and overview maps;Global and overview maps;Amino acid metabolism	ko01100//Metabolic pathways;ko01110//Biosynthesis of secondary metabolites;ko01230//Biosynthesis of amino acids;ko00400//Phenylalanine, tyrosine and tryptophan biosynthesis	K01657;K01657;K01657;K01657	-	GO:0016833//oxo-acid-lyase activity	GO:0008152//metabolic process
GB_D04G1704	0	0	1	18	20	25	0	0	0.08	1.62	1.55	1.95	0.0266667	1.70667	6	3.75544e-06	4.51016e-05	MYB41	PREDICTED: transcription factor MYB24-like [Gossypium hirsutum]	Organismal Systems	Environmental adaptation	ko04626//Plant-pathogen interaction	K09422	-	-	GO:0044699//single-organism process;GO:0080090//regulation of primary metabolic process
GB_A13G1919	8	14	20	573	1091	1009	0.53	1.05	1.24	42.16	69.21	64.52	0.94	58.63	5.96283	1.39201e-104	5.59222e-102	CODM	PREDICTED: codeine O-demethylase-like [Gossypium arboreum]	-	-	-	-	-	GO:0016705//oxidoreductase activity, acting on paired donors, with incorporation or reduction of molecular oxygen;GO:0043169//cation binding	GO:0044710//single-organism metabolic process
GB_D13G0033	3	0	0	53	74	60	0.19	0	0	3.67	4.42	3.61	0.0633333	3.9	5.94437	1.00968e-11	2.50036e-10	WRI1	PREDICTED: ethylene-responsive transcription factor WRI1-like isoform X2 [Gossypium hirsutum]	-	-	-	-	GO:0043231//intracellular membrane-bounded organelle	GO:0001071//nucleic acid binding transcription factor activity	GO:0010468//regulation of gene expression;GO:0034645//cellular macromolecule biosynthetic process
MSTRG.13002	7	16	19	721	1000	792	0.79	2.09	2.04	90.8	108.45	86.56	1.64	95.27	5.86025	1.18968e-115	5.38694e-113	XERICO	PREDICTED: E3 ubiquitin-protein ligase RHA1B-like [Gossypium hirsutum]	-	-	-	-	-	-	GO:0044699//single-organism process
GB_A08G2912	12	5	4	292	448	457	1.11	0.54	0.36	31.25	41.36	42.51	0.67	38.3733	5.8398	5.61531e-62	1.11952e-59	TIFY10A	JAZ3 [Gossypium barbadense]	Environmental Information Processing	Signal transduction	ko04075//Plant hormone signal transduction	K13464	-	-	-
GB_A13G1473	132	158	138	5848	10357	7498	6.5	8.82	6.36	320.05	488.62	356.35	7.22667	388.34	5.74785	2.40426e-291	4.58794e-288	WSD1	PREDICTED: O-acyltransferase WSD1-like [Gossypium hirsutum]	-	-	-	-	-	GO:0016740//transferase activity	-
GB_A05G4330	2	1	2	70	99	99	0.22	0.12	0.21	8.54	10.37	10.44	0.183333	9.78333	5.73779	5.59025e-17	2.15975e-15	--	PREDICTED: uncharacterized protein LOC108458271 [Gossypium arboreum]	-	-	-	-	-	-	-
GB_D11G1649	24	31	33	1390	1497	1899	1.89	2.75	2.43	121.11	112.4	143.68	2.35667	125.73	5.73744	1.29349e-205	1.41045e-202	ACO1	PREDICTED: 1-aminocyclopropane-1-carboxylate oxidase-like [Gossypium hirsutum]	Metabolism;Metabolism;Metabolism	Global and overview maps;Global and overview maps;Amino acid metabolism	ko01100//Metabolic pathways;ko01110//Biosynthesis of secondary metabolites;ko00270//Cysteine and methionine metabolism	K05933;K05933;K05933	-	GO:0016705//oxidoreductase activity, acting on paired donors, with incorporation or reduction of molecular oxygen;GO:0043169//cation binding	GO:0044710//single-organism metabolic process
GB_D08G0276	74	29	70	2387	4382	2441	2.49	1.1	2.2	88.94	140.77	78.99	1.93	102.9	5.7365	9.34692e-45	1.23618e-42	Os07g0190000	PREDICTED: probable 1-deoxy-D-xylulose-5-phosphate synthase 2, chloroplastic [Gossypium hirsutum]	Metabolism;Metabolism;Metabolism;Metabolism	Global and overview maps;Global and overview maps;Metabolism of terpenoids and polyketides;Metabolism of cofactors and vitamins	ko01100//Metabolic pathways;ko01110//Biosynthesis of secondary metabolites;ko00900//Terpenoid backbone biosynthesis;ko00730//Thiamine metabolism	K01662;K01662;K01662;K01662	-	GO:0016744//transferase activity, transferring aldehyde or ketonic groups	GO:0006721//terpenoid metabolic process
GB_A13G1920	2	2	3	127	123	116	0.17	0.19	0.24	12.17	10.15	9.64	0.2	10.6533	5.73516	9.44232e-23	5.30508e-21	SRG1	PREDICTED: codeine O-demethylase-like [Gossypium hirsutum]	-	-	-	-	-	GO:0016705//oxidoreductase activity, acting on paired donors, with incorporation or reduction of molecular oxygen;GO:0043169//cation binding	GO:0044710//single-organism metabolic process
GB_D08G0413	23	14	25	815	1280	1225	2.29	1.57	2.33	89.75	121.51	117.15	2.06333	109.47	5.72941	2.57406e-144	1.63731e-141	AOC	PREDICTED: allene oxide cyclase 4, chloroplastic-like [Gossypium hirsutum]	Metabolism;Metabolism;Metabolism	Global and overview maps;Global and overview maps;Lipid metabolism	ko01100//Metabolic pathways;ko01110//Biosynthesis of secondary metabolites;ko00592//alpha-Linolenic acid metabolism	K10525;K10525;K10525	GO:0009536//plastid	GO:0003824//catalytic activity	-
GB_A13G1982	2	2	0	66	72	68	0.33	0.43	0	13.92	13.08	12.45	0.253333	13.15	5.69788	1.03467e-13	3.04928e-12	HMT/HLT	PREDICTED: 13-hydroxylupanine O-tigloyltransferase-like [Gossypium hirsutum]	-	-	-	-	-	-	-
GB_A01G2343	1	0	0	12	21	19	0.15	0	0	1.98	3.04	2.75	0.05	2.59	5.69488	1.59213e-05	0.000168922	--	PREDICTED: uncharacterized protein LOC107925615 [Gossypium hirsutum]	-	-	-	-	-	-	-
GB_D06G0889	0	0	1	4	18	30	0	0	0.12	0.54	2.16	3.49	0.04	2.06333	5.68883	3.69453e-05	0.000363808	ERF017	PREDICTED: ethylene-responsive transcription factor ERF017-like [Gossypium hirsutum]	-	-	-	-	GO:0043231//intracellular membrane-bounded organelle	GO:0001071//nucleic acid binding transcription factor activity	GO:0000160//phosphorelay signal transduction system;GO:0010468//regulation of gene expression;GO:0034645//cellular macromolecule biosynthetic process
GB_D10G2046	7	8	8	365	343	505	0.25	0.32	0.27	14.2	11.5	17.04	0.28	14.2467	5.66905	8.03683e-65	1.65798e-62	BOR4	PREDICTED: probable boron transporter 7 [Gossypium hirsutum]	-	-	-	-	GO:0031224//intrinsic component of membrane	-	GO:0006820//anion transport
GB_A05G3959	0	1	3	114	56	24	0	0.07	0.17	7.57	3.19	1.35	0.08	4.03667	5.65702	6.91864e-07	9.33982e-06	AVT1I	PREDICTED: vacuolar amino acid transporter 1-like [Gossypium arboreum]	-	-	-	-	GO:0031224//intrinsic component of membrane	-	-
GB_D11G3475	3	2	4	150	183	121	0.2	0.15	0.25	10.92	11.49	7.65	0.2	10.02	5.64674	3.72416e-27	2.58759e-25	CSA	PREDICTED: myb-like protein Q [Gossypium raimondii]	Organismal Systems	Environmental adaptation	ko04626//Plant-pathogen interaction	K09422	-	-	-
GB_D01G1971	3	0	0	46	46	56	0.14	0	0	2.39	2.06	2.53	0.0466667	2.32667	5.63973	2.37245e-10	5.03824e-09	At4g34880	Amidase family protein [Theobroma cacao]	Metabolism;Metabolism;Metabolism	Amino acid metabolism;Amino acid metabolism;Amino acid metabolism	ko00330//Arginine and proline metabolism;ko00360//Phenylalanine metabolism;ko00380//Tryptophan metabolism	K01426;K01426;K01426	-	GO:0016879//ligase activity, forming carbon-nitrogen bonds	-
GB_D09G0874	43	60	117	2838	4591	3250	3.28	5.21	8.44	242.51	338.23	241.21	5.64333	273.983	5.6014	7.26557e-44	9.4225e-42	--	Pesticidal crystal cry1Ag [Gossypium arboreum]	-	-	-	-	-	-	-
GB_A11G0506	2	1	3	69	125	91	0.1	0.06	0.14	3.9	6.09	4.47	0.1	4.82	5.59096	3.54132e-18	1.50291e-16	faeA	Lipase [Gossypium arboreum]	-	-	-	-	-	-	-
GB_D09G1083	3	4	2	165	163	116	0.15	0.22	0.09	8.93	7.63	5.47	0.153333	7.34333	5.58169	1.13297e-26	7.72138e-25	CYP94C1	cytochrome P450 [Gossypium barbadense]	-	-	-	-	GO:0043227//membrane-bounded organelle	GO:0016713//oxidoreductase activity, acting on paired donors, with incorporation or reduction of molecular oxygen, reduced iron-sulfur protein as one donor, and incorporation of one atom of oxygen;GO:0046906//tetrapyrrole binding;GO:0046914//transition metal ion binding	GO:0001101//response to acid chemical;GO:0006972//hyperosmotic response;GO:0009694//jasmonic acid metabolic process;GO:0009755//hormone-mediated signaling pathway;GO:0051707//response to other organism
GB_D03G1789	17	8	21	610	789	779	1.49	0.79	1.72	59.23	66.02	65.66	1.33333	63.6367	5.57675	1.53262e-115	6.88147e-113	SGR	PREDICTED: protein STAY-GREEN 1, chloroplastic-like [Gossypium hirsutum]	Metabolism;Metabolism	Global and overview maps;Metabolism of cofactors and vitamins	ko01110//Biosynthesis of secondary metabolites;ko00860//Porphyrin and chlorophyll metabolism	K22013;K22013	-	-	-
GB_D10G0436	0	0	1	6	19	20	0	0	0.19	1.38	3.75	3.89	0.0633333	3.00667	5.56906	5.90009e-05	0.00055472	TIFY5A	PREDICTED: protein TIFY 5A-like [Gossypium hirsutum]	-	-	-	-	-	-	-
GB_D13G2699	4	5	8	236	310	264	0.2	0.29	0.38	13.3	15.07	12.89	0.29	13.7533	5.56758	5.59307e-48	8.01189e-46	MAPKKK18	PREDICTED: mitogen-activated protein kinase kinase kinase YODA-like [Gossypium hirsutum]	-	-	-	-	-	GO:0004672//protein kinase activity	GO:0006796//phosphate-containing compound metabolic process
GB_D08G2903	9	17	6	387	592	648	1.04	2.09	0.61	46.83	61.71	68.04	1.24667	58.86	5.56114	3.46782e-80	8.86551e-78	TIFY10A	PREDICTED: protein TIFY 10A [Gossypium hirsutum]	Environmental Information Processing	Signal transduction	ko04075//Plant hormone signal transduction	K13464	-	-	-
GB_D05G2481	2	4	4	181	132	140	0.09	0.27	0.22	11.85	7.45	7.96	0.193333	9.08667	5.55459	7.44524e-28	5.37577e-26	ERF110	PREDICTED: ethylene-responsive transcription factor ABR1-like [Gossypium hirsutum]	-	-	-	-	-	-	GO:0006355//regulation of transcription, DNA-templated;GO:0044699//single-organism process
GB_A13G1905	3	0	0	48	45	47	0.2	0	0	3.53	2.86	3	0.0666667	3.13	5.55305	4.81569e-10	9.91167e-09	F6'H2	PREDICTED: feruloyl CoA ortho-hydroxylase 1-like isoform X1 [Gossypium arboreum]	Metabolism;Metabolism	Global and overview maps;Biosynthesis of other secondary metabolites	ko01110//Biosynthesis of secondary metabolites;ko00940//Phenylpropanoid biosynthesis	K06892;K06892	-	GO:0016705//oxidoreductase activity, acting on paired donors, with incorporation or reduction of molecular oxygen;GO:0043169//cation binding	GO:0044710//single-organism metabolic process
GB_A05G2479	2	5	6	197	207	190	0.09	0.33	0.33	12.83	11.63	10.75	0.25	11.7367	5.55295	9.19993e-37	9.25728e-35	ERF110	PREDICTED: ethylene-responsive transcription factor ABR1-like [Gossypium hirsutum]	-	-	-	-	-	-	GO:0006355//regulation of transcription, DNA-templated;GO:0044699//single-organism process
GB_D08G1276	20	11	8	398	851	661	1.48	0.9	0.54	31.93	58.78	46.04	0.973333	45.5833	5.54943	1.07182e-35	1.03372e-33	DMR6	PREDICTED: naringenin,2-oxoglutarate 3-dioxygenase [Gossypium raimondii]	-	-	-	-	-	GO:0016705//oxidoreductase activity, acting on paired donors, with incorporation or reduction of molecular oxygen;GO:0043169//cation binding	GO:0006605//protein targeting;GO:0009617//response to bacterium;GO:0009620//response to fungus;GO:0009696//salicylic acid metabolic process;GO:0009755//hormone-mediated signaling pathway;GO:0009814//defense response, incompatible interaction;GO:0009863//salicylic acid mediated signaling pathway;GO:0010243//response to organonitrogen compound;GO:0033554//cellular response to stress;GO:0042743//hyd…
GB_A11G1834	2	0	1	42	54	43	0.17	0	0.08	3.91	4.33	3.46	0.0833333	3.9	5.54844	5.14724e-10	1.05696e-08	TLP1	PREDICTED: thaumatin-like protein 1b [Gossypium arboreum]	-	-	-	-	-	-	-
GB_A05G1051	44	62	70	2334	3996	2019	3.67	5.91	5.51	218	321.81	163.8	5.03	234.537	5.54311	3.07142e-53	4.98812e-51	PIP2-2	PREDICTED: probable aquaporin PIP2-2 [Gossypium arboreum]	-	-	-	-	GO:0031224//intrinsic component of membrane	-	GO:0051234//establishment of localization
GB_D05G0439	3	2	1	98	109	79	0.22	0.17	0.07	8.05	7.71	5.63	0.153333	7.13	5.53916	1.61928e-18	7.10343e-17	BEN1	PREDICTED: vestitone reductase-like [Gossypium hirsutum]	-	-	-	-	-	GO:0048037//cofactor binding	-
GB_D06G2150	94	137	154	5297	5904	6653	10.08	16.55	15.47	629.38	604.72	686.49	14.0333	640.197	5.51159	0	0	--	23 kDa jasmonate-induced protein-like protein [Corchorus olitorius]	-	-	-	-	-	-	-
GB_D02G0068	11	4	4	286	259	320	0.77	0.31	0.26	22.07	17.23	21.45	0.446667	20.25	5.50258	5.16995e-51	7.82536e-49	DBR	PREDICTED: 2-alkenal reductase (NADP(+)-dependent)-like [Gossypium hirsutum]	-	-	-	-	-	GO:0003824//catalytic activity	GO:0044710//single-organism metabolic process
GB_D05G1682	147	83	86	3501	6548	4405	4.65	2.94	2.55	122.54	197.55	133.89	3.38	151.327	5.4845	8.95325e-55	1.49028e-52	GES	PREDICTED: (E,E)-geranyllinalool synthase [Gossypium raimondii]	Metabolism	Metabolism of terpenoids and polyketides	ko00904//Diterpenoid biosynthesis	K17982	-	GO:0016838//carbon-oxygen lyase activity, acting on phosphates;GO:0043169//cation binding	-
GB_A01G0702	2	1	0	65	18	52	0.38	0.21	0	13.65	3.26	9.48	0.196667	8.79667	5.48313	3.51075e-09	6.53599e-08	CXXS1	PREDICTED: thioredoxin-like protein CXXS1 [Gossypium hirsutum]	-	-	-	-	GO:0044444//cytoplasmic part	GO:0015036//disulfide oxidoreductase activity	GO:0018904//ether metabolic process;GO:0019725//cellular homeostasis;GO:0044267//cellular protein metabolic process;GO:0046474//glycerophospholipid biosynthetic process
GB_D07G0463	0	5	1	70	114	109	0	0.36	0.06	5.02	7.01	6.74	0.14	6.25667	5.4819	1.59111e-18	6.98557e-17	GA20OX1	PREDICTED: gibberellin 20 oxidase 1-D-like [Gossypium hirsutum]	Metabolism;Metabolism;Metabolism	Global and overview maps;Global and overview maps;Metabolism of terpenoids and polyketides	ko01100//Metabolic pathways;ko01110//Biosynthesis of secondary metabolites;ko00904//Diterpenoid biosynthesis	K05282;K05282;K05282	-	GO:0016705//oxidoreductase activity, acting on paired donors, with incorporation or reduction of molecular oxygen;GO:0043169//cation binding	GO:0044710//single-organism metabolic process
GB_A02G1171	0	0	1	20	11	9	0	0	0.16	3.84	1.79	1.5	0.0533333	2.37667	5.47776	8.95209e-05	0.000809338	PI206	PREDICTED: disease resistance response protein 206-like [Gossypium raimondii]	-	-	-	-	-	-	-
GB_D02G1969	0	8	3	130	212	181	0	1.11	0.35	17.83	25.05	21.49	0.486667	21.4567	5.46235	3.02847e-12	7.85505e-11	TIFY9	PREDICTED: protein TIFY 9 [Gossypium raimondii]	Environmental Information Processing	Signal transduction	ko04075//Plant hormone signal transduction	K13464	-	GO:0046983//protein dimerization activity	GO:0006972//hyperosmotic response;GO:0009694//jasmonic acid metabolic process;GO:0009867//jasmonic acid mediated signaling pathway;GO:0010468//regulation of gene expression;GO:0034645//cellular macromolecule biosynthetic process;GO:0051707//response to other organism
GB_D09G1907	3	3	3	102	156	146	0.19	0.22	0.18	7.27	9.58	9.04	0.196667	8.63	5.45554	9.60205e-26	6.28734e-24	GA20OX2	PREDICTED: gibberellin 20 oxidase 1-like [Gossypium hirsutum]	Metabolism;Metabolism;Metabolism	Global and overview maps;Global and overview maps;Metabolism of terpenoids and polyketides	ko01100//Metabolic pathways;ko01110//Biosynthesis of secondary metabolites;ko00904//Diterpenoid biosynthesis	K05282;K05282;K05282	-	GO:0016705//oxidoreductase activity, acting on paired donors, with incorporation or reduction of molecular oxygen;GO:0043169//cation binding	GO:0044710//single-organism metabolic process
GB_D05G0355	33	34	33	1186	1737	1547	3.35	3.89	3.14	133.32	168.27	151.02	3.46	150.87	5.44639	2.94434e-193	2.91332e-190	TIFY10B	PREDICTED: protein TIFY 10B-like [Gossypium hirsutum]	Environmental Information Processing	Signal transduction	ko04075//Plant hormone signal transduction	K13464	-	-	-
GB_A07G0323	13	17	18	491	776	873	0.55	0.81	0.71	23.05	31.41	35.58	0.69	30.0133	5.44286	2.31949e-101	8.6666e-99	--	NT-C2 domain-containing protein [Cephalotus follicularis]	-	-	-	-	-	-	-
GB_D08G0412	83	85	72	2557	4219	3907	8.22	9.48	6.66	280.49	398.9	372.17	8.12	350.52	5.43187	1.67246e-260	2.70791e-257	AOC	PREDICTED: allene oxide cyclase 2, chloroplastic-like isoform X1 [Gossypium raimondii]	Metabolism;Metabolism;Metabolism	Global and overview maps;Global and overview maps;Lipid metabolism	ko01100//Metabolic pathways;ko01110//Biosynthesis of secondary metabolites;ko00592//alpha-Linolenic acid metabolism	K10525;K10525;K10525	GO:0009536//plastid	GO:0003824//catalytic activity	-
GB_D10G0303	3	0	2	45	83	82	0.49	0	0.3	8.07	12.84	12.78	0.263333	11.23	5.41432	2.73096e-14	8.56327e-13	GRXC9	PREDICTED: glutaredoxin-C9-like, partial [Gossypium raimondii]	-	-	-	-	-	-	GO:0044699//single-organism process
GB_D11G1168	1	0	0	20	8	13	0.08	0	0	1.73	0.61	1.01	0.0266667	1.11667	5.38802	7.90872e-05	0.000722961	WRKY23	PREDICTED: probable WRKY transcription factor 23 [Gossypium hirsutum]	-	-	-	-	-	-	GO:0010467//gene expression;GO:0034645//cellular macromolecule biosynthetic process
GB_A01G0169	0	1	1	22	39	21	0	0.11	0.09	2.46	3.8	2.04	0.0666667	2.76667	5.37504	1.28449e-06	1.6638e-05	--	PREDICTED: uncharacterized protein LOC108482346 [Gossypium arboreum]	-	-	-	-	-	-	-
GB_D03G0498	1	1	0	19	29	43	0.07	0.08	0	1.45	1.91	2.86	0.05	2.07333	5.37388	5.72412e-07	7.81814e-06	At5g64700	PREDICTED: WAT1-related protein At5g64700 [Gossypium raimondii]	-	-	-	-	GO:0031224//intrinsic component of membrane	GO:0005215//transporter activity	GO:0044763//single-organism cellular process
GB_A10G0173	0	0	1	9	20	9	0	0	0.04	0.44	0.83	0.38	0.0133333	0.55	5.36632	0.000140786	0.00121406	TPS13	PREDICTED: (3S,6E)-nerolidol synthase 1-like [Gossypium hirsutum]	Metabolism;Metabolism	Global and overview maps;Metabolism of terpenoids and polyketides	ko01100//Metabolic pathways;ko00909//Sesquiterpenoid and triterpenoid biosynthesis	K14175;K14175	-	GO:0016838//carbon-oxygen lyase activity, acting on phosphates;GO:0043169//cation binding	-
GB_D01G1763	302	346	394	12789	15220	15621	20.36	26.27	24.83	954.43	979.12	1012.42	23.82	981.99	5.36546	0	0	TIFY6B	PREDICTED: protein TIFY 6B-like isoform X2 [Gossypium hirsutum]	Environmental Information Processing	Signal transduction	ko04075//Plant hormone signal transduction	K13464	-	-	-
GB_D02G2070	2	0	1	28	68	35	0.22	0	0.09	2.96	6.26	3.2	0.103333	4.14	5.32425	2.75362e-09	5.18606e-08	MYB4	PREDICTED: myb-related protein Myb4-like [Gossypium hirsutum]	Organismal Systems	Environmental adaptation	ko04626//Plant-pathogen interaction	K09422	-	GO:0005488//binding	-
GB_A12G0220	1	3	1	83	65	58	0.14	0.49	0.13	13.23	8.97	8.03	0.253333	10.0767	5.31384	2.41755e-14	7.60282e-13	GAT1	PREDICTED: thioredoxin M3, chloroplastic-like [Gossypium hirsutum]	-	-	-	-	-	GO:0015036//disulfide oxidoreductase activity;GO:0030234//enzyme regulator activity	GO:0009893//positive regulation of metabolic process;GO:0019725//cellular homeostasis;GO:0044710//single-organism metabolic process
GB_D10G2762	1	1	0	37	34	19	0.05	0.05	0	1.76	1.39	0.79	0.0333333	1.31333	5.30012	5.49104e-07	7.51901e-06	LAC5	PREDICTED: laccase-12-like [Gossypium hirsutum]	-	-	-	-	GO:0005576//extracellular region	GO:0016682//oxidoreductase activity, acting on diphenols and related substances as donors, oxygen as acceptor;GO:0043169//cation binding	GO:0009808//lignin metabolic process
GB_A06G1789	2	2	2	88	67	105	0.1	0.09	0.09	4.06	2.67	4.21	0.0933333	3.64667	5.28804	2.07687e-17	8.31229e-16	WRKY6	WRKY transcription factor 87 [Gossypium hirsutum]	-	-	-	-	-	-	-
GB_A11G1300	0	0	3	43	48	24	0	0	0.45	7.1	6.83	3.46	0.15	5.79667	5.27219	1.10151e-08	1.92903e-07	XYP11	PREDICTED: non-specific lipid-transfer protein-like protein At2g13820 isoform X1 [Gossypium arboreum]	-	-	-	-	-	GO:0005488//binding	-
GB_D05G2066	1	0	0	21	4	12	0.06	0	0	1.38	0.23	0.69	0.02	0.766667	5.26053	0.000195158	0.00162904	PLP2	PREDICTED: patatin-like protein 2 [Gossypium arboreum]	-	-	-	-	-	GO:0003824//catalytic activity	GO:0006629//lipid metabolic process
GB_A11G0226	0	1	0	8	12	25	0	0.06	0	0.45	0.59	1.23	0.02	0.756667	5.24159	5.70441e-05	0.000537933	ACS1	PREDICTED: 1-aminocyclopropane-1-carboxylate synthase-like [Gossypium arboreum]	Metabolism;Metabolism;Environmental Information Processing;Metabolism	Global and overview maps;Global and overview maps;Signal transduction;Amino acid metabolism	ko01100//Metabolic pathways;ko01110//Biosynthesis of secondary metabolites;ko04016//MAPK signaling pathway - plant;ko00270//Cysteine and methionine metabolism	K20772;K20772;K20772;K20772	-	GO:0005515//protein binding;GO:0016846//carbon-sulfur lyase activity;GO:0043168//anion binding	GO:0001101//response to acid chemical;GO:0006950//response to stress;GO:0007275//multicellular organism development;GO:0009692//ethylene metabolic process;GO:0009725//response to hormone;GO:0010243//response to organonitrogen compound;GO:0018871//1-aminocyclopropane-1-carboxylate metabolic process
GB_A05G0354	34	20	35	928	1341	1093	3.45	2.29	3.33	104.32	129.99	106.7	3.02333	113.67	5.23257	3.40997e-155	2.49586e-152	TIFY10A	PREDICTED: protein TIFY 10A-like [Gossypium arboreum]	Environmental Information Processing	Signal transduction	ko04075//Plant hormone signal transduction	K13464	-	-	-
GB_D05G2437	2	2	1	76	49	77	0.13	0.15	0.06	5.26	2.89	4.61	0.113333	4.25333	5.22995	4.01371e-14	1.23464e-12	CHS2	chalcone synthase 2-like [Gossypium hirsutum]	Metabolism;Metabolism;Organismal Systems;Metabolism	Global and overview maps;Global and overview maps;Environmental adaptation;Biosynthesis of other secondary metabolites	ko01100//Metabolic pathways;ko01110//Biosynthesis of secondary metabolites;ko04712//Circadian rhythm - plant;ko00941//Flavonoid biosynthesis	K00660;K00660;K00660;K00660	-	GO:0016746//transferase activity, transferring acyl groups	GO:0008152//metabolic process
GB_A10G1801	4	4	7	218	213	117	0.18	0.2	0.29	10.86	9.15	5.06	0.223333	8.35667	5.22566	1.14523e-31	9.66681e-30	At5g44440	PREDICTED: cannabidiolic acid synthase-like [Gossypium hirsutum]	-	-	-	-	-	GO:0000166//nucleotide binding;GO:0016616//oxidoreductase activity, acting on the CH-OH group of donors, NAD or NADP as acceptor	GO:0044710//single-organism metabolic process
GB_A13G2260	7	13	13	431	341	467	0.22	0.46	0.38	15.06	10.28	14.19	0.353333	13.1767	5.22081	5.48391e-70	1.23114e-67	At2g24230	PREDICTED: probable LRR receptor-like serine/threonine-protein kinase At2g24230 [Gossypium arboreum]	-	-	-	-	GO:0016020//membrane	GO:0004672//protein kinase activity	GO:0006796//phosphate-containing compound metabolic process
GB_A05G0691	1244	1229	1410	44191	57393	44711	33.36	37.12	35.41	1312.66	1469.62	1153.38	35.2967	1311.89	5.21597	0	0	LOX2.1	PREDICTED: linoleate 13S-lipoxygenase 2-1, chloroplastic [Gossypium arboreum]	Metabolism;Metabolism;Metabolism;Metabolism	Global and overview maps;Global and overview maps;Lipid metabolism;Lipid metabolism	ko01100//Metabolic pathways;ko01110//Biosynthesis of secondary metabolites;ko00592//alpha-Linolenic acid metabolism;ko00591//Linoleic acid metabolism	K00454;K00454;K00454;K00454	-	GO:0016701//oxidoreductase activity, acting on single donors with incorporation of molecular oxygen;GO:0043169//cation binding	GO:0006633//fatty acid biosynthetic process
GB_D02G2066	0	1	0	13	21	7	0	0.08	0	1.04	1.41	0.49	0.0266667	0.98	5.19967	8.84488e-05	0.000800052	MYB41	PREDICTED: transcription factor MYB39-like [Gossypium raimondii]	Organismal Systems	Environmental adaptation	ko04626//Plant-pathogen interaction	K09422	-	GO:0001071//nucleic acid binding transcription factor activity;GO:0005488//binding	GO:0006109//regulation of carbohydrate metabolic process;GO:0006355//regulation of transcription, DNA-templated;GO:0007275//multicellular organism development;GO:0040007//growth
GB_A07G2108	40	20	27	866	1196	1115	3.27	1.84	2.06	78.76	93.73	88.02	2.39	86.8367	5.18322	1.3496e-154	9.74467e-152	DAO	PREDICTED: 2-oxoglutarate-dependent dioxygenase DAO-like [Gossypium hirsutum]	-	-	-	-	-	GO:0016706//oxidoreductase activity, acting on paired donors, with incorporation or reduction of molecular oxygen, 2-oxoglutarate as one donor, and incorporation of one atom each of oxygen into both donors;GO:0043169//cation binding	GO:0044710//single-organism metabolic process
GB_D01G2570	0	0	1	7	15	10	0	0	0.04	0.35	0.66	0.44	0.0133333	0.483333	5.17991	0.000371459	0.00287062	BHLH157	PREDICTED: transcription factor EMB1444-like isoform X2 [Gossypium hirsutum]	-	-	-	-	-	-	-
GB_D12G1381	41	45	65	1745	1898	1867	2.07	2.54	3.07	96.88	90.83	90.03	2.56	92.58	5.17648	1.06215e-247	1.57643e-244	MYC2	PREDICTED: transcription factor MYC2-like [Gossypium hirsutum]	Environmental Information Processing;Environmental Information Processing	Signal transduction;Signal transduction	ko04075//Plant hormone signal transduction;ko04016//MAPK signaling pathway - plant	K13422;K13422	-	GO:0005515//protein binding	-
GB_D07G0328	8	11	13	288	423	479	0.34	0.53	0.52	13.52	17.12	19.54	0.463333	16.7267	5.17396	5.42211e-68	1.18248e-65	--	NT-C2 domain-containing protein [Cephalotus follicularis]	-	-	-	-	-	-	-
GB_D09G1953	2	2	2	55	84	80	0.12	0.13	0.11	3.62	4.76	4.57	0.12	4.31667	5.16881	1.00212e-15	3.53894e-14	PP2C51	PREDICTED: probable protein phosphatase 2C 8 [Gossypium hirsutum]	Environmental Information Processing;Environmental Information Processing	Signal transduction;Signal transduction	ko04075//Plant hormone signal transduction;ko04016//MAPK signaling pathway - plant	K14497;K14497	-	GO:0004721//phosphoprotein phosphatase activity;GO:0043169//cation binding	GO:0006464//cellular protein modification process
GB_A01G1664	339	449	448	13114	15764	16445	22.76	33.97	28.21	976.01	1011.38	1062.86	28.3133	1016.75	5.16634	0	0	TIFY6B	PREDICTED: protein TIFY 6B-like isoform X2 [Gossypium hirsutum]	Environmental Information Processing	Signal transduction	ko04075//Plant hormone signal transduction	K13464	-	-	-
MSTRG.39202	0	0	1	9	13	10	0	0	0.1	1.12	1.39	1.08	0.0333333	1.19667	5.16591	0.000334802	0.00262146	--	PREDICTED: uncharacterized protein LOC107775614 [Nicotiana tabacum]	-	-	-	-	-	-	-
GB_A09G2034	2	3	3	74	102	120	0.1	0.16	0.14	3.99	4.73	5.63	0.133333	4.78333	5.16491	2.11122e-20	1.04159e-18	AMSH1	PREDICTED: AMSH-like ubiquitin thioesterase 1 isoform X1 [Gossypium arboreum]	Cellular Processes	Transport and catabolism	ko04144//Endocytosis	K11866	-	GO:0043169//cation binding;GO:0070011//peptidase activity, acting on L-amino acid peptides	GO:0006605//protein targeting;GO:0016579//protein deubiquitination
GB_A03G0203	7	11	8	231	325	402	0.61	1.09	0.66	22.43	27.23	33.93	0.786667	27.8633	5.14647	5.69095e-56	9.84056e-54	SGR	PREDICTED: protein STAY-GREEN 1, chloroplastic-like [Gossypium hirsutum]	Metabolism;Metabolism	Global and overview maps;Metabolism of cofactors and vitamins	ko01110//Biosynthesis of secondary metabolites;ko00860//Porphyrin and chlorophyll metabolism	K22013;K22013	-	-	-
GB_D04G0601	18	8	9	297	535	431	0.36	0.18	0.17	6.58	10.22	8.29	0.236667	8.36333	5.14315	8.32139e-67	1.7714e-64	MER3	PREDICTED: DExH-box ATP-dependent RNA helicase DExH17 isoform X1 [Gossypium hirsutum]	-	-	-	-	-	GO:0004386//helicase activity;GO:0032550//purine ribonucleoside binding;GO:0042623//ATPase activity, coupled	GO:0006281//DNA repair;GO:0006310//DNA recombination;GO:0007059//chromosome segregation;GO:0022607//cellular component assembly;GO:0032392//DNA geometric change;GO:0051726//regulation of cell cycle;GO:0070192//chromosome organization involved in meiotic cell cycle;GO:1902410//mitotic cytokinetic process
GB_D06G0918	0	0	1	5	11	18	0	0	0.1	0.59	1.08	1.86	0.0333333	1.17667	5.1416	0.000327005	0.00256869	ERF017	PREDICTED: ethylene-responsive transcription factor ERF017-like [Gossypium hirsutum]	-	-	-	-	-	-	-
GB_D07G1483	2	1	4	65	85	94	0.21	0.12	0.39	7.46	8.42	9.42	0.24	8.43333	5.135	1.64351e-17	6.6325e-16	ATHB-12	PREDICTED: homeobox-leucine zipper protein ATHB-12-like [Gossypium hirsutum]	-	-	-	-	GO:0043231//intracellular membrane-bounded organelle	GO:0001071//nucleic acid binding transcription factor activity;GO:0003677//DNA binding	GO:0010468//regulation of gene expression;GO:0034645//cellular macromolecule biosynthetic process
GB_A02G0584	5	2	0	66	87	98	0.4	0.18	0	5.97	6.73	7.62	0.193333	6.77333	5.1307	1.16284e-17	4.73567e-16	MYB108	PREDICTED: transcription factor MYB108 [Gossypium arboreum]	Organismal Systems	Environmental adaptation	ko04626//Plant-pathogen interaction	K09422	-	-	-
GB_D10G0858	205	154	223	5209	7759	7586	13.12	11.06	13.34	368.45	473.11	465.96	12.5067	435.84	5.12303	0	0	GDPD1	PREDICTED: glycerophosphodiester phosphodiesterase GDPD1, chloroplastic-like [Gossypium hirsutum]	Metabolism	Lipid metabolism	ko00564//Glycerophospholipid metabolism	K18696	-	GO:0042578//phosphoric ester hydrolase activity	-
GB_A07G2339	0	0	1	9	5	18	0	0	0.07	0.76	0.36	1.31	0.0233333	0.81	5.11746	0.000449428	0.00339748	CEQORH	fiber quinone-oxidoreductase, partial [Gossypium barbadense]	-	-	-	-	GO:0009528//plastid inner membrane;GO:0044434//chloroplast part	GO:0003824//catalytic activity;GO:0046914//transition metal ion binding	GO:0044710//single-organism metabolic process
GB_D09G0069	7	2	1	96	148	100	0.34	0.12	0.05	5.47	7.27	4.93	0.17	5.89	5.11466	6.21413e-23	3.51723e-21	AAP2	PREDICTED: amino acid permease 4-like [Gossypium hirsutum]	-	-	-	-	GO:0031224//intrinsic component of membrane	-	-
GB_A02G0542	1	0	0	15	5	13	0.15	0	0	2.51	0.72	1.89	0.05	1.70667	5.09311	0.000321263	0.00253065	PRUA1	Major allergen Pru ar 1 [Gossypium arboreum]	-	-	-	-	-	-	-
GB_A11G1301	1	0	2	35	37	25	0.14	0	0.25	5.24	4.77	3.25	0.13	4.42	5.08746	5.05272e-08	8.07333e-07	--	PREDICTED: non-specific lipid-transfer protein-like protein At2g13820 [Gossypium arboreum]	-	-	-	-	-	GO:0005488//binding	-
GB_A12G1335	1	1	0	12	36	25	0.32	0.36	0	4.28	11.06	7.74	0.226667	7.69333	5.08496	4.48106e-06	5.30764e-05	AGP20	PREDICTED: arabinogalactan peptide 20-like [Gossypium hirsutum]	-	-	-	-	GO:0031224//intrinsic component of membrane	-	GO:0009605//response to external stimulus
GB_D10G2755	17	23	35	620	1001	926	1.15	1.75	2.24	46.37	64.57	60.17	1.71333	57.0367	5.05701	3.88731e-119	1.8712e-116	At5g05600	PREDICTED: leucoanthocyanidin dioxygenase-like [Gossypium hirsutum]	-	-	-	-	-	GO:0016705//oxidoreductase activity, acting on paired donors, with incorporation or reduction of molecular oxygen;GO:0043169//cation binding	GO:0044710//single-organism metabolic process
GB_A05G1656	545	398	473	12148	21953	13826	17.26	14.21	14.03	426.29	664.08	421.34	15.1667	503.903	5.05417	1.95028e-84	5.34386e-82	GES	PREDICTED: (E,E)-geranyllinalool synthase-like [Gossypium hirsutum]	Metabolism	Metabolism of terpenoids and polyketides	ko00904//Diterpenoid biosynthesis	K17982	-	GO:0016838//carbon-oxygen lyase activity, acting on phosphates;GO:0043169//cation binding	-
GB_D02G0437	1	0	1	17	25	24	0.11	0	0.1	1.99	2.53	2.44	0.07	2.32	5.05063	6.7068e-06	7.66526e-05	--	PREDICTED: repetitive proline-rich cell wall protein 1-like [Gossypium hirsutum]	-	-	-	-	-	-	-
GB_A05G3817	0	1	1	28	32	20	0	0.04	0.04	1.02	1	0.63	0.0266667	0.883333	5.04985	1.35462e-06	1.74743e-05	ABCG16	PREDICTED: ABC transporter G family member 6-like [Gossypium hirsutum]	-	-	-	-	-	GO:0015604//organic phosphonate transmembrane transporter activity;GO:0017111//nucleoside-triphosphatase activity;GO:0032550//purine ribonucleoside binding	GO:0044765//single-organism transport
GB_A07G2698	1	1	1	40	24	34	0.1	0.11	0.09	4.4	2.28	3.25	0.1	3.31	5.04876	4.39914e-08	7.09907e-07	NAC083	PREDICTED: NAC domain-containing protein 83-like [Gossypium arboreum]	-	-	-	-	GO:0043231//intracellular membrane-bounded organelle	GO:0001071//nucleic acid binding transcription factor activity	GO:0010468//regulation of gene expression;GO:0034645//cellular macromolecule biosynthetic process
GB_A03G2361	0	0	1	9	14	7	0	0	0.12	1.3	1.75	0.88	0.04	1.31	5.03342	0.000510516	0.00379855	DIR23	PREDICTED: dirigent protein 23-like [Gossypium hirsutum]	-	-	-	-	GO:0005576//extracellular region	-	GO:0006950//response to stress;GO:0009699//phenylpropanoid biosynthetic process
GB_A06G0338	7	7	1	152	197	176	0.39	0.43	0.05	9.11	10.15	9.15	0.29	9.47	5.02924	1.21934e-34	1.13108e-32	AP4M	PREDICTED: AP-4 complex subunit mu-like [Gossypium hirsutum]	-	-	-	-	GO:0030119//AP-type membrane coat adaptor complex	-	GO:0006605//protein targeting
GB_A05G2168	8	14	11	376	420	338	0.52	1.03	0.68	26.37	25.4	20.62	0.743333	24.13	5.02067	1.56184e-67	3.36494e-65	BCAT2	PREDICTED: branched-chain-amino-acid aminotransferase 2, chloroplastic-like [Gossypium hirsutum]	Metabolism;Metabolism;Metabolism;Metabolism;Metabolism;Metabolism;Metabolism;Metabolism;Metabolism	Global and overview maps;Global and overview maps;Global and overview maps;Amino acid metabolism;Global and overview maps;Amino acid metabolism;Metabolism of cofactors and vitamins;Amino acid metabolism;Biosynthesis of other secondary metabolites	ko01100//Metabolic pathways;ko01110//Biosynthesis of secondary metabolites;ko01230//Biosynthesis of amino acids;ko00270//Cysteine and methionine metabolism;ko01210//2-Oxocarboxylic acid metabolism;ko00280//Valine, leucine and isoleucine degradation;ko00770//Pantothenate and CoA biosynthesis;ko00290//Valine, leucine and isoleucine biosynthesis;ko00966//Glucosinolate biosynthesis	K00826;K00826;K00826;K00826;K00826;K00826;K00826;K00826;K00826	-	GO:0004084//branched-chain-amino-acid transaminase activity	GO:0006520//cellular amino acid metabolic process
GB_D02G0381	2	1	0	30	28	25	0.18	0.13	0	3.96	3.21	2.86	0.103333	3.34333	5.01591	2.62801e-07	3.78381e-06	--	PREDICTED: non-specific lipid-transfer protein-like protein At2g13820 [Gossypium raimondii]	-	-	-	-	-	-	-
GB_D11G1978	1	0	1	28	26	7	0.08	0	0.07	2.4	1.92	0.52	0.05	1.61333	5.01197	2.07103e-05	0.000214785	--	PREDICTED: monoacylglycerol lipase ABHD6-like [Gossypium hirsutum]	-	-	-	-	-	GO:0003824//catalytic activity	-
GB_A10G2037	214	221	253	6953	8190	7296	7.71	8.98	8.55	277.83	282.1	253.18	8.41333	271.037	5.00967	0	0	INVC	PREDICTED: alkaline/neutral invertase C, mitochondrial [Gossypium arboreum]	-	-	-	-	GO:0043231//intracellular membrane-bounded organelle	GO:0004564//beta-fructofuranosidase activity	GO:0009692//ethylene metabolic process;GO:0009845//seed germination;GO:0048506//regulation of timing of meristematic phase transition
GB_A05G0995	4	2	6	116	148	115	0.39	0.22	0.54	12.42	13.71	10.73	0.383333	12.2867	5.00235	2.24028e-26	1.50756e-24	TIP1-2	PREDICTED: probable aquaporin TIP1-2 [Gossypium raimondii]	-	-	-	-	GO:0031224//intrinsic component of membrane	-	GO:0051234//establishment of localization
GB_D10G1036	1	0	0	10	13	8	0.07	0	0	0.77	0.9	0.56	0.0233333	0.743333	4.99354	0.000399696	0.0030605	MAPKKK17	PREDICTED: mitogen-activated protein kinase kinase kinase YODA-like [Gossypium raimondii]	-	-	-	-	-	GO:0004672//protein kinase activity	GO:0006796//phosphate-containing compound metabolic process
GB_A09G1239	4	5	1	127	124	82	0.2	0.27	0.05	6.88	5.77	3.83	0.173333	5.49333	4.98606	3.22714e-22	1.75948e-20	CYP94C1	cytochrome P450 [Gossypium barbadense var. brasiliense] [Gossypium barbadense]	-	-	-	-	GO:0043227//membrane-bounded organelle	GO:0016713//oxidoreductase activity, acting on paired donors, with incorporation or reduction of molecular oxygen, reduced iron-sulfur protein as one donor, and incorporation of one atom of oxygen;GO:0046906//tetrapyrrole binding;GO:0046914//transition metal ion binding	GO:0001101//response to acid chemical;GO:0006972//hyperosmotic response;GO:0009694//jasmonic acid metabolic process;GO:0009755//hormone-mediated signaling pathway;GO:0051707//response to other organism
GB_A13G0483	170	162	167	4361	6300	5013	9.06	9.71	8.29	256.85	319.85	256.41	9.02	277.703	4.94427	0	0	ISPH	PREDICTED: 4-hydroxy-3-methylbut-2-enyl diphosphate reductase, chloroplastic-like [Gossypium hirsutum]	Metabolism;Metabolism;Metabolism	Global and overview maps;Global and overview maps;Metabolism of terpenoids and polyketides	ko01100//Metabolic pathways;ko01110//Biosynthesis of secondary metabolites;ko00900//Terpenoid backbone biosynthesis	K03527;K03527;K03527	GO:0009532//plastid stroma	GO:0016726//oxidoreductase activity, acting on CH or CH2 groups, NAD or NADP as acceptor;GO:0043169//cation binding;GO:0051536//iron-sulfur cluster binding;GO:0052592//oxidoreductase activity, acting on CH or CH2 groups, with an iron-sulfur protein as acceptor	GO:0006720//isoprenoid metabolic process;GO:0008654//phospholipid biosynthetic process
GB_A13G1565	1	0	0	14	5	14	0.05	0	0	0.7	0.22	0.61	0.0166667	0.51	4.93546	0.000324641	0.00255387	TPS9	PREDICTED: probable terpene synthase 9 [Gossypium arboreum]	-	-	-	-	-	GO:0016829//lyase activity	-
GB_A07G1078	3	0	0	29	26	36	0.15	0	0	1.6	1.26	1.72	0.05	1.52667	4.93231	1.17444e-07	1.78678e-06	CYP707A2	PREDICTED: abscisic acid 8'-hydroxylase 2 [Gossypium arboreum]	Metabolism	Metabolism of terpenoids and polyketides	ko00906//Carotenoid biosynthesis	K09843	GO:0031224//intrinsic component of membrane	GO:0016709//oxidoreductase activity, acting on paired donors, with incorporation or reduction of molecular oxygen, NAD(P)H as one donor, and incorporation of one atom of oxygen;GO:0046906//tetrapyrrole binding;GO:0046914//transition metal ion binding	GO:0009687//abscisic acid metabolic process;GO:0010162//seed dormancy process;GO:0050896//response to stimulus
GB_D01G0662	59	53	86	1713	2183	2155	4.15	4.16	5.62	133	146.1	145.28	4.64333	141.46	4.92909	1.23937e-255	1.94767e-252	NAC072	PREDICTED: NAC domain-containing protein 72-like [Gossypium arboreum]	-	-	-	-	GO:0043231//intracellular membrane-bounded organelle	-	GO:0010468//regulation of gene expression;GO:0034645//cellular macromolecule biosynthetic process
GB_D13G1860	19	21	22	511	830	587	1.29	1.55	1.37	37.59	52.65	37.52	1.40333	42.5867	4.92347	7.47506e-96	2.54395e-93	CODM	PREDICTED: codeine O-demethylase-like isoform X2 [Gossypium hirsutum]	-	-	-	-	-	GO:0016705//oxidoreductase activity, acting on paired donors, with incorporation or reduction of molecular oxygen;GO:0043169//cation binding	GO:0044710//single-organism metabolic process
GB_A07G2308	7	7	7	208	248	182	0.37	0.42	0.35	12.28	12.67	9.34	0.38	11.43	4.91068	1.28041e-41	1.53738e-39	UGT74G1	PREDICTED: UDP-glycosyltransferase 74G1-like [Gossypium arboreum]	-	-	-	-	-	GO:0016758//transferase activity, transferring hexosyl groups	-
GB_D10G1197	8	8	1	194	193	146	0.36	0.41	0.04	9.66	8.28	6.31	0.27	8.08333	4.90392	7.12442e-34	6.49598e-32	At4g20820	PREDICTED: cannabidiolic acid synthase-like [Gossypium raimondii]	-	-	-	-	-	GO:0000166//nucleotide binding;GO:0016616//oxidoreductase activity, acting on the CH-OH group of donors, NAD or NADP as acceptor	GO:0044710//single-organism metabolic process
MSTRG.2222	8	12	10	226	451	229	1.43	2.2	1.79	45.19	76.23	40.25	1.80667	53.89	4.89862	4.29345e-46	5.92774e-44	--	PREDICTED: extensin-2-like [Solanum tuberosum]	-	-	-	-	-	-	-
GB_D01G2418	3	1	3	54	71	80	0.45	0.17	0.42	9.03	10.18	11.59	0.346667	10.2667	4.88827	1.59378e-15	5.51537e-14	--	PREDICTED: uncharacterized protein LOC105787357 [Gossypium raimondii]	-	-	-	-	-	-	-
GB_D05G1419	2	0	7	35	108	116	0.21	0	0.69	4.07	10.82	11.71	0.3	8.86667	4.88536	2.36036e-07	3.42614e-06	dnaJ	PREDICTED: chaperone protein DnaJ-like isoform X1 [Gossypium hirsutum]	-	-	-	-	-	-	-
GB_A10G0555	142	155	140	3153	5790	4329	3.77	4.64	3.48	92.86	146.97	110.7	3.96333	116.843	4.88172	4.83328e-210	5.61407e-207	LOX3.1	PREDICTED: linoleate 13S-lipoxygenase 3-1, chloroplastic [Gossypium arboreum]	Metabolism;Metabolism;Metabolism;Metabolism	Global and overview maps;Global and overview maps;Lipid metabolism;Lipid metabolism	ko01100//Metabolic pathways;ko01110//Biosynthesis of secondary metabolites;ko00592//alpha-Linolenic acid metabolism;ko00591//Linoleic acid metabolism	K00454;K00454;K00454;K00454	-	GO:0016701//oxidoreductase activity, acting on single donors with incorporation of molecular oxygen;GO:0043169//cation binding	GO:0006633//fatty acid biosynthetic process
GB_D13G0122	0	0	2	36	7	13	0	0	0.08	1.58	0.27	0.5	0.0266667	0.783333	4.87652	5.12635e-05	0.00048973	NPF7.3	PREDICTED: protein NRT1/ PTR FAMILY 7.2-like [Gossypium hirsutum]	-	-	-	-	-	-	GO:0051234//establishment of localization
GB_A08G2053	1	0	0	7	6	17	0.1	0	0	0.76	0.56	1.59	0.0333333	0.97	4.86295	0.00062827	0.0045425	DIP	PREDICTED: probable aquaporin TIP-type RB7-5A [Gossypium hirsutum]	-	-	-	-	GO:0031224//intrinsic component of membrane	-	GO:0051234//establishment of localization
GB_D09G0609	7	4	1	94	149	137	0.58	0.44	0.12	9.01	12.38	11.41	0.38	10.9333	4.84659	7.8867e-26	5.19598e-24	MYB62	PREDICTED: transcription factor MYB108-like [Gossypium raimondii]	Organismal Systems	Environmental adaptation	ko04626//Plant-pathogen interaction	K09422	-	-	-
GB_D10G2492	2	1	3	45	34	91	0.29	0.16	0.41	7.26	4.73	12.74	0.286667	8.24333	4.84578	3.22908e-12	8.33894e-11	ASP	PREDICTED: 21 kDa seed protein-like [Gossypium raimondii]	-	-	-	-	-	-	-
GB_A04G1533	142	142	57	4149	2745	3054	4.85	5.46	1.82	156.98	89.55	100.34	4.04333	115.623	4.83774	9.8632e-23	5.52991e-21	ADC1	PREDICTED: arginine decarboxylase-like [Gossypium hirsutum]	Metabolism;Metabolism	Global and overview maps;Amino acid metabolism	ko01100//Metabolic pathways;ko00330//Arginine and proline metabolism	K01583;K01583	-	GO:0016831//carboxy-lyase activity	GO:0006525//arginine metabolic process;GO:0006596//polyamine biosynthetic process
GB_D11G1379	0	1	0	10	12	9	0	0.39	0	4.02	4	3.02	0.13	3.68	4.82312	0.000388187	0.00298049	PI1	PREDICTED: inhibitor of trypsin and hageman factor-like [Gossypium arboreum]	-	-	-	-	-	-	-
GB_D13G0469	75	66	65	1499	2297	2172	3.97	3.94	3.26	88.26	116.6	111.06	3.72333	105.307	4.82186	8.82387e-213	1.07152e-209	ISPH	PREDICTED: 4-hydroxy-3-methylbut-2-enyl diphosphate reductase, chloroplastic-like [Gossypium raimondii]	Metabolism;Metabolism;Metabolism	Global and overview maps;Global and overview maps;Metabolism of terpenoids and polyketides	ko01100//Metabolic pathways;ko01110//Biosynthesis of secondary metabolites;ko00900//Terpenoid backbone biosynthesis	K03527;K03527;K03527	GO:0009532//plastid stroma	GO:0016726//oxidoreductase activity, acting on CH or CH2 groups, NAD or NADP as acceptor;GO:0043169//cation binding;GO:0051536//iron-sulfur cluster binding;GO:0052592//oxidoreductase activity, acting on CH or CH2 groups, with an iron-sulfur protein as acceptor	GO:0006720//isoprenoid metabolic process;GO:0008654//phospholipid biosynthetic process
GB_A10G2786	40	35	33	886	1089	1105	1.94	1.92	1.5	47.71	50.54	51.7	1.78667	49.9833	4.8061	1.65434e-167	1.29989e-164	CYP71P1	PREDICTED: cytochrome P450 71A1-like [Gossypium arboreum]	-	-	-	-	-	GO:0016709//oxidoreductase activity, acting on paired donors, with incorporation or reduction of molecular oxygen, NAD(P)H as one donor, and incorporation of one atom of oxygen;GO:0046906//tetrapyrrole binding;GO:0046914//transition metal ion binding	GO:0044710//single-organism metabolic process
GB_D11G1274	4	1	1	54	59	52	0.15	0.04	0.03	2.19	2.05	1.83	0.0733333	2.02333	4.78612	5.40413e-13	1.50155e-11	ARF2A	PREDICTED: LOW QUALITY PROTEIN: auxin response factor 23-like [Gossypium hirsutum]	-	-	-	-	-	-	GO:0009725//response to hormone;GO:0010467//gene expression;GO:0034645//cellular macromolecule biosynthetic process;GO:0050794//regulation of cellular process
GB_D05G3103	5	7	8	188	169	198	0.27	0.42	0.4	11.17	8.67	10.23	0.363333	10.0233	4.78592	2.38842e-38	2.54722e-36	UGT76B1	PREDICTED: UDP-glycosyltransferase 76C2-like [Gossypium hirsutum]	-	-	-	-	-	GO:0016757//transferase activity, transferring glycosyl groups	-
GB_D13G1556	31	22	27	508	937	788	1.64	1.29	1.34	29.82	47.48	40.19	1.42333	39.1633	4.78216	2.58529e-101	9.59268e-99	AAP7	PREDICTED: probable amino acid permease 7 [Gossypium raimondii]	-	-	-	-	GO:0031224//intrinsic component of membrane	GO:0015291//secondary active transmembrane transporter activity	GO:0044763//single-organism cellular process;GO:0046942//carboxylic acid transport
GB_D13G1468	1	0	0	16	5	6	0.08	0	0	1.35	0.4	0.45	0.0266667	0.733333	4.78136	0.000976941	0.00673274	NAC030	PREDICTED: NAC domain-containing protein 43 [Gossypium raimondii]	-	-	-	-	GO:0043231//intracellular membrane-bounded organelle	GO:0001071//nucleic acid binding transcription factor activity	GO:0000904//cell morphogenesis involved in differentiation;GO:0006355//regulation of transcription, DNA-templated;GO:0007015//actin filament organization;GO:0009933//meristem structural organization;GO:0010053//root epidermal cell differentiation;GO:0010087//phloem or xylem histogenesis;GO:0022610//biological adhesion;GO:0044085//cellular component biogenesis;GO:0045229//external encapsulating st…
GB_A13G0705	0	1	0	10	17	4	0	0.09	0	0.88	1.28	0.3	0.03	0.82	4.77259	0.000518636	0.00385145	FAD3	acyl-lipid omega-3 desaturase (cytochrome b5), endoplasmic reticulum-like [Gossypium hirsutum]	-	-	-	-	GO:0044425//membrane part	GO:0016705//oxidoreductase activity, acting on paired donors, with incorporation or reduction of molecular oxygen	GO:0006633//fatty acid biosynthetic process
GB_A03G1357	1	1	0	16	21	21	0.07	0.08	0	1.26	1.4	1.43	0.05	1.36333	4.76907	1.76334e-05	0.000185796	GA2OX6	PREDICTED: gibberellin 2-beta-dioxygenase 8-like [Gossypium hirsutum]	Metabolism;Metabolism	Global and overview maps;Metabolism of terpenoids and polyketides	ko01110//Biosynthesis of secondary metabolites;ko00904//Diterpenoid biosynthesis	K04125;K04125	-	GO:0016705//oxidoreductase activity, acting on paired donors, with incorporation or reduction of molecular oxygen;GO:0043169//cation binding	GO:0044710//single-organism metabolic process
GB_D11G0179	0	0	2	19	19	13	0	0	0.29	3.22	2.77	1.91	0.0966667	2.63333	4.76773	5.13873e-05	0.00049065	--	PREDICTED: uncharacterized protein LOC107904520 [Gossypium hirsutum]	-	-	-	-	-	-	-
GB_A11G1134	4	1	7	42	172	111	0.33	0.09	0.55	3.87	13.65	8.88	0.323333	8.8	4.76641	2.35385e-18	1.01754e-16	MYB78	PREDICTED: transcription factor MYB108-like [Gossypium arboreum]	Organismal Systems	Environmental adaptation	ko04626//Plant-pathogen interaction	K09422	-	GO:0005488//binding	-
GB_D09G2632	86	72	107	2093	2655	2497	1.45	1.38	1.69	39.15	42.82	40.56	1.50667	40.8433	4.76067	2.7463e-288	4.89124e-285	CLPD	PREDICTED: chaperone protein ClpD, chloroplastic-like [Gossypium hirsutum]	-	-	-	-	GO:0009526//plastid envelope;GO:0009532//plastid stroma	GO:0017111//nucleoside-triphosphatase activity;GO:0032550//purine ribonucleoside binding;GO:0046983//protein dimerization activity	GO:0009642//response to light intensity;GO:0043170//macromolecule metabolic process;GO:0051259//protein oligomerization
GB_A10G2797	16	16	18	384	499	480	1.06	1.19	1.1	28.22	31.59	30.61	1.11667	30.14	4.75441	7.69053e-86	2.22115e-83	At3g11180	PREDICTED: leucoanthocyanidin dioxygenase-like [Gossypium arboreum]	-	-	-	-	-	GO:0016705//oxidoreductase activity, acting on paired donors, with incorporation or reduction of molecular oxygen;GO:0043169//cation binding	GO:0044710//single-organism metabolic process
GB_D05G2055	4	6	15	169	266	231	0.4	0.67	1.4	18.65	25.36	22.18	0.823333	22.0633	4.74403	1.60947e-42	1.98147e-40	MYB73	PREDICTED: transcription factor MYB44-like [Gossypium hirsutum]	-	-	-	-	-	GO:0005488//binding	-
MSTRG.37402	25	36	36	691	1025	900	1.33	2.13	1.79	40.22	51.44	45.49	1.75	45.7167	4.70729	1.88811e-130	1.06193e-127	UGT82A1	PREDICTED: UDP-glycosyltransferase 82A1-like [Gossypium hirsutum]	-	-	-	-	-	GO:0016757//transferase activity, transferring glycosyl groups	-
MSTRG.31196	3	7	2	125	133	71	0.2	0.47	0.1	8.34	7.66	4.1	0.256667	6.7	4.70619	1.4781e-21	7.75798e-20	--	PREDICTED: pollen-specific leucine-rich repeat extensin-like protein 1 [Gossypium raimondii]	-	-	-	-	-	-	-
GB_D09G2328	8	0	2	86	112	57	1.12	0	0.26	13.31	14.95	7.66	0.46	11.9733	4.70205	2.23427e-07	3.25639e-06	XYP11	PREDICTED: non-specific lipid-transfer protein-like protein At2g13820 [Gossypium hirsutum]	-	-	-	-	-	GO:0005488//binding	-
GB_A13G0275	12	20	23	440	527	510	1.12	2.15	2.05	45.49	47	45.83	1.77333	46.1067	4.70044	1.72654e-91	5.55728e-89	VSPA	PREDICTED: stem 28 kDa glycoprotein-like [Gossypium arboreum]	-	-	-	-	-	GO:0003824//catalytic activity	GO:0006796//phosphate-containing compound metabolic process
GB_A09G1620	1	1	2	23	50	32	0.06	0.07	0.11	1.51	2.83	1.82	0.08	2.05333	4.68182	1.15261e-08	2.01455e-07	PUB23	PREDICTED: E3 ubiquitin-protein ligase PUB23-like [Gossypium hirsutum]	-	-	-	-	-	GO:0003824//catalytic activity	GO:0032446//protein modification by small protein conjugation
GB_A12G2831	13	5	3	188	220	139	0.37	0.16	0.08	5.9	5.96	3.79	0.203333	5.21667	4.68121	7.24921e-34	6.59851e-32	At5g24080	PREDICTED: G-type lectin S-receptor-like serine/threonine-protein kinase At5g24080 [Gossypium arboreum]	-	-	-	-	GO:0031224//intrinsic component of membrane	GO:0004672//protein kinase activity;GO:0005515//protein binding;GO:0032550//purine ribonucleoside binding	GO:0006464//cellular protein modification process;GO:0006796//phosphate-containing compound metabolic process;GO:0008037//cell recognition
GB_D11G0583	0	0	1	6	11	7	0	0	0.22	1.55	2.51	1.57	0.0733333	1.87667	4.67756	0.0017219	0.0109736	ATJ20	PREDICTED: chaperone protein dnaJ 20, chloroplastic-like [Gossypium hirsutum]	-	-	-	-	-	-	-
GB_D04G0256	1	0	3	29	44	23	0.12	0	0.35	4	5.17	2.77	0.156667	3.98	4.667	4.00951e-08	6.50568e-07	KTI2	PREDICTED: miraculin-like [Gossypium hirsutum]	-	-	-	-	-	GO:0016787//hydrolase activity	GO:0010466//negative regulation of peptidase activity
GB_A09G0749	5	2	5	86	92	106	0.47	0.15	0.37	8.37	7.66	8.96	0.33	8.33	4.65778	1.50881e-21	7.91142e-20	MYB62	PREDICTED: transcription factor MYB108-like [Gossypium hirsutum]	Organismal Systems	Environmental adaptation	ko04626//Plant-pathogen interaction	K09422	-	-	-
GB_A03G2163	54	12	28	721	882	732	3.35	0.84	1.64	49.54	52.28	43.69	1.94333	48.5033	4.64148	1.42339e-20	7.06159e-19	CYC2	PREDICTED: 3-oxo-Delta(4,5)-steroid 5-beta-reductase-like [Gossypium hirsutum]	-	-	-	-	-	-	-
GB_A10G2531	7	11	9	139	361	202	0.91	1.61	1.1	20.03	44.84	25.28	1.20667	30.05	4.63827	2.4265e-36	2.39207e-34	ASP	PREDICTED: 21 kDa seed protein-like [Gossypium hirsutum]	-	-	-	-	-	-	-
GB_D10G0662	48	91	68	1483	2103	1741	2.57	5.55	3.41	88.47	108.18	90.24	3.84333	95.63	4.63703	2.54005e-54	4.17591e-52	ILL4	PREDICTED: IAA-amino acid hydrolase ILR1-like 4 [Gossypium hirsutum]	-	-	-	-	-	-	-
GB_D04G1459	6	9	3	136	167	175	0.49	0.78	0.22	11.65	12.31	13.03	0.496667	12.33	4.63375	1.40605e-33	1.26689e-31	AKR4C9	PREDICTED: aldo-keto reductase family 4 member C9-like [Gossypium hirsutum]	Metabolism;Metabolism;Metabolism;Metabolism;Metabolism	Global and overview maps;Global and overview maps;Carbohydrate metabolism;Carbohydrate metabolism;Lipid metabolism	ko01100//Metabolic pathways;ko01110//Biosynthesis of secondary metabolites;ko00040//Pentose and glucuronate interconversions;ko00010//Glycolysis / Gluconeogenesis;ko00561//Glycerolipid metabolism	K00002;K00002;K00002;K00002;K00002	-	-	GO:0044710//single-organism metabolic process
GB_A12G2610	19	14	23	370	533	496	0.99	0.81	1.09	21.08	26.16	24.5	0.963333	23.9133	4.63364	1.32413e-84	3.68489e-82	ACS1	1-aminocyclopropane-1-carboxylate synthase-like [Gossypium hirsutum]	Metabolism;Metabolism;Environmental Information Processing;Metabolism	Global and overview maps;Global and overview maps;Signal transduction;Amino acid metabolism	ko01100//Metabolic pathways;ko01110//Biosynthesis of secondary metabolites;ko04016//MAPK signaling pathway - plant;ko00270//Cysteine and methionine metabolism	K20772;K20772;K20772;K20772	-	GO:0005515//protein binding;GO:0016846//carbon-sulfur lyase activity;GO:0043168//anion binding	GO:0001101//response to acid chemical;GO:0006950//response to stress;GO:0007275//multicellular organism development;GO:0009692//ethylene metabolic process;GO:0009725//response to hormone;GO:0010243//response to organonitrogen compound;GO:0018871//1-aminocyclopropane-1-carboxylate metabolic process
GB_D12G0140	23	34	39	667	914	831	2.83	4.71	4.49	90.76	107.31	98.28	4.01	98.7833	4.62259	1.63641e-128	8.7435e-126	NAC104	PREDICTED: NAC domain-containing protein 55-like isoform X1 [Gossypium raimondii]	-	-	-	-	GO:0043231//intracellular membrane-bounded organelle	GO:0001071//nucleic acid binding transcription factor activity	GO:0010087//phloem or xylem histogenesis;GO:0010468//regulation of gene expression;GO:0012501//programmed cell death;GO:0034645//cellular macromolecule biosynthetic process;GO:0044767//single-organism developmental process
GB_A03G0043	78	62	114	1860	2668	1694	5.27	4.72	7.21	139.17	172.14	110.12	5.73333	140.477	4.61481	1.2924e-152	8.85312e-150	--	PREDICTED: 12S seed storage protein CRD-like [Gossypium raimondii]	-	-	-	-	-	-	-
GB_D06G1310	4	1	4	75	68	72	0.24	0.07	0.22	4.92	3.85	4.1	0.176667	4.29	4.60188	1.03549e-16	3.93787e-15	ABR1	PREDICTED: ethylene-responsive transcription factor ABR1-like isoform X1 [Gossypium hirsutum]	-	-	-	-	-	-	GO:0006355//regulation of transcription, DNA-templated;GO:0044699//single-organism process
MSTRG.29796	5	3	5	82	122	111	0.24	0.16	0.23	4.41	5.64	5.18	0.21	5.07667	4.59542	2.90829e-23	1.6673e-21	--	PREDICTED: uncharacterized protein LOC105775144 [Gossypium raimondii]	-	-	-	-	-	-	-
GB_A05G2654	58	42	45	827	1505	1241	2.73	2.22	1.95	42.75	67.07	55.7	2.3	55.1733	4.58427	3.07306e-129	1.67548e-126	AOS1	allene oxide synthase 1, chloroplastic-like [Gossypium arboreum]	Metabolism;Metabolism;Metabolism	Global and overview maps;Global and overview maps;Lipid metabolism	ko01100//Metabolic pathways;ko01110//Biosynthesis of secondary metabolites;ko00592//alpha-Linolenic acid metabolism	K01723;K01723;K01723	GO:0009526//plastid envelope;GO:0031976//plastid thylakoid;GO:0044434//chloroplast part	GO:0016491//oxidoreductase activity;GO:0016836//hydro-lyase activity;GO:0046906//tetrapyrrole binding;GO:0046914//transition metal ion binding	GO:0006090//pyruvate metabolic process;GO:0006544//glycine metabolic process;GO:0006568//tryptophan metabolic process;GO:0006605//protein targeting;GO:0006633//fatty acid biosynthetic process;GO:0006732//coenzyme metabolic process;GO:0006753//nucleoside phosphate metabolic process;GO:0006778//porphyrin-containing compound metabolic process;GO:0006952//defense response;GO:0009314//response to radi…
GB_D07G1006	482	375	618	8030	14926	12893	22.85	20.01	27.41	421.6	675.52	587.82	23.4233	561.647	4.58364	4.18535e-214	5.20063e-211	CYP82G1	PREDICTED: cytochrome P450 82G1-like isoform X1 [Gossypium hirsutum]	Metabolism	Metabolism of terpenoids and polyketides	ko00904//Diterpenoid biosynthesis	K17961	GO:0031224//intrinsic component of membrane	GO:0016709//oxidoreductase activity, acting on paired donors, with incorporation or reduction of molecular oxygen, NAD(P)H as one donor, and incorporation of one atom of oxygen;GO:0046906//tetrapyrrole binding;GO:0046914//transition metal ion binding	GO:0006721//terpenoid metabolic process;GO:0006950//response to stress;GO:0008299//isoprenoid biosynthetic process
GB_A05G2859	39	31	42	899	869	914	3.11	2.78	3.13	79.32	66.12	70.05	3.00667	71.83	4.57835	1.39437e-146	9.19783e-144	ANN4	PREDICTED: annexin D4-like [Gossypium arboreum]	-	-	-	-	-	GO:0005543//phospholipid binding	-
GB_D05G1455	1	2	2	29	52	41	0.19	0.43	0.36	6.19	9.55	7.6	0.326667	7.78	4.57388	4.6746e-10	9.63612e-09	ATL58	PREDICTED: E3 ubiquitin-protein ligase RNF126-A-like [Vigna angularis]	-	-	-	-	-	GO:0043169//cation binding	-
GB_D09G0351	77	74	102	1523	2230	2330	3.18	3.45	3.95	69.82	88.13	92.76	3.52667	83.57	4.56661	5.47527e-211	6.50109e-208	TPS10	linalool synthase [Gossypium hirsutum]	Metabolism;Metabolism;Metabolism	Global and overview maps;Global and overview maps;Metabolism of terpenoids and polyketides	ko01100//Metabolic pathways;ko01110//Biosynthesis of secondary metabolites;ko00902//Monoterpenoid biosynthesis	K07385;K07385;K07385	-	GO:0016838//carbon-oxygen lyase activity, acting on phosphates;GO:0043169//cation binding	-
GB_A09G1024	192	213	524	6439	8812	6528	14.77	18.49	37.75	548.53	647.11	482.97	23.67	559.537	4.5631	9.39255e-26	6.15771e-24	--	Pesticidal crystal cry1Ag [Gossypium arboreum]	-	-	-	-	-	-	-
GB_D10G2572	0	0	1	7	13	3	0	0	0.05	0.39	0.64	0.14	0.0166667	0.39	4.54844	0.00248106	0.014986	GPAT5	PREDICTED: glycerol-3-phosphate acyltransferase 5-like [Gossypium raimondii]	Metabolism;Metabolism;Metabolism;Metabolism	Global and overview maps;Global and overview maps;Lipid metabolism;Lipid metabolism	ko01100//Metabolic pathways;ko01110//Biosynthesis of secondary metabolites;ko00564//Glycerophospholipid metabolism;ko00561//Glycerolipid metabolism	K13508;K13508;K13508;K13508	-	GO:0016740//transferase activity	-
GB_A02G1852	3	4	6	40	170	108	0.22	0.33	0.41	3.17	11.68	7.53	0.32	7.46	4.54303	3.7446e-18	1.58415e-16	MAPKKK18	PREDICTED: mitogen-activated protein kinase kinase kinase YODA-like [Gossypium hirsutum]	-	-	-	-	-	GO:0004672//protein kinase activity	GO:0006796//phosphate-containing compound metabolic process
GB_A10G0066	1	1	0	28	15	6	0.05	0.05	0	1.4	0.66	0.27	0.0333333	0.776667	4.54226	9.68043e-05	0.000868572	FOX5	PREDICTED: flavin-dependent oxidoreductase FOX5-like [Gossypium hirsutum]	-	-	-	-	-	GO:0000166//nucleotide binding;GO:0016616//oxidoreductase activity, acting on the CH-OH group of donors, NAD or NADP as acceptor	GO:0044710//single-organism metabolic process
GB_D12G2926	0	1	1	19	19	10	0	0.09	0.07	1.59	1.37	0.73	0.0533333	1.23	4.52748	7.75068e-05	0.000710215	PER66	PREDICTED: peroxidase 66 [Gossypium hirsutum]	Metabolism;Metabolism;Metabolism	Global and overview maps;Global and overview maps;Biosynthesis of other secondary metabolites	ko01100//Metabolic pathways;ko01110//Biosynthesis of secondary metabolites;ko00940//Phenylpropanoid biosynthesis	K00430;K00430;K00430	-	-	-
GB_D08G2906	1	2	1	26	33	37	0.03	0.06	0.02	0.76	0.83	0.94	0.0366667	0.843333	4.52356	2.25769e-08	3.78864e-07	Pol	reverse transcriptase [Corchorus capsularis]	-	-	-	-	-	-	-
MSTRG.5062	1	1	0	12	19	17	0.11	0.12	0	1.47	2.01	1.81	0.0766667	1.76333	4.52356	7.56901e-05	0.000695477	--	-	-	-	-	-	-	-	-
GB_A08G0274	15	16	16	352	470	270	0.51	0.62	0.51	13.35	15.34	8.89	0.546667	12.5267	4.5182	3.97109e-58	7.36733e-56	Os07g0190000	PREDICTED: probable 1-deoxy-D-xylulose-5-phosphate synthase 2, chloroplastic [Gossypium arboreum]	Metabolism;Metabolism;Metabolism;Metabolism	Global and overview maps;Global and overview maps;Metabolism of terpenoids and polyketides;Metabolism of cofactors and vitamins	ko01100//Metabolic pathways;ko01110//Biosynthesis of secondary metabolites;ko00900//Terpenoid backbone biosynthesis;ko00730//Thiamine metabolism	K01662;K01662;K01662;K01662	-	GO:0016744//transferase activity, transferring aldehyde or ketonic groups	GO:0006721//terpenoid metabolic process
GB_D06G2491	1	1	2	31	32	27	0.06	0.07	0.11	2.1	1.85	1.54	0.08	1.83	4.5157	4.96765e-08	7.95405e-07	At4g17280	PREDICTED: cytochrome b561 and DOMON domain-containing protein At5g47530-like [Gossypium hirsutum]	-	-	-	-	GO:0031224//intrinsic component of membrane	-	GO:0044710//single-organism metabolic process
GB_D07G1243	172	183	134	2805	4553	4214	4.16	4.98	3.03	75.1	105.07	97.95	4.05667	92.7067	4.51431	7.85353e-194	7.9174e-191	AAO4	PREDICTED: abscisic-aldehyde oxidase-like [Gossypium hirsutum]	Metabolism;Metabolism;Metabolism	Global and overview maps;Global and overview maps;Metabolism of terpenoids and polyketides	ko01100//Metabolic pathways;ko01110//Biosynthesis of secondary metabolites;ko00906//Carotenoid biosynthesis	K09842;K09842;K09842	-	GO:0000166//nucleotide binding;GO:0016491//oxidoreductase activity;GO:0046914//transition metal ion binding;GO:0051536//iron-sulfur cluster binding	GO:0044710//single-organism metabolic process
GB_A05G2915	30	22	25	515	1001	267	2.6	2.15	2.03	49.47	82.89	22.27	2.26	51.5433	4.51139	8.30876e-16	2.96161e-14	--	23 kDa jasmonate-induced protein-like protein [Corchorus olitorius]	-	-	-	-	-	-	-
GB_A12G2802	148	166	179	2562	4424	4494	10.14	12.81	11.48	194.42	289.38	296.13	11.4767	259.977	4.50161	1.11137e-199	1.16435e-196	SPMS	PREDICTED: spermine synthase-like [Gossypium arboreum]	Metabolism;Metabolism;Metabolism;Metabolism;Metabolism	Global and overview maps;Amino acid metabolism;Metabolism of other amino acids;Amino acid metabolism;Metabolism of other amino acids	ko01100//Metabolic pathways;ko00270//Cysteine and methionine metabolism;ko00480//Glutathione metabolism;ko00330//Arginine and proline metabolism;ko00410//beta-Alanine metabolism	K00797;K00797;K00797;K00797;K00797	-	GO:0003824//catalytic activity	-
GB_D11G2231	1	0	0	5	7	11	0.28	0	0	1.54	1.86	2.94	0.0933333	2.11333	4.50098	0.00226402	0.0138456	PSK3	PREDICTED: phytosulfokines 3 [Gossypium raimondii]	-	-	-	-	-	-	-
GB_A11G1239	11	9	3	158	231	152	0.38	0.35	0.1	6.06	7.65	5.06	0.276667	6.25667	4.49917	9.37312e-35	8.75551e-33	ARF2B	PREDICTED: auxin response factor 23-like [Gossypium arboreum]	-	-	-	-	GO:0043231//intracellular membrane-bounded organelle	GO:0005515//protein binding	GO:0009755//hormone-mediated signaling pathway;GO:0010468//regulation of gene expression;GO:0034645//cellular macromolecule biosynthetic process
GB_A03G2173	23	16	22	379	434	583	0.93	0.75	0.84	17.12	16.93	22.92	0.84	18.99	4.49871	5.94895e-82	1.57356e-79	GH3.1	PREDICTED: probable indole-3-acetic acid-amido synthetase GH3.1 [Gossypium hirsutum]	Environmental Information Processing	Signal transduction	ko04075//Plant hormone signal transduction	K14487	-	GO:0003824//catalytic activity	GO:0009725//response to hormone;GO:0014070//response to organic cyclic compound
GB_D07G1010	0	0	1	10	6	6	0	0	0.05	0.55	0.28	0.29	0.0166667	0.373333	4.48543	0.00246041	0.0148713	CYP82G1	PREDICTED: cytochrome P450 82G1-like [Gossypium raimondii]	Metabolism	Metabolism of terpenoids and polyketides	ko00904//Diterpenoid biosynthesis	K17961	GO:0031224//intrinsic component of membrane	GO:0016709//oxidoreductase activity, acting on paired donors, with incorporation or reduction of molecular oxygen, NAD(P)H as one donor, and incorporation of one atom of oxygen;GO:0046906//tetrapyrrole binding;GO:0046914//transition metal ion binding	GO:0006721//terpenoid metabolic process;GO:0006950//response to stress;GO:0008299//isoprenoid biosynthetic process
GB_D01G0292	1	2	0	10	39	26	0.18	0.4	0	1.96	6.6	4.43	0.193333	4.33	4.4852	2.35152e-06	2.924e-05	BHLH147	PREDICTED: transcription factor bHLH147-like [Gossypium raimondii]	-	-	-	-	-	-	-
GB_A08G0253	0	0	1	7	11	3	0	0	0.09	0.74	1	0.27	0.03	0.67	4.48113	0.00360978	0.0206459	MYB102	PREDICTED: transcription factor MYB39-like [Gossypium hirsutum]	Organismal Systems	Environmental adaptation	ko04626//Plant-pathogen interaction	K09422	-	-	-
GB_A07G1012	264	232	242	4079	6991	5756	12.5	12.39	10.76	214.13	316.39	262.45	11.8833	264.323	4.47529	2.40097e-235	3.28939e-232	CYP82G1	PREDICTED: cytochrome P450 82G1-like [Gossypium arboreum]	Metabolism	Metabolism of terpenoids and polyketides	ko00904//Diterpenoid biosynthesis	K17961	GO:0031224//intrinsic component of membrane	GO:0016709//oxidoreductase activity, acting on paired donors, with incorporation or reduction of molecular oxygen, NAD(P)H as one donor, and incorporation of one atom of oxygen;GO:0046906//tetrapyrrole binding;GO:0046914//transition metal ion binding	GO:0006721//terpenoid metabolic process;GO:0006950//response to stress;GO:0008299//isoprenoid biosynthetic process
GB_D10G0597	55	51	57	986	1376	1328	4.96	5.18	4.82	98.53	118.59	115.28	4.98667	110.8	4.47374	1.51554e-176	1.28534e-173	TIFY11B	PREDICTED: protein TIFY 11B-like [Gossypium hirsutum]	Environmental Information Processing	Signal transduction	ko04075//Plant hormone signal transduction	K13464	-	-	-
GB_D05G2654	78	61	69	1088	2087	1549	3.62	3.2	3.04	56.25	93.01	69.57	3.28667	72.9433	4.47208	3.34593e-135	1.98685e-132	AOS1	PREDICTED: allene oxide synthase, chloroplastic-like [Gossypium hirsutum]	Metabolism;Metabolism;Metabolism	Global and overview maps;Global and overview maps;Lipid metabolism	ko01100//Metabolic pathways;ko01110//Biosynthesis of secondary metabolites;ko00592//alpha-Linolenic acid metabolism	K01723;K01723;K01723	GO:0009526//plastid envelope;GO:0031976//plastid thylakoid;GO:0044434//chloroplast part	GO:0016491//oxidoreductase activity;GO:0016836//hydro-lyase activity;GO:0046906//tetrapyrrole binding;GO:0046914//transition metal ion binding	GO:0006090//pyruvate metabolic process;GO:0006544//glycine metabolic process;GO:0006568//tryptophan metabolic process;GO:0006605//protein targeting;GO:0006633//fatty acid biosynthetic process;GO:0006732//coenzyme metabolic process;GO:0006753//nucleoside phosphate metabolic process;GO:0006778//porphyrin-containing compound metabolic process;GO:0006952//defense response;GO:0009314//response to radi…
GB_D10G1015	0	0	1	5	9	7	0	0	0.06	0.36	0.55	0.42	0.02	0.443333	4.47032	0.00333978	0.0192851	At2g23540	PREDICTED: GDSL esterase/lipase At2g23540-like [Gossypium hirsutum]	-	-	-	-	-	GO:0016787//hydrolase activity	GO:0006629//lipid metabolic process
GB_D08G2240	335	389	376	6993	8619	9316	25.92	33.91	27.25	599.51	636.96	693.57	29.0267	643.347	4.47015	0	0	CLH1	PREDICTED: chlorophyllase-1 [Gossypium hirsutum]	Metabolism;Metabolism;Metabolism	Global and overview maps;Global and overview maps;Metabolism of cofactors and vitamins	ko01100//Metabolic pathways;ko01110//Biosynthesis of secondary metabolites;ko00860//Porphyrin and chlorophyll metabolism	K08099;K08099;K08099	-	-	-
GB_A02G1991	53	57	52	1027	1364	1259	2.38	2.89	2.19	51.14	58.55	54.45	2.48667	54.7133	4.45961	1.74697e-177	1.5557e-174	HSR4	PREDICTED: AAA-ATPase At3g50940-like isoform X2 [Gossypium arboreum]	-	-	-	-	-	GO:0003824//catalytic activity;GO:0032550//purine ribonucleoside binding	-
GB_D10G2688	0	1	0	13	5	2	0	0.02	0	0.3	0.1	0.04	0.00666667	0.146667	4.45943	0.00467897	0.0255678	N	PREDICTED: disease resistance protein RPS6-like [Gossypium hirsutum]	-	-	-	-	-	-	-
GB_D06G0134	1	2	0	27	30	13	0.05	0.11	0	1.47	1.41	0.62	0.0533333	1.16667	4.45121	2.53383e-06	3.13176e-05	AOS1	PREDICTED: allene oxide synthase-like [Gossypium hirsutum]	Metabolism;Metabolism;Metabolism	Global and overview maps;Global and overview maps;Lipid metabolism	ko01100//Metabolic pathways;ko01110//Biosynthesis of secondary metabolites;ko00592//alpha-Linolenic acid metabolism	K01723;K01723;K01723	GO:0009526//plastid envelope;GO:0031976//plastid thylakoid;GO:0044434//chloroplast part	GO:0016491//oxidoreductase activity;GO:0016836//hydro-lyase activity;GO:0046906//tetrapyrrole binding;GO:0046914//transition metal ion binding	GO:0006090//pyruvate metabolic process;GO:0006544//glycine metabolic process;GO:0006568//tryptophan metabolic process;GO:0006605//protein targeting;GO:0006633//fatty acid biosynthetic process;GO:0006732//coenzyme metabolic process;GO:0006753//nucleoside phosphate metabolic process;GO:0006778//porphyrin-containing compound metabolic process;GO:0006952//defense response;GO:0009314//response to radi…
GB_A12G0049	3	8	3	103	161	58	0.17	0.5	0.16	6.39	8.6	3.12	0.276667	6.03667	4.44753	1.63625e-19	7.64888e-18	BG	PREDICTED: basic 7S globulin 2-like [Gossypium hirsutum]	-	-	-	-	-	-	-
GB_A07G1245	57	47	42	811	1271	1176	1.09	1.01	0.75	17.2	23.24	21.67	0.95	20.7033	4.44579	1.83774e-139	1.12865e-136	AAO3	PREDICTED: abscisic-aldehyde oxidase-like [Gossypium arboreum]	Metabolism;Metabolism;Metabolism	Global and overview maps;Global and overview maps;Metabolism of terpenoids and polyketides	ko01100//Metabolic pathways;ko01110//Biosynthesis of secondary metabolites;ko00906//Carotenoid biosynthesis	K09842;K09842;K09842	-	GO:0000166//nucleotide binding;GO:0016491//oxidoreductase activity;GO:0046914//transition metal ion binding;GO:0051536//iron-sulfur cluster binding	GO:0044710//single-organism metabolic process
GB_D10G0552	2	0	0	16	15	12	0.12	0	0	1.05	0.86	0.69	0.04	0.866667	4.43741	0.000166949	0.00141907	At1g54200	PREDICTED: protein BIG GRAIN 1-like B [Gossypium hirsutum]	-	-	-	-	-	-	-
GB_A10G2038	1	2	0	17	31	25	0.09	0.19	0	1.57	2.47	2.01	0.0933333	2.01667	4.43344	1.35166e-06	1.74404e-05	MYB108	PREDICTED: transcription factor MYB108-like [Gossypium hirsutum]	Organismal Systems	Environmental adaptation	ko04626//Plant-pathogen interaction	K09422	-	-	-
GB_D05G2828	1	0	0	5	2	14	0.1	0	0	0.57	0.2	1.39	0.0333333	0.72	4.43296	0.00481769	0.0261866	--	PREDICTED: uncharacterized protein LOC107904846 [Gossypium hirsutum]	-	-	-	-	-	-	-
GB_A05G1086	1	2	2	32	48	31	0.08	0.19	0.16	2.96	3.79	2.49	0.143333	3.08	4.42548	2.04362e-09	3.90671e-08	XTH32	PREDICTED: xyloglucan endotransglucosylase/hydrolase protein 31-like [Gossypium arboreum]	-	-	-	-	GO:0005576//extracellular region;GO:0030312//external encapsulating structure	GO:0016758//transferase activity, transferring hexosyl groups;GO:0052736//beta-glucanase activity	GO:0044036//cell wall macromolecule metabolic process;GO:0044042//glucan metabolic process;GO:0044085//cellular component biogenesis;GO:0045229//external encapsulating structure organization
GB_D06G1963	4	0	2	39	68	18	0.17	0	0.08	1.84	2.79	0.74	0.0833333	1.79	4.42492	3.26365e-09	6.0972e-08	LAC5	PREDICTED: laccase-5-like [Gossypium raimondii]	-	-	-	-	GO:0005576//extracellular region	GO:0016682//oxidoreductase activity, acting on diphenols and related substances as donors, oxygen as acceptor;GO:0043169//cation binding	GO:0009808//lignin metabolic process
GB_A08G0408	54	40	40	650	1164	1130	5.38	4.42	3.7	71.34	110.07	107.64	4.5	96.35	4.42029	1.85094e-112	8.04044e-110	AOC	PREDICTED: allene oxide cyclase 3, chloroplastic-like isoform X2 [Gossypium hirsutum]	Metabolism;Metabolism;Metabolism	Global and overview maps;Global and overview maps;Lipid metabolism	ko01100//Metabolic pathways;ko01110//Biosynthesis of secondary metabolites;ko00592//alpha-Linolenic acid metabolism	K10525;K10525;K10525	GO:0009536//plastid	GO:0003824//catalytic activity	-
GB_A13G2788	4	0	1	45	23	35	0.8	0	0.19	9.99	4.4	6.75	0.33	7.04667	4.4164	1.40859e-08	2.43567e-07	LTP2-A	PREDICTED: non-specific lipid-transfer protein 1-like isoform X2 [Gossypium arboreum]	-	-	-	-	-	GO:0005488//binding	-
MSTRG.45364	12	14	13	244	306	299	0.61	0.8	0.62	13.73	14.86	14.65	0.676667	14.4133	4.41281	5.4401e-58	9.98867e-56	PNC1	PREDICTED: peroxisomal adenine nucleotide carrier 1-like [Gossypium hirsutum]	-	-	-	-	GO:0031224//intrinsic component of membrane	-	GO:0044763//single-organism cellular process
GB_A03G0397	0	1	2	21	17	26	0	0.05	0.09	1.08	0.76	1.14	0.0466667	0.993333	4.41181	4.53715e-06	5.37169e-05	NRT2.3	PREDICTED: high affinity nitrate transporter 2.3-like [Gossypium hirsutum]	Metabolism	Energy metabolism	ko00910//Nitrogen metabolism	K02575	-	-	GO:0044763//single-organism cellular process
GB_A07G0187	20	25	46	548	701	685	3.6	5.06	7.75	109.16	120.37	118.5	5.47	116.01	4.40656	2.92609e-106	1.19346e-103	--	Arginine--tRNA ligase [Gossypium arboreum]	-	-	-	-	-	-	-
GB_A12G0648	1	0	0	10	1	8	0.06	0	0	0.71	0.07	0.49	0.02	0.423333	4.40372	0.00675527	0.0347995	MPK7	PREDICTED: mitogen-activated protein kinase 7-like [Gossypium arboreum]	Environmental Information Processing	Signal transduction	ko04016//MAPK signaling pathway - plant	K20537	-	GO:0004702//receptor signaling protein serine/threonine kinase activity;GO:0032550//purine ribonucleoside binding	GO:0006464//cellular protein modification process;GO:0006796//phosphate-containing compound metabolic process
GB_D10G0066	1	0	1	10	14	13	0.04	0	0.04	0.51	0.62	0.56	0.0266667	0.563333	4.40088	0.000423288	0.00322263	FOX2	PREDICTED: reticuline oxidase-like protein [Gossypium raimondii]	-	-	-	-	-	GO:0000166//nucleotide binding;GO:0016616//oxidoreductase activity, acting on the CH-OH group of donors, NAD or NADP as acceptor	GO:0044710//single-organism metabolic process
GB_D05G1372	22	47	23	792	793	420	1.99	4.78	1.94	79.17	68.34	36.46	2.90333	61.3233	4.40065	3.87789e-17	1.51572e-15	At1g17710	PREDICTED: inorganic pyrophosphatase 1-like [Gossypium hirsutum]	Metabolism;Metabolism	Global and overview maps;Metabolism of cofactors and vitamins	ko01100//Metabolic pathways;ko00750//Vitamin B6 metabolism	K13248;K13248	-	GO:0042578//phosphoric ester hydrolase activity	GO:0006796//phosphate-containing compound metabolic process
MSTRG.31250	3	1	5	61	68	54	0.3	0.11	0.47	6.8	6.53	5.23	0.293333	6.18667	4.39855	1.42221e-14	4.56673e-13	--	PREDICTED: organ-specific protein P4-like isoform X1 [Gossypium hirsutum]	-	-	-	-	-	-	-
GB_D09G1030	1334	1629	2011	34762	43154	27885	55.85	76.85	78.87	1612.53	1725.61	1123.31	70.5233	1487.15	4.39831	2.23389e-78	5.57753e-76	ASN1	PREDICTED: asparagine synthetase [glutamine-hydrolyzing] 1 [Gossypium raimondii]	Metabolism;Metabolism;Metabolism	Global and overview maps;Global and overview maps;Amino acid metabolism	ko01100//Metabolic pathways;ko01110//Biosynthesis of secondary metabolites;ko00250//Alanine, aspartate and glutamate metabolism	K01953;K01953;K01953	-	GO:0016884//carbon-nitrogen ligase activity, with glutamine as amido-N-donor;GO:0032550//purine ribonucleoside binding	GO:0006529//asparagine biosynthetic process;GO:0009064//glutamine family amino acid metabolic process;GO:0009642//response to light intensity
GB_D08G1980	5	7	9	141	167	130	0.38	0.54	0.58	11.18	11.38	8.97	0.5	10.51	4.39369	2.44659e-31	2.02673e-29	SAPK3	PREDICTED: serine/threonine-protein kinase SAPK3-like [Gossypium raimondii]	Environmental Information Processing;Environmental Information Processing	Signal transduction;Signal transduction	ko04075//Plant hormone signal transduction;ko04016//MAPK signaling pathway - plant	K14498;K14498	-	GO:0004672//protein kinase activity;GO:0032550//purine ribonucleoside binding	GO:0006464//cellular protein modification process;GO:0006796//phosphate-containing compound metabolic process
GB_A02G1759	1117	655	793	14648	19249	20644	41.7	27.54	27.72	605.82	686.3	741.48	32.32	677.867	4.3905	3.39395e-236	4.77217e-233	PCKA	PREDICTED: phosphoenolpyruvate carboxykinase [ATP] [Gossypium arboreum]	Metabolism;Metabolism;Metabolism;Metabolism;Metabolism;Metabolism;Metabolism	Global and overview maps;Global and overview maps;Global and overview maps;Carbohydrate metabolism;Carbohydrate metabolism;Energy metabolism;Carbohydrate metabolism	ko01100//Metabolic pathways;ko01110//Biosynthesis of secondary metabolites;ko01200//Carbon metabolism;ko00010//Glycolysis / Gluconeogenesis;ko00620//Pyruvate metabolism;ko00710//Carbon fixation in photosynthetic organisms;ko00020//Citrate cycle (TCA cycle)	K01610;K01610;K01610;K01610;K01610;K01610;K01610	-	GO:0000166//nucleotide binding;GO:0004611//phosphoenolpyruvate carboxykinase activity;GO:0016772//transferase activity, transferring phosphorus-containing groups;GO:0032550//purine ribonucleoside binding	GO:0006006//glucose metabolic process;GO:0006796//phosphate-containing compound metabolic process
GB_A05G2687	2	8	10	165	127	128	0.13	0.56	0.59	11.46	7.57	7.73	0.426667	8.92	4.38586	1.79671e-28	1.33333e-26	BCAT2	PREDICTED: branched-chain-amino-acid aminotransferase 2, chloroplastic-like [Gossypium hirsutum]	Metabolism;Metabolism;Metabolism;Metabolism;Metabolism;Metabolism;Metabolism;Metabolism;Metabolism	Global and overview maps;Global and overview maps;Global and overview maps;Amino acid metabolism;Global and overview maps;Amino acid metabolism;Metabolism of cofactors and vitamins;Amino acid metabolism;Biosynthesis of other secondary metabolites	ko01100//Metabolic pathways;ko01110//Biosynthesis of secondary metabolites;ko01230//Biosynthesis of amino acids;ko00270//Cysteine and methionine metabolism;ko01210//2-Oxocarboxylic acid metabolism;ko00280//Valine, leucine and isoleucine degradation;ko00770//Pantothenate and CoA biosynthesis;ko00290//Valine, leucine and isoleucine biosynthesis;ko00966//Glucosinolate biosynthesis	K00826;K00826;K00826;K00826;K00826;K00826;K00826;K00826;K00826	-	GO:0004084//branched-chain-amino-acid transaminase activity	GO:0006520//cellular amino acid metabolic process
GB_A07G1634	1	7	6	81	118	109	0.1	0.7	0.5	7.92	9.95	9.27	0.433333	9.04667	4.38384	1.58948e-22	8.83742e-21	MYB14	PREDICTED: myb-related protein Myb4-like [Gossypium arboreum]	Organismal Systems	Environmental adaptation	ko04626//Plant-pathogen interaction	K09422	-	GO:0005488//binding	-
GB_D05G2342	0	0	1	7	8	4	0	0	0.05	0.42	0.41	0.21	0.0166667	0.346667	4.37851	0.00510606	0.0275216	AGD2	PREDICTED: aminotransferase ALD1-like [Gossypium raimondii]	Metabolism;Metabolism;Metabolism;Metabolism	Global and overview maps;Global and overview maps;Global and overview maps;Amino acid metabolism	ko01100//Metabolic pathways;ko01110//Biosynthesis of secondary metabolites;ko01230//Biosynthesis of amino acids;ko00300//Lysine biosynthesis	K10206;K10206;K10206;K10206	-	GO:0008483//transaminase activity;GO:0043168//anion binding	GO:0009085//lysine biosynthetic process
GB_D02G2250	15	5	15	245	233	234	1.49	0.56	1.4	26.98	22.12	22.38	1.15	23.8267	4.37287	1.00034e-47	1.42531e-45	GGP5	PREDICTED: gamma-glutamyl peptidase 5-like [Gossypium arboreum]	-	-	-	-	-	GO:0003824//catalytic activity	-
GB_A05G3597	5	2	0	52	61	33	0.27	0.12	0	3.13	3.18	1.74	0.13	2.68333	4.36744	2.41861e-11	5.77173e-10	HHT1	PREDICTED: omega-hydroxypalmitate O-feruloyl transferase-like [Gossypium arboreum]	Metabolism	Lipid metabolism	ko00073//Cutin, suberine and wax biosynthesis	K15400	-	GO:0016746//transferase activity, transferring acyl groups	-
GB_D02G0204	33	13	23	525	647	237	1.68	0.75	1.1	29.63	31.48	11.62	1.17667	24.2433	4.36481	1.20617e-15	4.23157e-14	--	PREDICTED: uncharacterized protein LOC107934453 [Gossypium hirsutum]	-	-	-	-	-	-	-
MSTRG.42737	0	1	0	9	0	13	0	0.17	0	1.55	0	1.94	0.0566667	1.16333	4.35962	0.00559889	0.0297252	--	PREDICTED: N-acetylglucosaminyl-phosphatidylinositol de-N-acetylase-like [Gossypium hirsutum]	Metabolism;Metabolism	Global and overview maps;Glycan biosynthesis and metabolism	ko01100//Metabolic pathways;ko00563//Glycosylphosphatidylinositol(GPI)-anchor biosynthesis	K03434;K03434	-	-	-
MSTRG.44511	2	1	2	27	41	32	0.29	0.16	0.27	4.36	5.71	4.49	0.24	4.85333	4.33787	9.32312e-09	1.65222e-07	--	-	-	-	-	-	-	-	-
GB_D03G0006	1	0	0	7	7	6	0.06	0	0	0.46	0.4	0.35	0.02	0.403333	4.3339	0.00387694	0.0218997	PILS5	PREDICTED: protein PIN-LIKES 7 [Gossypium arboreum]	-	-	-	-	-	-	GO:0044763//single-organism cellular process
GB_A05G1503	0	1	4	18	40	41	0	0.23	0.76	4.06	7.78	8.04	0.33	6.62667	4.32775	3.49512e-08	5.71794e-07	TIFY5A	PREDICTED: protein TIFY 5A-like [Gossypium hirsutum]	-	-	-	-	-	-	-
GB_D08G1570	36	26	33	607	737	550	1.84	1.53	1.57	34.5	36.08	27.13	1.64667	32.57	4.30592	3.31359e-99	1.19627e-96	MYC2	PREDICTED: transcription factor MYC2-like isoform X2 [Gossypium hirsutum]	Environmental Information Processing;Environmental Information Processing	Signal transduction;Signal transduction	ko04075//Plant hormone signal transduction;ko04016//MAPK signaling pathway - plant	K13422;K13422	-	GO:0005515//protein binding	-
GB_D01G2429	74	72	109	1310	1953	1812	5.05	5.54	6.97	99.15	127.4	119.06	5.85333	115.203	4.29878	1.72726e-181	1.6191e-178	At5g03610	PREDICTED: GDSL esterase/lipase At5g03610-like [Gossypium hirsutum]	-	-	-	-	-	GO:0016787//hydrolase activity	-
GB_D10G2380	11	3	9	95	148	211	1.13	0.35	0.87	10.84	14.52	20.83	0.783333	15.3967	4.29685	1.96136e-28	1.45148e-26	PIP2-5	PREDICTED: probable aquaporin PIP2-5 [Gossypium raimondii]	-	-	-	-	GO:0031224//intrinsic component of membrane	-	GO:0051234//establishment of localization
GB_A12G2801	0	1	0	6	6	11	0	0.08	0	0.45	0.4	0.72	0.0266667	0.523333	4.29462	0.00218363	0.0134123	PP2C51	PREDICTED: probable protein phosphatase 2C 8 isoform X2 [Gossypium hirsutum]	Environmental Information Processing;Environmental Information Processing	Signal transduction;Signal transduction	ko04075//Plant hormone signal transduction;ko04016//MAPK signaling pathway - plant	K14497;K14497	-	GO:0004721//phosphoprotein phosphatase activity;GO:0043169//cation binding	GO:0006464//cellular protein modification process
GB_A05G1367	13	11	12	321	270	106	1.17	1.12	1.01	32.09	23.27	9.2	1.1	21.52	4.2901	3.83309e-14	1.18248e-12	At1g17710	PREDICTED: inorganic pyrophosphatase 1-like [Gossypium arboreum]	Metabolism;Metabolism	Global and overview maps;Metabolism of cofactors and vitamins	ko01100//Metabolic pathways;ko00750//Vitamin B6 metabolism	K13248;K13248	-	GO:0042578//phosphoric ester hydrolase activity	GO:0006796//phosphate-containing compound metabolic process
GB_D01G2569	405	701	533	10717	14929	7237	13.81	26.93	17.02	404.92	486.24	237.46	19.2533	376.207	4.28835	7.10013e-27	4.85746e-25	P5CS	PREDICTED: delta-1-pyrroline-5-carboxylate synthase-like isoform X2 [Gossypium raimondii]	Metabolism;Metabolism;Metabolism;Metabolism	Global and overview maps;Global and overview maps;Global and overview maps;Amino acid metabolism	ko01100//Metabolic pathways;ko01110//Biosynthesis of secondary metabolites;ko01230//Biosynthesis of amino acids;ko00330//Arginine and proline metabolism	K12657;K12657;K12657;K12657	GO:0044424//intracellular part	GO:0016620//oxidoreductase activity, acting on the aldehyde or oxo group of donors, NAD or NADP as acceptor;GO:0016774//phosphotransferase activity, carboxyl group as acceptor	GO:0006560//proline metabolic process;GO:0006796//phosphate-containing compound metabolic process
GB_A02G1650	2	0	1	20	15	20	0.13	0	0.06	1.46	0.94	1.27	0.0633333	1.22333	4.27171	1.83715e-05	0.000192661	ABR1	ethylene-responsive element binding protein [Gossypium barbadense]	-	-	-	-	-	-	GO:0009738//abscisic acid-activated signaling pathway;GO:0010467//gene expression;GO:0034645//cellular macromolecule biosynthetic process
GB_D13G1915	189	239	254	4223	4749	4396	10.25	14.6	12.9	253.67	245.93	229.33	12.5833	242.977	4.27123	2.38215e-289	4.38898e-286	HSR201	PREDICTED: benzyl alcohol O-benzoyltransferase-like [Gossypium hirsutum]	-	-	-	-	-	GO:0016746//transferase activity, transferring acyl groups	-
GB_A10G0726	272	204	218	3280	5164	5107	17.34	14.69	13.03	231.99	314.85	313.71	15.02	286.85	4.25534	2.6157e-218	3.49399e-215	GDPD1	PREDICTED: glycerophosphodiester phosphodiesterase GDPD1, chloroplastic-like [Gossypium arboreum]	Metabolism	Lipid metabolism	ko00564//Glycerophospholipid metabolism	K18696	-	GO:0042578//phosphoric ester hydrolase activity	-
GB_D10G1560	0	0	2	16	4	14	0	0	0.17	1.64	0.35	1.25	0.0566667	1.08	4.25239	0.0010388	0.00709864	PP2B10	PREDICTED: F-box protein PP2-B10-like isoform X1 [Gossypium arboreum]	-	-	-	-	-	-	-
GB_D11G2097	1	2	2	16	32	52	0.07	0.15	0.13	1.2	2.08	3.37	0.116667	2.21667	4.24793	3.76504e-08	6.12949e-07	MAPKKK18	PREDICTED: mitogen-activated protein kinase kinase kinase YODA-like [Gossypium raimondii]	-	-	-	-	-	GO:0004672//protein kinase activity;GO:0032550//purine ribonucleoside binding	GO:0006464//cellular protein modification process;GO:0006796//phosphate-containing compound metabolic process
GB_A12G3013	0	0	2	8	14	15	0	0	0.11	0.51	0.76	0.82	0.0366667	0.696667	4.24793	0.000520871	0.00386587	PUB21	PREDICTED: U-box domain-containing protein 21-like [Gossypium arboreum]	-	-	-	-	-	GO:0003824//catalytic activity	GO:0032446//protein modification by small protein conjugation
GB_D06G2169	0	2	0	15	18	8	0	0.23	0	1.73	1.79	0.8	0.0766667	1.44	4.23133	0.000267005	0.00215195	--	PREDICTED: ribonuclease S-7-like [Gossypium hirsutum]	-	-	-	-	-	-	-
GB_D13G0723	1	0	0	3	4	11	0.04	0	0	0.14	0.16	0.45	0.0133333	0.25	4.22882	0.00830863	0.0412889	NPF4.6	PREDICTED: protein NRT1/ PTR FAMILY 4.6 [Gossypium raimondii]	-	-	-	-	-	-	GO:0051234//establishment of localization
GB_A05G3921	0	0	1	6	4	7	0	0	0.04	0.29	0.17	0.29	0.0133333	0.25	4.22882	0.0084188	0.0417355	pvadh	PREDICTED: polyvinylalcohol dehydrogenase-like [Gossypium arboreum]	-	-	-	-	-	-	-
GB_D06G0081	6	2	1	36	49	87	0.39	0.15	0.06	2.59	3.08	5.5	0.2	3.72333	4.21852	1.34452e-12	3.61365e-11	JMT	PREDICTED: jasmonate O-methyltransferase-like [Gossypium hirsutum]	Metabolism;Metabolism	Global and overview maps;Lipid metabolism	ko01110//Biosynthesis of secondary metabolites;ko00592//alpha-Linolenic acid metabolism	K08241;K08241	-	GO:0008757//S-adenosylmethionine-dependent methyltransferase activity	GO:0008152//metabolic process
GB_A03G1481	6	6	5	76	124	127	0.7	0.79	0.55	9.8	13.79	14.23	0.68	12.6067	4.21251	9.29049e-24	5.47903e-22	PMEI7	PREDICTED: 21 kDa protein-like [Gossypium hirsutum]	-	-	-	-	-	GO:0052689//carboxylic ester hydrolase activity	GO:0009892//negative regulation of metabolic process
GB_A10G0724	4	0	0	22	29	22	0.22	0	0	1.34	1.54	1.19	0.0733333	1.35667	4.20945	1.34724e-06	1.73917e-05	HHT1	PREDICTED: omega-hydroxypalmitate O-feruloyl transferase-like [Gossypium hirsutum]	Metabolism	Lipid metabolism	ko00073//Cutin, suberine and wax biosynthesis	K15400	-	GO:0016746//transferase activity, transferring acyl groups	-
GB_A13G1841	6	8	7	127	140	129	0.88	1.32	0.96	20.6	19.58	18.17	1.05333	19.45	4.20674	1.8605e-29	1.43862e-27	ERF4	PREDICTED: ethylene-responsive transcription factor 4-like [Gossypium hirsutum]	-	-	-	-	-	-	-
GB_A03G1768	23	14	15	260	375	337	1.35	0.94	0.86	17.14	21.33	19.27	1.05	19.2467	4.19615	1.32162e-61	2.59616e-59	Mgll	PREDICTED: caffeoylshikimate esterase-like [Gossypium hirsutum]	Metabolism;Metabolism	Global and overview maps;Lipid metabolism	ko01100//Metabolic pathways;ko00561//Glycerolipid metabolism	K01054;K01054	-	GO:0016787//hydrolase activity	-
GB_D07G1393	1	0	0	4	6	8	0.16	0	0	0.73	0.94	1.26	0.0533333	0.976667	4.19476	0.00696246	0.0356879	--	DUF4228 domain-containing protein [Cephalotus follicularis]	-	-	-	-	-	-	-
GB_D05G1683	11	6	5	99	181	142	0.32	0.2	0.14	3.16	4.98	3.94	0.22	4.02667	4.19401	2.0475e-28	1.51314e-26	GES	PREDICTED: (E,E)-geranyllinalool synthase-like [Gossypium raimondii]	Metabolism	Metabolism of terpenoids and polyketides	ko00904//Diterpenoid biosynthesis	K17982	-	GO:0016838//carbon-oxygen lyase activity, acting on phosphates;GO:0043169//cation binding	-
GB_A10G2804	7	4	4	82	118	72	0.29	0.19	0.16	3.9	4.83	2.96	0.213333	3.89667	4.19106	7.52767e-20	3.60081e-18	LAC5	PREDICTED: laccase-5 [Gossypium arboreum]	-	-	-	-	GO:0005576//extracellular region	GO:0016682//oxidoreductase activity, acting on diphenols and related substances as donors, oxygen as acceptor;GO:0043169//cation binding	GO:0009808//lignin metabolic process
GB_A11G0013	38	23	33	443	657	627	1.94	1.32	1.58	25.05	32.04	30.8	1.61333	29.2967	4.18262	6.30748e-95	2.10635e-92	DXR	PREDICTED: 1-deoxy-D-xylulose 5-phosphate reductoisomerase, chloroplastic-like [Gossypium hirsutum]	Metabolism;Metabolism;Metabolism	Global and overview maps;Global and overview maps;Metabolism of terpenoids and polyketides	ko01100//Metabolic pathways;ko01110//Biosynthesis of secondary metabolites;ko00900//Terpenoid backbone biosynthesis	K00099;K00099;K00099	-	GO:0016616//oxidoreductase activity, acting on the CH-OH group of donors, NAD or NADP as acceptor;GO:0043168//anion binding;GO:0043169//cation binding	GO:0044710//single-organism metabolic process
GB_D05G2520	10	6	3	112	119	113	1.02	0.73	0.3	13.22	12.15	11.62	0.683333	12.33	4.17344	2.1053e-25	1.35691e-23	TT10	PREDICTED: laccase-14-like [Gossypium raimondii]	-	-	-	-	-	GO:0003824//catalytic activity	GO:0044710//single-organism metabolic process
GB_D10G0695	75	66	54	1009	1149	1437	1.27	1.25	0.85	18.89	18.55	23.36	1.12333	20.2667	4.17325	1.72741e-153	1.19866e-150	ABCG36	PREDICTED: ABC transporter G family member 29-like isoform X1 [Gossypium raimondii]	-	-	-	-	-	GO:0017111//nucleoside-triphosphatase activity;GO:0032550//purine ribonucleoside binding	-
GB_A05G3563	2	0	2	32	21	14	0.33	0	0.31	5.9	3.34	2.24	0.213333	3.82667	4.16491	3.4343e-06	4.15625e-05	VAS	PREDICTED: lipid transfer-like protein VAS [Gossypium hirsutum]	-	-	-	-	-	-	-
GB_A06G0744	22	29	42	416	671	599	2.1	3.12	3.76	44.02	61.21	55.05	2.99333	53.4267	4.15774	2.35651e-85	6.76939e-83	DREB3	PREDICTED: dehydration-responsive element-binding protein 3-like [Gossypium hirsutum]	-	-	-	-	GO:0043231//intracellular membrane-bounded organelle	GO:0001071//nucleic acid binding transcription factor activity	GO:0010468//regulation of gene expression;GO:0034645//cellular macromolecule biosynthetic process
GB_A08G1392	5	7	4	62	136	93	0.33	0.57	0.27	4.93	9.41	6.44	0.39	6.92667	4.15062	5.27946e-20	2.54361e-18	DMR6	PREDICTED: protein DOWNY MILDEW RESISTANCE 6-like [Gossypium hirsutum]	-	-	-	-	-	GO:0016705//oxidoreductase activity, acting on paired donors, with incorporation or reduction of molecular oxygen;GO:0043169//cation binding	GO:0006605//protein targeting;GO:0009617//response to bacterium;GO:0009620//response to fungus;GO:0009696//salicylic acid metabolic process;GO:0009755//hormone-mediated signaling pathway;GO:0009814//defense response, incompatible interaction;GO:0009863//salicylic acid mediated signaling pathway;GO:0010243//response to organonitrogen compound;GO:0033554//cellular response to stress;GO:0042743//hyd…
GB_D09G0873	36	48	116	1165	1398	933	2.79	4.2	8.43	100.15	103.65	69.72	5.14	91.1733	4.14877	3.29903e-19	1.50917e-17	--	Pesticidal crystal cry1Ag [Gossypium arboreum]	-	-	-	-	-	-	-
GB_A11G3511	1	3	4	42	53	49	0.07	0.22	0.24	3.03	3.3	3.07	0.176667	3.13333	4.1486	5.57974e-12	1.41268e-10	CSA	PREDICTED: transcription factor MYB76-like [Gossypium arboreum]	Organismal Systems	Environmental adaptation	ko04626//Plant-pathogen interaction	K09422	-	-	-
GB_A04G1611	0	0	2	15	4	12	0	0	0.28	2.54	0.61	1.78	0.0933333	1.64333	4.13809	0.00166741	0.0106786	HB1	PREDICTED: non-symbiotic hemoglobin 1 [Gossypium hirsutum]	-	-	-	-	-	GO:0043169//cation binding;GO:0046906//tetrapyrrole binding	GO:0015669//gas transport
GB_A12G2968	1	0	0	5	3	9	0.07	0	0	0.41	0.2	0.62	0.0233333	0.41	4.13516	0.00933984	0.0453569	MYB62	PREDICTED: transcription factor MYB108-like [Gossypium hirsutum]	Organismal Systems	Environmental adaptation	ko04626//Plant-pathogen interaction	K09422	-	-	-
GB_A05G0831	7	3	11	110	132	114	0.42	0.23	0.65	7.75	8.03	6.97	0.433333	7.58333	4.12928	3.55482e-26	2.37719e-24	At2g27500	PREDICTED: glucan endo-1,3-beta-glucosidase 14-like [Gossypium arboreum]	-	-	-	-	GO:0030312//external encapsulating structure;GO:0031225//anchored component of membrane;GO:0043231//intracellular membrane-bounded organelle	GO:0008422//beta-glucosidase activity	GO:0006605//protein targeting;GO:0006950//response to stress;GO:0009755//hormone-mediated signaling pathway;GO:0043067//regulation of programmed cell death;GO:0044238//primary metabolic process
GB_A03G0655	25	37	61	512	779	886	2.19	3.65	5.01	49.71	65.2	74.71	3.61667	63.2067	4.12734	3.09725e-87	9.4028e-85	SWEET10	PREDICTED: bidirectional sugar transporter SWEET10-like [Gossypium arboreum]	-	-	-	-	GO:0016021//integral component of membrane	GO:0015154//disaccharide transmembrane transporter activity	GO:0015766//disaccharide transport
GB_A13G2257	1	0	0	6	2	10	0.04	0	0	0.25	0.07	0.37	0.0133333	0.23	4.10852	0.00795547	0.0398637	TMN10	PREDICTED: transmembrane 9 superfamily member 10-like isoform X2 [Gossypium raimondii]	-	-	-	-	GO:0031224//intrinsic component of membrane	-	GO:0006498//N-terminal protein lipidation
GB_A09G1936	7	7	7	103	170	95	0.45	0.5	0.42	7.27	10.34	5.82	0.456667	7.81	4.09611	9.08901e-25	5.62077e-23	--	PREDICTED: uncharacterized protein LOC107937042 isoform X1 [Gossypium hirsutum]	-	-	-	-	-	-	-
GB_D11G3061	2	4	2	29	56	58	0.06	0.11	0.06	0.9	1.49	1.54	0.0766667	1.31	4.09482	2.16232e-11	5.16934e-10	RBOHB	PREDICTED: respiratory burst oxidase homolog protein B [Gossypium arboreum]	Organismal Systems;Environmental Information Processing	Environmental adaptation;Signal transduction	ko04626//Plant-pathogen interaction;ko04016//MAPK signaling pathway - plant	K13447;K13447	GO:0031224//intrinsic component of membrane	GO:0046872//metal ion binding;GO:0050664//oxidoreductase activity, acting on NAD(P)H, oxygen as acceptor	GO:0000041//transition metal ion transport;GO:0001101//response to acid chemical;GO:0009267//cellular response to starvation;GO:0015698//inorganic anion transport;GO:0044707//single-multicellular organism process;GO:0044710//single-organism metabolic process
GB_A11G1161	40	33	60	725	758	789	1.31	1.22	1.85	26.24	23.62	24.78	1.46	24.88	4.09095	9.92089e-125	5.04841e-122	--	Lipase, class 3 [Corchorus capsularis]	-	-	-	-	-	-	-
GB_D07G2303	1	0	3	12	20	35	0.08	0	0.21	1	1.41	2.53	0.0966667	1.64667	4.09039	5.50627e-06	6.38605e-05	CEQORH	fiber quinone-oxidoreductase, partial [Gossypium barbadense]	-	-	-	-	GO:0009528//plastid inner membrane;GO:0044434//chloroplast part	GO:0003824//catalytic activity;GO:0046914//transition metal ion binding	GO:0044710//single-organism metabolic process
GB_D07G0086	30	31	39	471	750	504	4.34	5.05	5.28	75.5	103.64	70.15	4.89	83.0967	4.08688	6.35059e-82	1.67152e-79	--	PREDICTED: lachrymatory-factor synthase-like [Gossypium raimondii]	-	-	-	-	-	-	-
GB_D04G1539	23	23	28	305	541	434	1.23	1.42	1.45	18.47	28.27	22.84	1.36667	23.1933	4.08498	2.50424e-68	5.48378e-66	FAD7	omega-3 fatty acid desaturase, chloroplastic-like [Gossypium raimondii]	-	-	-	-	-	GO:0016705//oxidoreductase activity, acting on paired donors, with incorporation or reduction of molecular oxygen	GO:0044710//single-organism metabolic process
GB_D12G2446	1	5	1	33	42	53	0.12	0.67	0.11	4.36	4.78	6.08	0.3	5.07333	4.0799	1.72893e-10	3.73752e-09	ERF2	PREDICTED: ethylene-responsive transcription factor 2 [Gossypium raimondii]	-	-	-	-	GO:0043231//intracellular membrane-bounded organelle	GO:0001071//nucleic acid binding transcription factor activity	GO:0010468//regulation of gene expression;GO:0034645//cellular macromolecule biosynthetic process
GB_A05G2167	1	0	0	6	11	8	0.07	0	0.03	0.46	0.72	0.51	0.0333333	0.563333	4.07895	0.00138779	0.00910609	RAX3	PREDICTED: transcription factor MYB36-like [Gossypium hirsutum]	Organismal Systems	Environmental adaptation	ko04626//Plant-pathogen interaction	K09422	-	GO:0005488//binding	-
GB_A02G2077	8	8	11	134	171	153	0.48	0.54	0.62	8.9	9.79	8.82	0.546667	9.17	4.06819	1.96548e-33	1.76204e-31	PILS5	PREDICTED: protein PIN-LIKES 7 [Gossypium arboreum]	-	-	-	-	-	-	GO:0044763//single-organism cellular process
GB_D07G1132	66	44	48	967	713	959	2.74	2.07	1.88	44.78	28.44	38.56	2.23	37.26	4.06251	1.81601e-104	7.24115e-102	ASN1	PREDICTED: asparagine synthetase [glutamine-hydrolyzing] 1-like [Gossypium hirsutum]	Metabolism;Metabolism;Metabolism	Global and overview maps;Global and overview maps;Amino acid metabolism	ko01100//Metabolic pathways;ko01110//Biosynthesis of secondary metabolites;ko00250//Alanine, aspartate and glutamate metabolism	K01953;K01953;K01953	-	GO:0016884//carbon-nitrogen ligase activity, with glutamine as amido-N-donor;GO:0032550//purine ribonucleoside binding	GO:0006529//asparagine biosynthetic process;GO:0009064//glutamine family amino acid metabolic process;GO:0009642//response to light intensity
GB_D07G0565	5	1	1	46	33	36	0.75	0.17	0.14	7.69	4.76	5.23	0.353333	5.89333	4.05998	1.28074e-09	2.50756e-08	WRKY75	PREDICTED: probable WRKY transcription factor 43 isoform X1 [Gossypium raimondii]	-	-	-	-	GO:0043231//intracellular membrane-bounded organelle	GO:0001071//nucleic acid binding transcription factor activity;GO:0003677//DNA binding	GO:0006355//regulation of transcription, DNA-templated;GO:0009247//glycolipid biosynthetic process;GO:0009267//cellular response to starvation;GO:0009414//response to water deprivation;GO:0009725//response to hormone;GO:0032104//regulation of response to extracellular stimulus;GO:0048528//post-embryonic root development
GB_A12G1473	0	1	0	9	5	3	0	0.03	0	0.28	0.14	0.08	0.01	0.166667	4.05889	0.00825168	0.0410747	STS1	PREDICTED: stachyose synthase-like [Gossypium hirsutum]	Metabolism	Carbohydrate metabolism	ko00052//Galactose metabolism	K06611	-	GO:0008378//galactosyltransferase activity	GO:0044238//primary metabolic process
GB_A09G1179	605	638	671	9524	13782	8695	25.34	30.08	26.3	441.8	551.11	350.27	27.24	447.727	4.03882	1.09213e-185	1.04203e-182	ASN1	asparagine synthetase [glutamine-hydrolyzing] 1-like [Gossypium hirsutum]	Metabolism;Metabolism;Metabolism	Global and overview maps;Global and overview maps;Amino acid metabolism	ko01100//Metabolic pathways;ko01110//Biosynthesis of secondary metabolites;ko00250//Alanine, aspartate and glutamate metabolism	K01953;K01953;K01953	-	GO:0016884//carbon-nitrogen ligase activity, with glutamine as amido-N-donor;GO:0032550//purine ribonucleoside binding	GO:0006529//asparagine biosynthetic process;GO:0009064//glutamine family amino acid metabolic process;GO:0009642//response to light intensity
GB_A05G1415	21	33	33	387	547	535	2.26	4	3.36	46.19	56.27	55.43	3.20667	52.63	4.03674	7.37711e-84	2.01105e-81	TIFY11B	Protein TIFY 11B -like protein [Gossypium arboreum]	Environmental Information Processing	Signal transduction	ko04075//Plant hormone signal transduction	K13464	-	-	-
GB_D11G1337	0	0	2	8	15	8	0	0	0.29	1.35	2.19	1.18	0.0966667	1.57333	4.02466	0.00149209	0.00968813	--	PREDICTED: non-specific lipid-transfer protein-like protein At2g13820 [Gossypium raimondii]	-	-	-	-	-	GO:0005488//binding	-
GB_D06G0823	8	8	18	79	150	332	0.38	0.43	0.81	4.19	6.86	15.27	0.54	8.77333	4.02209	2.24862e-10	4.7886e-09	--	Harbinger transposase-derived nuclease [Corchorus olitorius]	-	-	-	-	-	-	-
GB_A12G0874	55	50	61	671	1214	858	5.05	5.22	5.29	68.8	107.42	76.42	5.18667	84.2133	4.02117	6.3844e-101	2.35259e-98	Mettl21A	PREDICTED: protein N-lysine methyltransferase METTL21A-like [Gossypium hirsutum]	-	-	-	-	-	GO:0016741//transferase activity, transferring one-carbon groups	GO:0008152//metabolic process
GB_A06G0501	65	104	130	1598	1615	1700	3.32	5.97	6.2	89.82	78.23	82.97	5.16333	83.6733	4.01839	5.00394e-152	3.38438e-149	ILL6	PREDICTED: IAA-amino acid hydrolase ILR1-like 6 [Gossypium hirsutum]	-	-	-	-	-	GO:0016811//hydrolase activity, acting on carbon-nitrogen (but not peptide) bonds, in linear amides	GO:0001101//response to acid chemical;GO:0006950//response to stress;GO:0009694//jasmonic acid metabolic process;GO:0051707//response to other organism
GB_D13G1859	29	36	27	457	604	468	1.91	2.72	1.68	33.77	38.41	29.99	2.10333	34.0567	4.01719	3.45625e-83	9.32682e-81	CODM	PREDICTED: codeine O-demethylase-like [Gossypium raimondii]	-	-	-	-	-	GO:0016705//oxidoreductase activity, acting on paired donors, with incorporation or reduction of molecular oxygen;GO:0043169//cation binding	GO:0044710//single-organism metabolic process
GB_D12G0236	6	9	4	80	136	107	0.86	1.46	0.54	12.75	18.64	14.81	0.953333	15.4	4.01381	5.66828e-23	3.21509e-21	GAT1	PREDICTED: thioredoxin M3, chloroplastic-like isoform X1 [Gossypium hirsutum]	-	-	-	-	-	GO:0015036//disulfide oxidoreductase activity;GO:0030234//enzyme regulator activity	GO:0009893//positive regulation of metabolic process;GO:0019725//cellular homeostasis;GO:0044710//single-organism metabolic process
GB_D02G2324	31	12	12	265	331	294	1.27	0.54	0.45	12	12.89	11.53	0.753333	12.14	4.01034	1.06262e-52	1.69991e-50	GH3.1	PREDICTED: probable indole-3-acetic acid-amido synthetase GH3.1 [Gossypium hirsutum]	Environmental Information Processing	Signal transduction	ko04075//Plant hormone signal transduction	K14487	-	GO:0003824//catalytic activity	GO:0009725//response to hormone;GO:0014070//response to organic cyclic compound
GB_A07G1465	0	1	4	23	35	21	0	0.12	0.39	2.64	3.45	2.05	0.17	2.71333	3.99646	5.20447e-07	7.15226e-06	ATHB-12	PREDICTED: homeobox-leucine zipper protein ATHB-12-like [Gossypium hirsutum]	-	-	-	-	GO:0043231//intracellular membrane-bounded organelle	GO:0001071//nucleic acid binding transcription factor activity;GO:0003677//DNA binding	GO:0010468//regulation of gene expression;GO:0034645//cellular macromolecule biosynthetic process
GB_A09G2487	7	3	9	105	135	56	1	0.48	1.21	16.63	18.44	7.7	0.896667	14.2567	3.99092	1.20135e-18	5.33136e-17	XYP11	PREDICTED: non-specific lipid-transfer protein-like protein At2g13820 isoform X1 [Gossypium arboreum]	-	-	-	-	-	GO:0005488//binding	-
GB_A05G0299	0	3	1	4	26	39	0	0.41	0.11	0.6	3.06	4.58	0.173333	2.74667	3.98606	2.11734e-05	0.000219205	At4g26160	PREDICTED: thioredoxin-like 2-1, chloroplastic [Gossypium hirsutum]	-	-	-	-	-	GO:0015036//disulfide oxidoreductase activity	GO:0019725//cellular homeostasis;GO:0044710//single-organism metabolic process
GB_A12G0956	7	4	6	104	70	90	0.47	0.3	0.38	7.78	4.52	5.85	0.383333	6.05	3.98026	1.78074e-19	8.29525e-18	CAD	PREDICTED: probable mannitol dehydrogenase [Gossypium hirsutum]	Metabolism;Metabolism;Metabolism	Global and overview maps;Global and overview maps;Biosynthesis of other secondary metabolites	ko01100//Metabolic pathways;ko01110//Biosynthesis of secondary metabolites;ko00940//Phenylpropanoid biosynthesis	K00083;K00083;K00083	-	-	-
GB_D12G2924	3	5	2	26	82	60	0.65	1.22	0.41	6.23	16.95	12.49	0.76	11.89	3.96761	6.3451e-12	1.59767e-10	--	Peptidoglycan-binding LysM domain-containing protein [Theobroma cacao]	-	-	-	-	-	-	-
GB_D10G0577	276	269	306	3049	5841	4716	7.34	8.05	7.62	89.77	148.27	120.6	7.67	119.547	3.9622	1.24511e-160	9.50396e-158	LOX3.1	PREDICTED: linoleate 13S-lipoxygenase 3-1, chloroplastic-like [Gossypium raimondii]	Metabolism;Metabolism;Metabolism;Metabolism	Global and overview maps;Global and overview maps;Lipid metabolism;Lipid metabolism	ko01100//Metabolic pathways;ko01110//Biosynthesis of secondary metabolites;ko00592//alpha-Linolenic acid metabolism;ko00591//Linoleic acid metabolism	K00454;K00454;K00454;K00454	-	GO:0016701//oxidoreductase activity, acting on single donors with incorporation of molecular oxygen;GO:0043169//cation binding	GO:0006633//fatty acid biosynthetic process
GB_A06G1485	7	0	1	78	8	33	0.28	0	0.04	3.42	0.3	1.26	0.106667	1.66	3.96	0.00566854	0.0300293	PPO	PREDICTED: polyphenol oxidase, chloroplastic-like isoform X1 [Gossypium arboreum]	Metabolism;Metabolism;Metabolism;Metabolism	Global and overview maps;Global and overview maps;Amino acid metabolism;Biosynthesis of other secondary metabolites	ko01100//Metabolic pathways;ko01110//Biosynthesis of secondary metabolites;ko00350//Tyrosine metabolism;ko00950//Isoquinoline alkaloid biosynthesis	K00422;K00422;K00422;K00422	-	GO:0003824//catalytic activity;GO:0043169//cation binding	GO:0042440//pigment metabolic process
GB_D12G0431	177	232	193	2666	3386	3578	8.83	13.04	9.02	147.42	161.39	171.78	10.2967	160.197	3.95959	5.09117e-210	5.78779e-207	AOS3	PREDICTED: allene oxide synthase-like [Gossypium hirsutum]	Metabolism;Metabolism;Metabolism	Global and overview maps;Global and overview maps;Lipid metabolism	ko01100//Metabolic pathways;ko01110//Biosynthesis of secondary metabolites;ko00592//alpha-Linolenic acid metabolism	K01723;K01723;K01723	-	GO:0016491//oxidoreductase activity;GO:0046906//tetrapyrrole binding;GO:0046914//transition metal ion binding	GO:0044710//single-organism metabolic process
GB_D05G0302	3	3	1	30	38	46	0.36	0.41	0.11	3.98	4.36	5.35	0.293333	4.56333	3.95948	9.92369e-10	1.97155e-08	At4g26160	PREDICTED: thioredoxin-like 2-1, chloroplastic isoform X2 [Gossypium hirsutum]	-	-	-	-	-	GO:0015036//disulfide oxidoreductase activity	GO:0019725//cellular homeostasis;GO:0044710//single-organism metabolic process
GB_D05G3113	8	7	10	104	184	105	1.36	1.34	1.59	19.57	29.84	17.15	1.43	22.1867	3.95561	1.06017e-25	6.90807e-24	PH1	PREDICTED: pleckstrin homology domain-containing protein 1-like [Gossypium hirsutum]	-	-	-	-	-	-	-
GB_A11G0568	2	6	1	33	57	61	0.29	0.97	0.13	5.26	7.79	8.44	0.463333	7.16333	3.95051	9.82866e-12	2.44081e-10	ATJ20	PREDICTED: chaperone protein dnaJ 20, chloroplastic-like [Gossypium hirsutum]	-	-	-	-	-	-	-
GB_A11G2042	0	4	0	13	21	37	0	0.31	0	0.98	1.36	2.45	0.103333	1.59667	3.94969	4.62833e-06	5.4639e-05	MAPKKK17	PREDICTED: mitogen-activated protein kinase kinase kinase YODA-like [Gossypium hirsutum]	-	-	-	-	-	GO:0004672//protein kinase activity;GO:0032550//purine ribonucleoside binding	GO:0006464//cellular protein modification process;GO:0006796//phosphate-containing compound metabolic process
GB_A10G2034	2	1	0	21	23	4	0.1	0.06	0	1.16	1.1	0.19	0.0533333	0.816667	3.93664	0.000147012	0.00126367	UGT73C6	PREDICTED: UDP-glycosyltransferase 73C6-like [Gossypium arboreum]	-	-	-	-	-	GO:0016757//transferase activity, transferring glycosyl groups	-
GB_D07G0169	2	0	0	3	11	17	0.25	0	0	0.42	1.34	2.05	0.0833333	1.27	3.92979	0.00229592	0.0140054	ERF017	PREDICTED: ethylene-responsive transcription factor ERF017-like [Gossypium hirsutum]	-	-	-	-	GO:0043231//intracellular membrane-bounded organelle	GO:0001071//nucleic acid binding transcription factor activity	GO:0000160//phosphorelay signal transduction system;GO:0010468//regulation of gene expression;GO:0034645//cellular macromolecule biosynthetic process
GB_A03G2185	7	3	1	40	63	71	0.72	0.35	0.1	4.57	6.21	7.04	0.39	5.94	3.92892	2.7584e-13	7.85631e-12	MYB73	PREDICTED: transcription factor MYB44-like [Gossypium hirsutum]	Organismal Systems	Environmental adaptation	ko04626//Plant-pathogen interaction	K09422	-	GO:0005488//binding	-
GB_A04G1427	2	0	1	19	13	12	0.18	0	0.08	1.85	1.09	1.02	0.0866667	1.32	3.92892	0.000130742	0.00113551	--	PREDICTED: periaxin-like [Gossypium hirsutum]	-	-	-	-	-	-	-
GB_D06G0131	0	1	0	2	6	9	0	0.09	0	0.18	0.47	0.72	0.03	0.456667	3.92811	0.0104902	0.04988	--	UPF0114 domain-containing protein [Cephalotus follicularis]	-	-	-	-	-	-	-
GB_D03G1854	3	3	2	36	47	42	0.3	0.34	0.19	3.99	4.56	4.04	0.276667	4.19667	3.92302	1.17788e-10	2.60711e-09	PVA12	PREDICTED: vesicle-associated protein 1-2-like isoform X2 [Gossypium raimondii]	-	-	-	-	-	-	-
GB_A03G2496	14	16	33	272	302	385	1.75	2.19	3.76	36.66	35.05	45.03	2.56667	38.9133	3.9223	3.11612e-57	5.60597e-55	--	PREDICTED: metallothiol transferase FosB-like isoform X5 [Gossypium hirsutum]	-	-	-	-	-	GO:0003824//catalytic activity	-
GB_D12G2695	575	455	368	8779	5706	6734	31.03	27.67	18.61	525.03	294.16	349.7	25.77	389.63	3.91834	1.3403e-35	1.2857e-33	MGL	PREDICTED: methionine gamma-lyase-like [Gossypium hirsutum]	Metabolism;Metabolism	Amino acid metabolism;Metabolism of other amino acids	ko00270//Cysteine and methionine metabolism;ko00450//Selenocompound metabolism	K01761;K01761	GO:0044444//cytoplasmic part	GO:0016765//transferase activity, transferring alkyl or aryl (other than methyl) groups;GO:0016846//carbon-sulfur lyase activity;GO:0043168//anion binding	GO:0009087//methionine catabolic process;GO:0051260//protein homooligomerization
GB_A06G0928	108	129	137	1812	2065	1871	2.51	3.38	2.99	46.63	45.8	41.8	2.96	44.7433	3.918	2.28169e-206	2.53985e-203	LKR/SDH	PREDICTED: alpha-aminoadipic semialdehyde synthase isoform X1 [Gossypium arboreum]	Metabolism;Metabolism;Metabolism	Global and overview maps;Global and overview maps;Amino acid metabolism	ko01100//Metabolic pathways;ko01110//Biosynthesis of secondary metabolites;ko00310//Lysine degradation	K14157;K14157;K14157	-	GO:0004753//saccharopine dehydrogenase activity	GO:0044710//single-organism metabolic process
GB_D07G1484	10	3	11	103	153	110	1.82	0.6	1.88	20.15	25.96	18.78	1.43333	21.63	3.91559	1.87985e-25	1.21307e-23	CYB5	PREDICTED: cytochrome b5-like [Gossypium hirsutum]	-	-	-	-	GO:0031090//organelle membrane;GO:0031224//intrinsic component of membrane;GO:0043231//intracellular membrane-bounded organelle	GO:0043169//cation binding;GO:0046906//tetrapyrrole binding	GO:0006568//tryptophan metabolic process;GO:0009617//response to bacterium;GO:0009683//indoleacetic acid metabolic process;GO:0019758//glycosinolate biosynthetic process
GB_D05G1995	2	0	0	14	8	6	0.05	0	0	0.4	0.2	0.15	0.0166667	0.25	3.90689	0.00250988	0.0151292	RBOHD	PREDICTED: respiratory burst oxidase homolog protein D-like [Gossypium hirsutum]	Organismal Systems;Environmental Information Processing	Environmental adaptation;Signal transduction	ko04626//Plant-pathogen interaction;ko04016//MAPK signaling pathway - plant	K13447;K13447	GO:0031224//intrinsic component of membrane;GO:0043231//intracellular membrane-bounded organelle	GO:0046872//metal ion binding;GO:0050664//oxidoreductase activity, acting on NAD(P)H, oxygen as acceptor	GO:0006950//response to stress;GO:0007165//signal transduction;GO:0009620//response to fungus;GO:0042743//hydrogen peroxide metabolic process;GO:0043067//regulation of programmed cell death;GO:0044710//single-organism metabolic process;GO:0048878//chemical homeostasis
GB_D02G1961	258	225	248	3388	3787	3806	24.6	24.19	22.18	358.5	345.41	349.74	23.6567	351.217	3.89204	0	0	NAC083	NAC domain-containing protein 83-like [Gossypium hirsutum]	-	-	-	-	GO:0043231//intracellular membrane-bounded organelle	GO:0001071//nucleic acid binding transcription factor activity	GO:0006355//regulation of transcription, DNA-templated;GO:0006605//protein targeting;GO:0009725//response to hormone;GO:0009891//positive regulation of biosynthetic process;GO:0010087//phloem or xylem histogenesis;GO:0010260//organ senescence;GO:0043067//regulation of programmed cell death
GB_D12G2839	13	8	8	136	158	142	0.37	0.26	0.21	4.28	4.27	3.87	0.28	4.14	3.88613	1.51098e-31	1.26146e-29	At5g24080	PREDICTED: G-type lectin S-receptor-like serine/threonine-protein kinase At5g24080 isoform X1 [Gossypium raimondii]	-	-	-	-	GO:0031224//intrinsic component of membrane	GO:0004672//protein kinase activity;GO:0005515//protein binding;GO:0032550//purine ribonucleoside binding	GO:0006464//cellular protein modification process;GO:0006796//phosphate-containing compound metabolic process;GO:0008037//cell recognition
GB_D12G2211	5	1	15	98	105	87	0.52	0.12	1.43	11.31	10.5	8.73	0.69	10.18	3.883	1.48802e-19	6.98649e-18	ERF114	PREDICTED: ethylene-responsive transcription factor ERF115-like [Gossypium raimondii]	-	-	-	-	-	-	GO:0010467//gene expression;GO:0034645//cellular macromolecule biosynthetic process
GB_A05G2433	101	150	215	2292	2418	2175	5.07	8.47	10.1	127.22	115.72	104.87	7.88	115.937	3.879	2.25066e-131	1.29307e-128	At1g21400	PREDICTED: 2-oxoisovalerate dehydrogenase subunit alpha 1, mitochondrial-like [Gossypium hirsutum]	Metabolism;Metabolism;Metabolism;Metabolism	Global and overview maps;Global and overview maps;Amino acid metabolism;Carbohydrate metabolism	ko01100//Metabolic pathways;ko01110//Biosynthesis of secondary metabolites;ko00280//Valine, leucine and isoleucine degradation;ko00640//Propanoate metabolism	K00166;K00166;K00166;K00166	-	GO:0016903//oxidoreductase activity, acting on the aldehyde or oxo group of donors	GO:0044710//single-organism metabolic process
GB_D05G1088	117	66	86	1152	1560	1269	6.07	3.86	4.18	66.26	77.35	63.39	4.70333	69	3.87484	3.34668e-135	1.98685e-132	UGT87A2	PREDICTED: UDP-glycosyltransferase 87A1-like [Gossypium raimondii]	-	-	-	-	-	GO:0016757//transferase activity, transferring glycosyl groups	-
GB_A11G2703	22	25	20	237	392	384	3.04	3.89	2.59	36.27	51.72	51.04	3.17333	46.3433	3.86829	1.56685e-57	2.83791e-55	--	PREDICTED: uncharacterized protein LOC108472951 [Gossypium arboreum]	-	-	-	-	-	-	-
GB_A04G0300	88	79	105	934	1557	1554	6.29	6.36	7.02	74.01	106.31	106.89	6.55667	95.7367	3.86804	3.54216e-130	1.97147e-127	NAC072	PREDICTED: NAC domain-containing protein 72-like [Gossypium hirsutum]	-	-	-	-	GO:0043231//intracellular membrane-bounded organelle	-	GO:0010468//regulation of gene expression;GO:0034645//cellular macromolecule biosynthetic process
GB_A03G0264	2	2	1	21	18	36	0.16	0.17	0.07	1.81	1.34	2.69	0.133333	1.94667	3.8679	8.92313e-07	1.18394e-05	TIC32	PREDICTED: short-chain dehydrogenase TIC 32, chloroplastic-like isoform X2 [Gossypium hirsutum]	-	-	-	-	-	GO:0016628//oxidoreductase activity, acting on the CH-CH group of donors, NAD or NADP as acceptor	GO:0044710//single-organism metabolic process
GB_D03G0487	0	0	2	8	9	10	0	0	0.12	0.57	0.56	0.62	0.04	0.583333	3.86625	0.00292345	0.0172447	ABR1	PREDICTED: ethylene-responsive transcription factor ABR1-like [Gossypium hirsutum]	-	-	-	-	-	-	GO:0009738//abscisic acid-activated signaling pathway;GO:0010467//gene expression;GO:0034645//cellular macromolecule biosynthetic process
GB_D04G2144	2	1	4	19	44	39	0.31	0.18	0.58	3.28	6.48	5.84	0.356667	5.2	3.86586	1.88563e-08	3.19946e-07	--	PREDICTED: uncharacterized protein LOC105780174 [Gossypium raimondii]	-	-	-	-	-	-	-
GB_D04G0805	5	1	4	39	71	33	0.27	0.06	0.21	2.4	3.73	1.74	0.18	2.62333	3.86533	7.16876e-11	1.62924e-09	HHT1	PREDICTED: omega-hydroxypalmitate O-feruloyl transferase-like [Gossypium hirsutum]	Metabolism	Lipid metabolism	ko00073//Cutin, suberine and wax biosynthesis	K15400	-	GO:0016746//transferase activity, transferring acyl groups	-
GB_D11G0091	1	0	1	7	12	10	0.11	0	0.1	0.84	1.23	0.99	0.07	1.02	3.86507	0.00187177	0.0117687	ERF026	PREDICTED: ethylene-responsive transcription factor ERF027-like [Gossypium hirsutum]	-	-	-	-	-	-	GO:0009987//cellular process
GB_D01G1973	13	3	5	60	81	167	0.61	0.16	0.22	3.14	3.65	7.58	0.33	4.79	3.85949	1.34264e-17	5.4471e-16	At4g34880	Amidase family protein isoform 1 [Theobroma cacao]	Metabolism;Metabolism;Metabolism	Amino acid metabolism;Amino acid metabolism;Amino acid metabolism	ko00330//Arginine and proline metabolism;ko00360//Phenylalanine metabolism;ko00380//Tryptophan metabolism	K01426;K01426;K01426	-	GO:0016879//ligase activity, forming carbon-nitrogen bonds	-
GB_A12G2424	0	1	1	7	15	8	0	0.24	0.2	1.66	3.07	1.65	0.146667	2.12667	3.85798	0.00167021	0.0106926	--	PREDICTED: uncharacterized protein LOC108478231 [Gossypium arboreum]	-	-	-	-	-	-	-
GB_A10G0455	1	5	2	26	40	53	0.05	0.27	0.07	1.36	1.84	2.43	0.13	1.87667	3.85159	1.3314e-09	2.60197e-08	At1g06800	PREDICTED: phospholipase A1-Igamma1, chloroplastic-like [Gossypium hirsutum]	-	-	-	-	-	GO:0003824//catalytic activity	-
GB_A04G1428	4	5	8	84	103	52	0.26	0.37	0.48	6.15	6.53	3.31	0.37	5.33	3.84854	1.13344e-16	4.30121e-15	--	PREDICTED: periaxin-like [Gossypium hirsutum]	-	-	-	-	-	-	-
GB_A03G0131	18	12	6	165	246	124	1.78	1.3	0.55	17.74	22.83	11.58	1.21	17.3833	3.84463	4.98475e-29	3.78324e-27	DIP	PREDICTED: probable aquaporin TIP-type [Gossypium hirsutum]	-	-	-	-	GO:0031224//intrinsic component of membrane	-	GO:0051234//establishment of localization
GB_A09G1408	31	18	21	216	394	419	1.9	1.24	1.21	14.61	22.99	24.64	1.45	20.7467	3.83875	1.50387e-51	2.33585e-49	At1g51440	PREDICTED: phospholipase A1-Igamma3, chloroplastic [Gossypium arboreum]	-	-	-	-	GO:0009536//plastid	GO:0004620//phospholipase activity	GO:0006629//lipid metabolic process
GB_A13G1204	0	1	2	14	20	8	0	0.19	0.32	2.65	3.27	1.32	0.17	2.41333	3.82742	0.00023269	0.00190455	XERICO	PREDICTED: E3 ubiquitin-protein ligase RHA2A-like [Gossypium hirsutum]	-	-	-	-	-	-	-
GB_D04G0252	2	0	2	13	35	6	0.19	0	0.18	1.41	3.24	0.59	0.123333	1.74667	3.82397	9.1172e-05	0.000822596	NHL6	PREDICTED: protein YLS9 [Gossypium raimondii]	-	-	-	-	-	-	-
GB_A04G1429	1	10	1	82	80	24	0.07	0.74	0.08	6.03	5.06	1.5	0.296667	4.19667	3.82233	0.000464262	0.00349085	--	PREDICTED: periaxin-like [Gossypium hirsutum]	-	-	-	-	-	-	-
GB_D01G0162	3	4	6	44	81	61	0.3	0.45	0.57	4.91	7.75	5.91	0.44	6.19	3.81436	2.92559e-14	9.15205e-13	--	PREDICTED: uncharacterized protein LOC107928813 [Gossypium hirsutum]	-	-	-	-	-	-	-
GB_A06G2389	1	0	2	15	20	4	0.06	0	0.11	0.97	1.15	0.26	0.0566667	0.793333	3.80735	0.000560169	0.00411641	At4g17280	PREDICTED: cytochrome b561 and DOMON domain-containing protein At5g47530-like [Gossypium hirsutum]	-	-	-	-	GO:0031224//intrinsic component of membrane	-	GO:0044710//single-organism metabolic process
GB_A08G0770	0	0	3	9	12	18	0	0	0.37	1.32	1.51	2.29	0.123333	1.70667	3.79055	0.000485966	0.00363665	--	hypothetical protein B456_004G083300 [Gossypium raimondii]	-	-	-	-	-	-	-
GB_A06G2065	54	49	45	594	759	732	3.92	4.02	3.06	47.73	52.63	51.11	3.66667	50.49	3.78346	7.91004e-114	3.52201e-111	CXE15	PREDICTED: probable carboxylesterase 15 [Gossypium hirsutum]	-	-	-	-	-	GO:0003824//catalytic activity	-
GB_A11G0270	8	17	24	186	254	247	0.38	0.94	1.08	9.88	11.61	11.37	0.8	10.9533	3.77523	2.1855e-43	2.77371e-41	At4g16820	PREDICTED: phospholipase A1-Ibeta2, chloroplastic-like [Gossypium arboreum]	-	-	-	-	GO:0009536//plastid	GO:0004620//phospholipase activity	GO:0006629//lipid metabolic process;GO:0009692//ethylene metabolic process
GB_A13G2764	3	1	0	6	22	31	0.19	0.08	0	0.45	1.34	1.9	0.09	1.23	3.77259	4.12579e-05	0.000402052	At2g30020	PREDICTED: probable protein phosphatase 2C 25 [Gossypium arboreum]	-	-	-	-	-	GO:0004721//phosphoprotein phosphatase activity;GO:0043169//cation binding	GO:0006464//cellular protein modification process
GB_A07G0812	83	95	150	1809	1363	1238	4.26	5.51	7.23	103.15	67.01	61.34	5.66667	77.1667	3.76741	6.20007e-35	5.84261e-33	DTX8	PREDICTED: protein DETOXIFICATION 8-like [Gossypium hirsutum]	-	-	-	-	GO:0031224//intrinsic component of membrane	GO:0015291//secondary active transmembrane transporter activity	GO:0044763//single-organism cellular process
MSTRG.43024	1	2	3	9	46	30	0.07	0.16	0.2	0.7	3.1	2.03	0.143333	1.94333	3.76109	1.11516e-06	1.45968e-05	--	hypothetical protein B456_009G444300 [Gossypium raimondii]	-	-	-	-	-	-	-
GB_D05G0683	5104	4986	5541	61325	79913	74147	137.91	151.77	140.21	1835.73	2062.09	1927.49	143.297	1941.77	3.7603	0	0	LOX2.1	PREDICTED: linoleate 13S-lipoxygenase 2-1, chloroplastic-like [Gossypium hirsutum]	Metabolism;Metabolism;Metabolism;Metabolism	Global and overview maps;Global and overview maps;Lipid metabolism;Lipid metabolism	ko01100//Metabolic pathways;ko01110//Biosynthesis of secondary metabolites;ko00592//alpha-Linolenic acid metabolism;ko00591//Linoleic acid metabolism	K00454;K00454;K00454;K00454	-	GO:0016701//oxidoreductase activity, acting on single donors with incorporation of molecular oxygen;GO:0043169//cation binding	GO:0006633//fatty acid biosynthetic process
GB_D05G1025	33	44	52	565	737	470	2.82	4.16	4.12	52.81	59.32	38.12	3.7	50.0833	3.75873	8.24251e-74	1.9316e-71	PIP2-2	PREDICTED: probable aquaporin PIP2-2 [Gossypium raimondii]	-	-	-	-	GO:0031224//intrinsic component of membrane	-	GO:0051234//establishment of localization
GB_A11G1033	2	0	0	9	5	13	0.28	0	0	1.35	0.7	1.73	0.0933333	1.26	3.75489	0.00337343	0.0194587	LBD12	PREDICTED: LOB domain-containing protein 25-like [Gossypium arboreum]	-	-	-	-	-	-	-
GB_A11G3008	0	2	4	23	24	34	0	0.11	0.19	1.27	1.14	1.63	0.1	1.34667	3.75132	3.73852e-07	5.26775e-06	At1g54730	PREDICTED: sugar transporter ERD6-like 5 [Gossypium hirsutum]	-	-	-	-	GO:0031224//intrinsic component of membrane	GO:0022857//transmembrane transporter activity	GO:0044763//single-organism cellular process;GO:0044765//single-organism transport
GB_D07G0298	4	8	4	69	71	87	0.13	0.29	0.12	2.43	2.16	2.67	0.18	2.42	3.74894	1.88295e-17	7.55882e-16	B120	PREDICTED: cysteine-rich receptor-like protein kinase 19 [Gossypium hirsutum]	Metabolism;Metabolism	Global and overview maps;Carbohydrate metabolism	ko01100//Metabolic pathways;ko00520//Amino sugar and nucleotide sugar metabolism	K01183;K01183	-	GO:0004553//hydrolase activity, hydrolyzing O-glycosyl compounds;GO:0004672//protein kinase activity;GO:0032550//purine ribonucleoside binding	GO:0006026//aminoglycan catabolic process;GO:0006464//cellular protein modification process
GB_D10G2698	0	1	2	19	9	13	0	0.06	0.1	1.07	0.44	0.64	0.0533333	0.716667	3.74819	0.000250801	0.00203655	At3g50280	PREDICTED: uncharacterized acetyltransferase At3g50280-like [Gossypium hirsutum]	-	-	-	-	-	GO:0016746//transferase activity, transferring acyl groups	-
GB_D03G0648	0	2	0	11	11	8	0	0.12	0	0.63	0.56	0.42	0.04	0.536667	3.74595	0.00165853	0.0106255	NPF1.2	PREDICTED: protein NRT1/ PTR FAMILY 1.2-like [Gossypium hirsutum]	-	-	-	-	GO:0031224//intrinsic component of membrane	-	GO:0015833//peptide transport
MSTRG.41333	0	0	2	4	12	10	0	0	0.31	0.73	1.88	1.54	0.103333	1.38333	3.74277	0.00440391	0.0243349	CML11	PREDICTED: calmodulin-like protein 11 [Gossypium hirsutum]	Organismal Systems	Environmental adaptation	ko04626//Plant-pathogen interaction	K13448	-	GO:0016628//oxidoreductase activity, acting on the CH-CH group of donors, NAD or NADP as acceptor	GO:0044710//single-organism metabolic process
GB_D11G1518	0	2	2	18	17	18	0	0.1	0.08	0.89	0.73	0.78	0.06	0.8	3.73697	2.90865e-05	0.000292293	BHLH62	PREDICTED: transcription factor bHLH62 isoform X2 [Gossypium raimondii]	-	-	-	-	-	GO:0005515//protein binding	-
GB_A10G2525	0	2	4	16	39	26	0	0.77	1.27	6.02	12.65	8.5	0.68	9.05667	3.73537	7.22886e-07	9.73155e-06	--	histone chaperone [Gossypium arboreum]	-	-	-	-	-	-	-
GB_A06G0837	4	3	5	22	41	101	0.37	0.31	0.43	2.23	3.59	8.93	0.37	4.91667	3.73208	2.22342e-10	4.73861e-09	--	Harbinger transposase-derived nuclease [Corchorus olitorius]	-	-	-	-	-	-	-
MSTRG.42684	1	1	1	13	15	12	0.14	0.16	0.14	2.09	2.08	1.67	0.146667	1.94667	3.73039	0.000241569	0.00196907	PGR5	PREDICTED: protein PROTON GRADIENT REGULATION 5, chloroplastic-like [Gossypium raimondii]	-	-	-	-	GO:0009507//chloroplast;GO:0009579//thylakoid	-	GO:0009416//response to light stimulus;GO:0044699//single-organism process
GB_A12G2222	5	0	8	46	66	58	0.52	0	0.81	5.31	6.51	5.8	0.443333	5.87333	3.72772	6.45737e-13	1.78584e-11	ERF114	PREDICTED: ethylene-responsive transcription factor ERF114-like [Gossypium hirsutum]	-	-	-	-	-	-	GO:0010467//gene expression;GO:0034645//cellular macromolecule biosynthetic process
GB_D09G2571	7	1	4	46	78	33	0.46	0.07	0.25	3.35	4.87	2.09	0.26	3.43667	3.72443	3.24499e-11	7.6414e-10	At1g74460	PREDICTED: GDSL esterase/lipase At1g74460-like isoform X2 [Gossypium raimondii]	-	-	-	-	-	GO:0016787//hydrolase activity	GO:0006629//lipid metabolic process
GB_D08G2894	4	6	7	49	63	120	0.2	0.34	0.33	2.68	3	5.77	0.29	3.81667	3.71819	1.22838e-15	4.29821e-14	--	Harbinger transposase-derived nuclease [Corchorus olitorius]	-	-	-	-	-	-	-
GB_A08G0407	31	23	33	292	449	414	3.1	2.53	3.08	32.06	42.45	39.43	2.90333	37.98	3.70946	2.41273e-66	5.09544e-64	AOC	PREDICTED: allene oxide cyclase 4, chloroplastic-like [Gossypium arboreum]	Metabolism;Metabolism;Metabolism	Global and overview maps;Global and overview maps;Lipid metabolism	ko01100//Metabolic pathways;ko01110//Biosynthesis of secondary metabolites;ko00592//alpha-Linolenic acid metabolism	K10525;K10525;K10525	GO:0009536//plastid	GO:0003824//catalytic activity	-
GB_D10G2517	0	1	1	5	11	12	0	0.13	0.11	0.63	1.19	1.31	0.08	1.04333	3.70506	0.00256312	0.0153997	--	PREDICTED: 41 kDa spicule matrix protein-like [Gossypium raimondii]	-	-	-	-	-	-	-
GB_A07G1079	3	1	6	30	35	65	0.23	0.09	0.43	2.52	2.53	4.73	0.25	3.26	3.70487	5.68408e-10	1.16233e-08	DURF2	PREDICTED: E3 ubiquitin-protein ligase RING1-like [Gossypium hirsutum]	-	-	-	-	-	GO:0043169//cation binding	-
MSTRG.33204	26	29	17	256	451	253	3.49	4.38	2.07	38.04	57.82	32.62	3.31333	42.8267	3.69215	2.46305e-43	3.11118e-41	--	PREDICTED: extensin-3 [Gossypium raimondii]	-	-	-	-	-	-	-
GB_D10G2029	420	362	618	6386	6252	5342	15.16	14.71	20.87	255.15	215.34	185.35	16.9133	218.613	3.69215	6.70297e-163	5.19053e-160	INVC	PREDICTED: alkaline/neutral invertase C, mitochondrial-like [Gossypium hirsutum]	-	-	-	-	GO:0043231//intracellular membrane-bounded organelle	GO:0004564//beta-fructofuranosidase activity	GO:0009692//ethylene metabolic process;GO:0009845//seed germination;GO:0048506//regulation of timing of meristematic phase transition
GB_A09G2710	0	0	2	4	14	6	0	0	0.13	0.32	0.95	0.41	0.0433333	0.56	3.69188	0.00677727	0.034899	SOT18	PREDICTED: flavonol sulfotransferase-like [Gossypium hirsutum]	-	-	-	-	-	-	-
GB_A01G0775	0	4	0	16	17	24	0	0.55	0	2.19	2.02	2.86	0.183333	2.35667	3.68421	2.70225e-05	0.000273351	--	PREDICTED: lateral signaling target protein 2 homolog [Gossypium raimondii]	-	-	-	-	GO:0005911//cell-cell junction	-	-
GB_D04G0564	3	2	5	36	26	66	0.11	0.09	0.18	1.5	0.93	2.4	0.126667	1.61	3.66795	9.64745e-10	1.9184e-08	DOX1	PREDICTED: alpha-dioxygenase 1-like [Gossypium hirsutum]	Metabolism	Lipid metabolism	ko00592//alpha-Linolenic acid metabolism	K10529	-	GO:0046906//tetrapyrrole binding	GO:0006950//response to stress;GO:0044710//single-organism metabolic process
GB_A05G1944	87	76	89	725	1016	1528	5.7	5.61	5.46	52.66	63.6	96.37	5.59	70.8767	3.66439	3.39136e-89	1.03545e-86	JMT	PREDICTED: jasmonate O-methyltransferase-like [Gossypium hirsutum]	Metabolism;Metabolism	Global and overview maps;Lipid metabolism	ko01110//Biosynthesis of secondary metabolites;ko00592//alpha-Linolenic acid metabolism	K08241;K08241	-	GO:0016740//transferase activity	GO:0008152//metabolic process
GB_A06G2420	12	11	11	69	125	256	0.92	0.95	0.79	5.77	9.01	18.67	0.886667	11.15	3.65251	3.38794e-21	1.73725e-19	IGS1	PREDICTED: isoeugenol synthase 1-like [Gossypium arboreum]	-	-	-	-	-	GO:0016628//oxidoreductase activity, acting on the CH-CH group of donors, NAD or NADP as acceptor	GO:0044710//single-organism metabolic process
GB_A08G2022	4	3	1	17	31	58	0.26	0.22	0.06	1.22	1.92	3.62	0.18	2.25333	3.64599	4.67209e-08	7.51685e-07	At4g16820	PREDICTED: phospholipase A1-Ibeta2, chloroplastic-like [Gossypium hirsutum]	-	-	-	-	GO:0009536//plastid	GO:0004620//phospholipase activity	GO:0006629//lipid metabolic process;GO:0009692//ethylene metabolic process
GB_D12G2807	21	12	19	148	288	224	1.42	0.91	1.2	11.07	18.57	14.55	1.17667	14.73	3.64598	2.26363e-37	2.35307e-35	PP2C51	PREDICTED: probable protein phosphatase 2C 8 isoform X2 [Gossypium hirsutum]	Environmental Information Processing;Environmental Information Processing	Signal transduction;Signal transduction	ko04075//Plant hormone signal transduction;ko04016//MAPK signaling pathway - plant	K14497;K14497	-	GO:0004721//phosphoprotein phosphatase activity;GO:0043169//cation binding	GO:0006464//cellular protein modification process
GB_D04G0644	3	1	4	29	46	23	0.1	0.04	0.12	1.06	1.45	0.73	0.0866667	1.08	3.63941	3.8765e-08	6.30135e-07	ABCG6	PREDICTED: ABC transporter G family member 6-like [Gossypium raimondii]	-	-	-	-	-	GO:0015604//organic phosphonate transmembrane transporter activity;GO:0017111//nucleoside-triphosphatase activity;GO:0032550//purine ribonucleoside binding	GO:0044765//single-organism transport
GB_A08G2028	0	3	0	11	18	14	0	0.25	0	0.88	1.25	0.98	0.0833333	1.03667	3.63691	0.000225538	0.00185453	ERF1A	PREDICTED: ethylene-responsive transcription factor 2-like [Gossypium hirsutum]	-	-	-	-	GO:0043231//intracellular membrane-bounded organelle	GO:0001071//nucleic acid binding transcription factor activity	GO:0010468//regulation of gene expression;GO:0034645//cellular macromolecule biosynthetic process
GB_D07G0195	19	28	36	330	372	335	3.3	5.47	5.85	63.4	61.61	55.9	4.87333	60.3033	3.62926	5.46188e-62	1.09301e-59	--	Arginine--tRNA ligase [Gossypium arboreum]	-	-	-	-	-	-	-
GB_D10G1458	1	0	1	14	7	3	0.05	0	0.04	0.68	0.29	0.13	0.03	0.366667	3.61143	0.00544167	0.0290289	At4g20820	PREDICTED: tetrahydrocannabinolic acid synthase-like [Gossypium hirsutum]	-	-	-	-	-	GO:0000166//nucleotide binding;GO:0016616//oxidoreductase activity, acting on the CH-OH group of donors, NAD or NADP as acceptor	GO:0044710//single-organism metabolic process
GB_D03G0235	6	5	7	55	88	79	0.43	0.41	0.47	4.42	6.09	5.45	0.436667	5.32	3.60682	9.34479e-17	3.56389e-15	MAPKKK18	PREDICTED: mitogen-activated protein kinase kinase kinase YODA-like [Gossypium hirsutum]	-	-	-	-	-	GO:0004672//protein kinase activity;GO:0032550//purine ribonucleoside binding	GO:0006464//cellular protein modification process;GO:0006796//phosphate-containing compound metabolic process
GB_D05G2189	53	59	67	567	903	744	3.35	4.18	3.95	39.81	54.65	45.32	3.82667	46.5933	3.60596	2.27332e-95	7.63937e-93	BCAT2	PREDICTED: branched-chain-amino-acid aminotransferase 2, chloroplastic-like isoform X2 [Gossypium hirsutum]	Metabolism;Metabolism;Metabolism;Metabolism;Metabolism;Metabolism;Metabolism;Metabolism;Metabolism	Global and overview maps;Global and overview maps;Global and overview maps;Amino acid metabolism;Global and overview maps;Amino acid metabolism;Metabolism of cofactors and vitamins;Amino acid metabolism;Biosynthesis of other secondary metabolites	ko01100//Metabolic pathways;ko01110//Biosynthesis of secondary metabolites;ko01230//Biosynthesis of amino acids;ko00270//Cysteine and methionine metabolism;ko01210//2-Oxocarboxylic acid metabolism;ko00280//Valine, leucine and isoleucine degradation;ko00770//Pantothenate and CoA biosynthesis;ko00290//Valine, leucine and isoleucine biosynthesis;ko00966//Glucosinolate biosynthesis	K00826;K00826;K00826;K00826;K00826;K00826;K00826;K00826;K00826	-	GO:0004084//branched-chain-amino-acid transaminase activity	GO:0006520//cellular amino acid metabolic process
GB_A07G2586	4	4	8	45	41	109	0.47	0.52	0.87	5.81	4.6	12.21	0.62	7.54	3.60422	1.22773e-12	3.31476e-11	MYB340	PREDICTED: myb-related protein 340-like [Gossypium arboreum]	Organismal Systems	Environmental adaptation	ko04626//Plant-pathogen interaction	K09422	-	GO:0005488//binding	-
GB_A02G0251	1	2	0	14	15	12	0.05	0.11	0	0.73	0.67	0.54	0.0533333	0.646667	3.59991	0.000230693	0.0018911	CYP72A67	PREDICTED: cytochrome P450 CYP749A22-like [Gossypium hirsutum]	-	-	-	-	-	-	-
GB_A11G0987	7	2	6	56	64	60	0.44	0.14	0.35	3.85	3.79	3.58	0.31	3.74	3.5927	4.19194e-14	1.28576e-12	At4g01130	PREDICTED: GDSL esterase/lipase At4g01130-like [Gossypium hirsutum]	-	-	-	-	-	GO:0016787//hydrolase activity	GO:0006629//lipid metabolic process
GB_D12G1382	4	0	4	34	27	31	0.76	0	0.72	7.2	4.93	5.7	0.493333	5.94333	3.59064	7.97086e-08	1.23878e-06	MYC3	PREDICTED: transcription factor MYC2-like [Gossypium arboreum]	Environmental Information Processing;Environmental Information Processing	Signal transduction;Signal transduction	ko04075//Plant hormone signal transduction;ko04016//MAPK signaling pathway - plant	K13422;K13422	-	GO:0005515//protein binding	-
GB_D04G1471	28	13	14	190	249	232	4.52	2.33	2.14	33.79	38.24	35.84	2.99667	35.9567	3.58483	9.2109e-42	1.11346e-39	--	Proteasome inhibitor-related [Theobroma cacao]	-	-	-	-	-	-	-
GB_D11G0652	9	5	6	74	86	78	0.8	0.51	0.51	7.42	7.49	6.84	0.606667	7.25	3.57901	4.29724e-18	1.81507e-16	--	DUF4228 domain-containing protein [Cephalotus follicularis]	-	-	-	-	-	-	GO:0009755//hormone-mediated signaling pathway
GB_D12G2424	140	158	132	1579	1784	1882	6.33	8.04	5.58	79.07	77.02	81.83	6.65	79.3067	3.57602	1.38077e-179	1.25044e-176	BAM3	PREDICTED: beta-amylase 3, chloroplastic isoform X1 [Gossypium hirsutum]	-	-	-	-	GO:0009532//plastid stroma	GO:0016160//amylase activity	GO:0000023//maltose metabolic process;GO:0005982//starch metabolic process
MSTRG.1873	12	16	22	118	255	241	1.48	2.23	2.49	15.77	29.36	27.95	2.06667	24.36	3.55914	2.05432e-32	1.7647e-30	DCTPP1	PREDICTED: dCTP pyrophosphatase 1-like [Gossypium hirsutum]	Metabolism;Metabolism	Global and overview maps;Nucleotide metabolism	ko01100//Metabolic pathways;ko00240//Pyrimidine metabolism	K16904;K16904	-	GO:0003824//catalytic activity	-
GB_A10G2137	29	6	16	205	297	89	4.22	0.98	2.18	33.06	41.28	12.46	2.46	28.9333	3.556	4.56684e-07	6.33465e-06	--	PREDICTED: ribonuclease 1-like [Gossypium arboreum]	-	-	-	-	-	-	-
GB_D05G0969	2	3	16	78	104	56	0.19	0.33	1.45	8.35	9.56	5.17	0.656667	7.69333	3.55038	3.36751e-14	1.04549e-12	TIP1-2	PREDICTED: probable aquaporin TIP1-2 [Gossypium raimondii]	-	-	-	-	GO:0031224//intrinsic component of membrane	-	GO:0051234//establishment of localization
GB_D13G0519	3	0	1	11	25	10	0.55	0	0.17	2.24	4.39	1.77	0.24	2.8	3.54432	0.000199729	0.00166252	--	PREDICTED: collagen alpha-2(I) chain [Gossypium raimondii]	-	-	-	-	-	-	-
GB_D13G2723	15	17	8	169	157	154	3.01	3.84	1.5	37.53	30.05	29.7	2.78333	32.4267	3.5423	2.33407e-31	1.93651e-29	LTP2-A	PREDICTED: non-specific lipid-transfer protein 1-like [Gossypium raimondii]	-	-	-	-	-	GO:0005488//binding	-
GB_A04G1511	15	2	4	90	106	44	1.01	0.15	0.25	6.74	6.81	2.86	0.47	5.47	3.54081	7.20463e-06	8.18174e-05	--	PREDICTED: 12S seed storage protein CRD-like [Gossypium hirsutum]	-	-	-	-	-	-	-
GB_A08G2246	32	23	21	302	304	304	0.22	0.18	0.14	2.29	1.99	2	0.18	2.09333	3.53973	3.02757e-56	5.28648e-54	SPI	PREDICTED: protein SPIRRIG-like isoform X1 [Gossypium hirsutum]	-	-	-	-	-	-	-
GB_A12G2437	13	11	3	85	129	115	0.59	0.56	0.13	4.25	5.59	5.02	0.426667	4.95333	3.53722	8.87531e-22	4.72701e-20	At4g16820	PREDICTED: phospholipase A1-Ibeta2, chloroplastic [Gossypium hirsutum]	-	-	-	-	GO:0009536//plastid	GO:0004620//phospholipase activity	GO:0006629//lipid metabolic process;GO:0009692//ethylene metabolic process
GB_D03G0275	9	20	15	159	182	181	0.56	1.46	0.92	11.42	11.29	11.36	0.98	11.3567	3.53461	1.16665e-34	1.08409e-32	BT4	PREDICTED: BTB/POZ and TAZ domain-containing protein 4-like [Gossypium hirsutum]	-	-	-	-	GO:0043231//intracellular membrane-bounded organelle	GO:0046914//transition metal ion binding;GO:0090595//acetyl-CoA:L-lysine N6-acetyltransferase	GO:0010468//regulation of gene expression;GO:0016570//histone modification
GB_A05G2529	22	19	21	200	158	369	1.82	1.76	1.61	18.3	12.46	29.35	1.73	20.0367	3.5338	2.24224e-33	2.00679e-31	LAC14	PREDICTED: laccase-14-like [Gossypium hirsutum]	-	-	-	-	-	GO:0003824//catalytic activity	GO:0044710//single-organism metabolic process
GB_D05G1449	0	1	1	5	11	8	0	0.14	0.11	0.67	1.28	0.94	0.0833333	0.963333	3.53107	0.0053562	0.0286302	At3g14260	PREDICTED: protein LURP-one-related 11-like [Gossypium raimondii]	-	-	-	-	-	-	-
GB_D02G1647	3	4	4	32	51	47	0.33	0.49	0.41	3.87	5.32	4.94	0.41	4.71	3.52203	1.38924e-10	3.03842e-09	At1g66480	DUF4228 domain-containing protein [Cephalotus follicularis]	-	-	-	-	-	-	-
GB_A07G2571	0	1	1	5	9	9	0	0.09	0.08	0.47	0.74	0.74	0.0566667	0.65	3.51987	0.00645422	0.0335137	EO	PREDICTED: 2-methylene-furan-3-one reductase-like [Gossypium hirsutum]	-	-	-	-	-	GO:0003824//catalytic activity	GO:0044710//single-organism metabolic process
GB_A02G0515	2	0	0	2	5	17	0.11	0	0	0.12	0.24	0.9	0.0366667	0.42	3.51785	0.00991212	0.0476486	UXS2	PREDICTED: UDP-glucuronic acid decarboxylase 2-like [Gossypium hirsutum]	Metabolism;Metabolism	Global and overview maps;Carbohydrate metabolism	ko01100//Metabolic pathways;ko00520//Amino sugar and nucleotide sugar metabolism	K08678;K08678	-	GO:0048037//cofactor binding	-
GB_A09G0091	5	0	0	25	16	20	0.28	0	0	1.4	0.81	0.99	0.0933333	1.06667	3.51457	1.99238e-05	0.000207393	AAP2	PREDICTED: amino acid permease 4-like [Gossypium hirsutum]	-	-	-	-	GO:0031224//intrinsic component of membrane	-	-
GB_D09G0880	0	0	2	5	7	10	0	0	0.18	0.52	0.63	0.9	0.06	0.683333	3.50956	0.00884565	0.0434165	ERF4	PREDICTED: ethylene-responsive transcription factor 4-like [Gossypium raimondii]	-	-	-	-	GO:0043231//intracellular membrane-bounded organelle	GO:0001071//nucleic acid binding transcription factor activity	GO:0010468//regulation of gene expression;GO:0034645//cellular macromolecule biosynthetic process
GB_D08G2592	0	1	1	1	13	10	0	0.06	0.05	0.06	0.67	0.52	0.0366667	0.416667	3.50635	0.00872178	0.0429347	--	PREDICTED: uncharacterized protein LOC107919426 [Gossypium hirsutum]	-	-	-	-	-	-	-
GB_D07G2678	2	1	1	11	15	20	0.2	0.11	0.09	1.21	1.42	1.91	0.133333	1.51333	3.50462	0.000121104	0.00106008	NAC083	PREDICTED: NAC domain-containing protein 83-like [Gossypium hirsutum]	-	-	-	-	GO:0043231//intracellular membrane-bounded organelle	GO:0001071//nucleic acid binding transcription factor activity	GO:0010468//regulation of gene expression;GO:0034645//cellular macromolecule biosynthetic process
GB_A09G1023	414	350	895	5918	7224	5434	32.17	30.58	65.06	508.94	535.55	405.85	42.6033	483.447	3.50432	2.86937e-20	1.40397e-18	--	Pesticidal crystal cry1Ag [Gossypium arboreum]	-	-	-	-	-	-	-
GB_D05G3212	2	4	6	31	52	55	0.26	0.59	0.74	4.52	6.53	6.96	0.53	6.00333	3.5017	8.81566e-11	1.98078e-09	CML25	PREDICTED: probable calcium-binding protein CML25 [Gossypium hirsutum]	Organismal Systems	Environmental adaptation	ko04626//Plant-pathogen interaction	K13448	-	-	-
GB_D09G1016	5	2	1	32	28	32	0.24	0.11	0.05	1.73	1.3	1.5	0.133333	1.51	3.50144	7.03427e-08	1.10026e-06	Prcp	PREDICTED: lysosomal Pro-X carboxypeptidase-like [Gossypium hirsutum]	-	-	-	-	-	GO:0070011//peptidase activity, acting on L-amino acid peptides	GO:0019538//protein metabolic process
GB_D03G1899	7	0	5	66	6	57	0.24	0	0.17	2.53	0.2	1.9	0.136667	1.54333	3.49732	0.00712984	0.0364271	SEOB	PREDICTED: protein SIEVE ELEMENT OCCLUSION B-like [Gossypium hirsutum]	-	-	-	-	-	-	-
GB_A10G0668	42	36	43	433	432	518	0.71	0.7	0.68	8.14	7	8.46	0.696667	7.86667	3.49721	1.07022e-80	2.76246e-78	ABCG36	PREDICTED: ABC transporter G family member 29-like [Gossypium hirsutum]	-	-	-	-	-	GO:0017111//nucleoside-triphosphatase activity;GO:0032550//purine ribonucleoside binding	-
GB_D12G2617	14	3	5	64	60	124	0.7	0.17	0.26	3.62	2.93	6.14	0.376667	4.23	3.4893	4.86667e-15	1.6131e-13	ACS1	1-aminocyclopropane-1-carboxylate synthase-like [Gossypium hirsutum]	Metabolism;Metabolism;Environmental Information Processing;Metabolism	Global and overview maps;Global and overview maps;Signal transduction;Amino acid metabolism	ko01100//Metabolic pathways;ko01110//Biosynthesis of secondary metabolites;ko04016//MAPK signaling pathway - plant;ko00270//Cysteine and methionine metabolism	K20772;K20772;K20772;K20772	-	GO:0005515//protein binding;GO:0016846//carbon-sulfur lyase activity;GO:0043168//anion binding	GO:0001101//response to acid chemical;GO:0006950//response to stress;GO:0007275//multicellular organism development;GO:0009692//ethylene metabolic process;GO:0009725//response to hormone;GO:0010243//response to organonitrogen compound;GO:0018871//1-aminocyclopropane-1-carboxylate metabolic process
GB_A12G2420	162	118	184	1536	1767	1927	7.32	6.02	7.8	76.91	76.26	83.81	7.04667	78.9933	3.48672	1.67013e-187	1.62249e-184	BAM3	PREDICTED: beta-amylase 3, chloroplastic isoform X1 [Gossypium hirsutum]	-	-	-	-	GO:0009532//plastid stroma	GO:0016160//amylase activity	GO:0000023//maltose metabolic process;GO:0005982//starch metabolic process
GB_A03G1309	5	0	0	13	27	23	0.38	0	0	0.96	1.78	1.51	0.126667	1.41667	3.48339	1.84042e-05	0.000192966	ZIP7	PREDICTED: zinc transporter 7-like [Gossypium hirsutum]	-	-	-	-	GO:0031224//intrinsic component of membrane	GO:0022890//inorganic cation transmembrane transporter activity	GO:0006829//zinc II ion transport;GO:0009267//cellular response to starvation;GO:0009409//response to cold;GO:0042044//fluid transport
GB_A12G0768	0	1	2	11	12	16	0.07	0.15	0.25	1.64	1.54	2.07	0.156667	1.75	3.48158	0.000349898	0.00272317	ERF114	PREDICTED: ethylene-responsive transcription factor ERF114-like [Gossypium hirsutum]	-	-	-	-	-	-	-
GB_A11G3366	167	234	163	1862	3070	1565	12.15	19.18	11.13	150.12	213.4	109.61	14.1533	157.71	3.47806	4.19237e-21	2.13743e-19	OsI_14861	PREDICTED: ervatamin-B-like [Gossypium arboreum]	-	-	-	-	-	GO:0070011//peptidase activity, acting on L-amino acid peptides	-
GB_D04G1981	77	105	191	1149	1341	1676	5.9	9.07	13.71	97.58	98.17	123.6	9.56	106.45	3.47702	6.14051e-26	4.07064e-24	EGS1	PREDICTED: eugenol synthase 1-like [Gossypium hirsutum]	-	-	-	-	-	-	-
GB_D05G3807	93	82	114	854	1210	1192	6.63	6.59	7.62	67.42	82.39	81.77	6.94667	77.1933	3.47408	1.57275e-131	9.23449e-129	NAC072	PREDICTED: NAC domain-containing protein 72-like [Gossypium hirsutum]	-	-	-	-	GO:0043231//intracellular membrane-bounded organelle	-	GO:0010468//regulation of gene expression;GO:0034645//cellular macromolecule biosynthetic process
GB_A09G2801	291	267	320	3148	3468	3213	7.5	7.75	7.74	90.07	85.52	79.83	7.66333	85.14	3.47379	6.12946e-249	9.35723e-246	CLPD	PREDICTED: chaperone protein ClpD, chloroplastic-like [Gossypium hirsutum]	-	-	-	-	GO:0009526//plastid envelope;GO:0009532//plastid stroma	GO:0017111//nucleoside-triphosphatase activity;GO:0032550//purine ribonucleoside binding;GO:0046983//protein dimerization activity	GO:0009642//response to light intensity;GO:0043170//macromolecule metabolic process;GO:0051259//protein oligomerization
GB_A11G1367	7	2	3	52	35	44	0.66	0.21	0.26	5.42	3.14	3.98	0.376667	4.18	3.47214	3.25957e-10	6.83524e-09	MYB14	PREDICTED: myb-related protein Myb4-like [Gossypium hirsutum]	Organismal Systems	Environmental adaptation	ko04626//Plant-pathogen interaction	K09422	-	GO:0005488//binding	-
GB_D08G2246	2	1	0	13	3	19	0.09	0.05	0	0.63	0.12	0.8	0.0466667	0.516667	3.46877	0.00142862	0.00933615	PKP1	PREDICTED: pyruvate kinase isozyme A, chloroplastic-like [Gossypium hirsutum]	Metabolism;Metabolism;Metabolism;Metabolism;Metabolism;Metabolism;Metabolism	Global and overview maps;Global and overview maps;Global and overview maps;Global and overview maps;Nucleotide metabolism;Carbohydrate metabolism;Carbohydrate metabolism	ko01100//Metabolic pathways;ko01110//Biosynthesis of secondary metabolites;ko01200//Carbon metabolism;ko01230//Biosynthesis of amino acids;ko00230//Purine metabolism;ko00010//Glycolysis / Gluconeogenesis;ko00620//Pyruvate metabolism	K00873;K00873;K00873;K00873;K00873;K00873;K00873	-	GO:0016301//kinase activity;GO:0031420//alkali metal ion binding	GO:0006090//pyruvate metabolic process;GO:0006796//phosphate-containing compound metabolic process
GB_scaffold726_objG0030	0	2	0	7	9	12	0	0.16	0	0.48	0.57	0.72	0.0533333	0.59	3.46761	0.0026713	0.0159564	RRT15	senescence-associated protein [Medicago truncatula]	-	-	-	-	-	-	-
GB_D09G1496	5	1	1	27	24	27	0.44	0.1	0.08	2.6	1.99	2.26	0.206667	2.28333	3.46576	8.00731e-07	1.06853e-05	ARF31	PREDICTED: B3 domain-containing protein At2g36080-like [Gossypium raimondii]	-	-	-	-	-	-	GO:0010467//gene expression;GO:0034645//cellular macromolecule biosynthetic process
GB_D08G0432	32	23	22	287	255	318	1.35	1.09	0.87	13.38	10.25	12.88	1.10333	12.17	3.46339	2.16514e-51	3.34352e-49	AAE11	PREDICTED: butyrate--CoA ligase AAE11, peroxisomal-like [Gossypium hirsutum]	-	-	-	-	-	GO:0003824//catalytic activity	-
GB_A09G1028	1	0	2	4	15	13	0.09	0	0.18	0.42	1.36	1.19	0.09	0.99	3.45943	0.00204028	0.0126658	ERF4	PREDICTED: ethylene-responsive transcription factor 4-like [Gossypium hirsutum]	-	-	-	-	GO:0043231//intracellular membrane-bounded organelle	GO:0001071//nucleic acid binding transcription factor activity	GO:0010468//regulation of gene expression;GO:0034645//cellular macromolecule biosynthetic process
GB_A01G0217	3	13	5	62	96	87	0.38	1.87	0.6	8.79	11.79	10.74	0.95	10.44	3.45805	1.61861e-16	6.07758e-15	TIFY9	PREDICTED: protein TIFY 9 [Gossypium arboreum]	Environmental Information Processing	Signal transduction	ko04075//Plant hormone signal transduction	K13464	-	GO:0046983//protein dimerization activity	GO:0006972//hyperosmotic response;GO:0009694//jasmonic acid metabolic process;GO:0009867//jasmonic acid mediated signaling pathway;GO:0010468//regulation of gene expression;GO:0034645//cellular macromolecule biosynthetic process;GO:0051707//response to other organism
GB_A05G2031	28	32	56	323	514	439	2.79	3.6	5.23	35.75	48.99	42.15	3.87333	42.2967	3.4489	9.83755e-60	1.89076e-57	MYB73	PREDICTED: myb-related protein A-like [Gossypium hirsutum]	-	-	-	-	-	GO:0005488//binding	-
GB_D08G2314	6	2	6	32	60	65	0.15	0.06	0.14	0.87	1.41	1.54	0.116667	1.27333	3.44815	1.16846e-11	2.87175e-10	EIX2	PREDICTED: LRR receptor-like serine/threonine-protein kinase FLS2 isoform X1 [Gossypium raimondii]	-	-	-	-	-	-	-
GB_D11G1193	77	52	101	749	822	916	2.51	1.91	3.08	27.11	25.68	28.82	2.5	27.2033	3.44378	2.24673e-111	9.68107e-109	--	Lipase, class 3 [Corchorus capsularis]	-	-	-	-	-	-	-
GB_A13G2112	4	7	7	85	76	39	0.71	1.37	1.12	16.03	12.34	6.34	1.06667	11.57	3.43921	2.49871e-13	7.14715e-12	WIN1	PREDICTED: pathogenesis-related protein PR-4-like [Gossypium arboreum]	-	-	-	-	-	-	GO:0009620//response to fungus
GB_D05G2274	9	12	13	100	153	124	0.99	1.49	1.34	12.2	16.09	13.14	1.27333	13.81	3.43903	1.10772e-25	7.20909e-24	--	Chemoreceptor A [Gossypium arboreum]	-	-	-	-	-	-	-
MSTRG.8050	15	16	29	268	141	229	0.36	0.43	0.65	7.11	3.22	5.27	0.48	5.2	3.43741	2.30806e-30	1.85726e-28	--	PREDICTED: uncharacterized protein LOC108451096 [Gossypium arboreum]	-	-	-	-	-	-	-
MSTRG.33205	13	16	12	99	238	131	2.05	2.84	1.85	17.3	35.79	19.91	2.24667	24.3333	3.43708	2.75287e-24	1.67146e-22	--	PREDICTED: extensin-3 [Gossypium raimondii]	-	-	-	-	-	-	-
GB_A10G0094	3	1	1	14	23	18	0.26	0.1	0.08	1.35	1.88	1.51	0.146667	1.58	3.42931	3.0001e-05	0.000300522	--	Phosphoenolpyruvate carboxylase [Gossypium arboreum]	-	-	-	-	-	-	-
GB_A11G1758	133	110	149	1048	1369	1869	6.28	5.9	6.62	55	61.95	85.2	6.26667	67.3833	3.42662	1.21735e-113	5.37554e-111	POX2	PREDICTED: proline dehydrogenase 2, mitochondrial-like [Gossypium hirsutum]	Metabolism;Metabolism;Metabolism	Global and overview maps;Global and overview maps;Amino acid metabolism	ko01100//Metabolic pathways;ko01110//Biosynthesis of secondary metabolites;ko00330//Arginine and proline metabolism	K00318;K00318;K00318	-	-	GO:0006560//proline metabolic process
GB_A07G1455	2	0	11	42	47	39	0.09	0	0.46	2.14	2.06	1.71	0.183333	1.97	3.42565	5.65585e-09	1.02858e-07	KCS1	PREDICTED: 3-ketoacyl-CoA synthase 1-like isoform X1 [Gossypium hirsutum]	Metabolism;Metabolism;Organismal Systems;Metabolism	Global and overview maps;Global and overview maps;Environmental adaptation;Lipid metabolism	ko01100//Metabolic pathways;ko01110//Biosynthesis of secondary metabolites;ko04626//Plant-pathogen interaction;ko00062//Fatty acid elongation	K15397;K15397;K15397;K15397	-	GO:0016746//transferase activity, transferring acyl groups	GO:0006631//fatty acid metabolic process
GB_D13G2308	0	2	2	12	11	22	0	0.12	0.1	0.7	0.55	1.11	0.0733333	0.786667	3.42321	0.000189719	0.00158836	--	Harbinger transposase-derived nuclease [Corchorus olitorius]	-	-	-	-	-	-	-
GB_D01G0696	2	0	1	10	10	11	0.15	0	0.07	0.83	0.72	0.8	0.0733333	0.783333	3.41709	0.00165458	0.0106041	MYB102	PREDICTED: myb-related protein 330 [Gossypium hirsutum]	Organismal Systems	Environmental adaptation	ko04626//Plant-pathogen interaction	K09422	-	-	-
GB_D05G2854	89	56	78	1000	483	866	7.11	5.04	5.84	88.55	36.84	66.58	5.99667	63.99	3.41561	2.84331e-20	1.39249e-18	ANN4	PREDICTED: annexin D4-like [Gossypium raimondii]	-	-	-	-	-	GO:0005543//phospholipid binding	-
GB_D10G1008	34	42	64	411	560	546	2.26	3.12	3.94	29.87	35.07	34.46	3.10667	33.1333	3.41484	2.72526e-75	6.50061e-73	GGPS	PREDICTED: geranylgeranyl pyrophosphate synthase, chloroplastic-like [Gossypium hirsutum]	Metabolism;Metabolism;Metabolism	Global and overview maps;Global and overview maps;Metabolism of terpenoids and polyketides	ko01100//Metabolic pathways;ko01110//Biosynthesis of secondary metabolites;ko00900//Terpenoid backbone biosynthesis	K13789;K13789;K13789	-	GO:0003824//catalytic activity	-
GB_D12G0102	62	77	86	710	869	846	4.86	6.8	6.31	61.65	65.04	63.79	5.99	63.4933	3.40598	6.99679e-116	3.19526e-113	--	PREDICTED: desiccation-related protein PCC13-62-like [Gossypium raimondii]	-	-	-	-	-	-	-
GB_D07G1733	9	6	15	77	138	95	0.47	0.35	0.72	4.5	6.93	4.79	0.513333	5.40667	3.39677	5.91929e-20	2.84931e-18	PED1	PREDICTED: 3-ketoacyl-CoA thiolase 2, peroxisomal-like isoform X1 [Gossypium hirsutum]	Metabolism;Metabolism;Cellular Processes;Metabolism;Metabolism;Metabolism;Metabolism;Metabolism	Global and overview maps;Global and overview maps;Transport and catabolism;Global and overview maps;Lipid metabolism;Lipid metabolism;Amino acid metabolism;Lipid metabolism	ko01100//Metabolic pathways;ko01110//Biosynthesis of secondary metabolites;ko04146//Peroxisome;ko01212//Fatty acid metabolism;ko00071//Fatty acid degradation;ko00592//alpha-Linolenic acid metabolism;ko00280//Valine, leucine and isoleucine degradation;ko01040//Biosynthesis of unsaturated fatty acids	K07513;K07513;K07513;K07513;K07513;K07513;K07513;K07513	GO:0042579//microbody	GO:0016408//C-acyltransferase activity	GO:0006633//fatty acid biosynthetic process;GO:0009411//response to UV;GO:0009813//flavonoid biosynthetic process;GO:0034285//response to disaccharide
GB_A10G0295	12	4	7	51	89	105	1.94	0.73	1.06	9.15	13.76	16.36	1.24333	13.09	3.39618	3.61866e-16	1.32794e-14	GRXC9	PREDICTED: glutaredoxin-C9-like [Gossypium hirsutum]	-	-	-	-	-	GO:0015036//disulfide oxidoreductase activity	GO:0019725//cellular homeostasis;GO:0044710//single-organism metabolic process
GB_A09G1712	4	4	1	33	31	33	0.36	0.4	0.08	3.26	2.64	2.83	0.28	2.91	3.37752	3.53697e-08	5.78109e-07	ARF31	PREDICTED: B3 domain-containing protein At2g36080-like [Gossypium hirsutum]	-	-	-	-	-	-	GO:0010467//gene expression;GO:0034645//cellular macromolecule biosynthetic process
GB_D06G0769	139	64	142	1205	1015	1322	10.77	5.57	10.3	103.32	75.03	98.39	8.88	92.2467	3.37687	3.37787e-86	9.91665e-84	MIOX2	PREDICTED: inositol oxygenase 2-like isoform X1 [Gossypium hirsutum]	Metabolism;Metabolism	Carbohydrate metabolism;Carbohydrate metabolism	ko00562//Inositol phosphate metabolism;ko00053//Ascorbate and aldarate metabolism	K00469;K00469	GO:0044424//intracellular part	GO:0016701//oxidoreductase activity, acting on single donors with incorporation of molecular oxygen;GO:0043169//cation binding	GO:0006020//inositol metabolic process;GO:0019852//L-ascorbic acid metabolic process;GO:0048646//anatomical structure formation involved in morphogenesis
GB_A01G1567	26	15	25	196	221	273	4.16	2.7	3.79	34.65	33.69	41.98	3.55	36.7733	3.37277	3.8331e-43	4.80766e-41	UGT74B1	PREDICTED: UDP-glycosyltransferase 74B1-like [Gossypium arboreum]	Metabolism;Metabolism;Metabolism;Metabolism	Global and overview maps;Global and overview maps;Amino acid metabolism;Biosynthesis of other secondary metabolites	ko01110//Biosynthesis of secondary metabolites;ko01210//2-Oxocarboxylic acid metabolism;ko00380//Tryptophan metabolism;ko00966//Glucosinolate biosynthesis	K11820;K11820;K11820;K11820	-	GO:0035251//UDP-glucosyltransferase activity	GO:0009617//response to bacterium;GO:0009683//indoleacetic acid metabolic process;GO:0019758//glycosinolate biosynthetic process;GO:0048588//developmental cell growth
MSTRG.14420	1	3	0	28	4	11	0.15	0.52	0	4.75	0.58	1.6	0.223333	2.31	3.37062	0.000654882	0.00471895	--	Actin-related 5 [Gossypium arboreum]	-	-	-	-	-	-	-
GB_D04G1914	172	95	31	1439	581	1074	5.87	3.66	0.99	54.45	18.93	35.3	3.50667	36.2267	3.36888	4.68137e-06	5.51677e-05	ADC1	PREDICTED: arginine decarboxylase-like [Gossypium hirsutum]	Metabolism;Metabolism	Global and overview maps;Amino acid metabolism	ko01100//Metabolic pathways;ko00330//Arginine and proline metabolism	K01583;K01583	-	GO:0016831//carboxy-lyase activity	GO:0006525//arginine metabolic process;GO:0006596//polyamine biosynthetic process
GB_A05G2459	0	1	2	3	21	8	0	0.22	0.36	0.64	3.86	1.48	0.193333	1.99333	3.36602	0.00282795	0.0167721	--	PREDICTED: extensin-3 [Camelina sativa]	-	-	-	-	-	-	-
GB_D01G1161	3	3	4	36	42	25	0.3	0.33	0.37	3.95	3.97	2.38	0.333333	3.43333	3.36457	1.8457e-08	3.13669e-07	--	PREDICTED: splicing factor, proline- and glutamine-rich-like [Gossypium hirsutum]	-	-	-	-	-	-	-
GB_D08G1526	4	1	1	9	13	42	0.22	0.06	0.05	0.52	0.66	2.21	0.11	1.13	3.36075	4.88023e-05	0.000468395	ECH	PREDICTED: transcription factor MYB108-like [Gossypium hirsutum]	Organismal Systems	Environmental adaptation	ko04626//Plant-pathogen interaction	K09422	-	GO:0005488//binding	-
GB_A10G2382	1	1	6	20	13	47	0.1	0.11	0.55	2.17	1.21	4.42	0.253333	2.6	3.3594	5.85043e-06	6.7588e-05	--	PREDICTED: uncharacterized protein LOC107934533 isoform X1 [Gossypium hirsutum]	-	-	-	-	-	-	-
GB_D11G1716	11	2	3	43	65	61	0.76	0.15	0.19	3.16	4.16	3.91	0.366667	3.74333	3.35178	5.11538e-12	1.30028e-10	RGP1	PREDICTED: UDP-arabinopyranose mutase 1 [Gossypium hirsutum]	Metabolism	Carbohydrate metabolism	ko00520//Amino sugar and nucleotide sugar metabolism	K13379	-	-	GO:0030243//cellulose metabolic process
GB_D03G0610	6	3	0	20	59	17	0.38	0.21	0	1.4	3.57	1.04	0.196667	2.00333	3.34858	1.51765e-06	1.9474e-05	--	PREDICTED: protein IQ-DOMAIN 14-like [Gossypium raimondii]	-	-	-	-	-	-	-
GB_D01G0212	9	12	14	109	115	136	1.15	1.73	1.68	15.46	14	16.73	1.52	15.3967	3.34047	3.0266e-25	1.93438e-23	TIFY9	PREDICTED: protein TIFY 9-like [Gossypium raimondii]	Environmental Information Processing	Signal transduction	ko04075//Plant hormone signal transduction	K13464	-	GO:0046983//protein dimerization activity	GO:0006972//hyperosmotic response;GO:0009694//jasmonic acid metabolic process;GO:0009867//jasmonic acid mediated signaling pathway;GO:0010468//regulation of gene expression;GO:0034645//cellular macromolecule biosynthetic process;GO:0051707//response to other organism
GB_D04G0686	2	1	1	9	26	8	0.1	0.06	0.05	0.5	1.24	0.38	0.07	0.706667	3.3356	0.000364032	0.00282056	GPAT5	PREDICTED: glycerol-3-phosphate acyltransferase 5-like [Gossypium raimondii]	Metabolism;Metabolism;Metabolism;Metabolism	Global and overview maps;Global and overview maps;Lipid metabolism;Lipid metabolism	ko01100//Metabolic pathways;ko01110//Biosynthesis of secondary metabolites;ko00564//Glycerophospholipid metabolism;ko00561//Glycerolipid metabolism	K13508;K13508;K13508;K13508	-	GO:0016740//transferase activity	-
GB_D12G2442	12	5	13	60	138	106	0.54	0.26	0.55	3.03	5.97	4.62	0.45	4.54	3.3347	3.18399e-18	1.35821e-16	At4g16820	PREDICTED: phospholipase A1-Ibeta2, chloroplastic-like [Gossypium hirsutum]	-	-	-	-	GO:0009536//plastid	GO:0004620//phospholipase activity	GO:0006629//lipid metabolic process;GO:0009692//ethylene metabolic process
GB_A01G0178	128	176	172	1308	1868	1739	9.93	15.35	12.5	112.53	138.47	129.89	12.5933	126.963	3.33368	1.77674e-126	9.2168e-124	--	DUF789 domain-containing protein [Cephalotus follicularis]	-	-	-	-	-	-	-
GB_A12G1953	2	1	0	8	14	10	0.23	0.13	0	1.01	1.52	1.09	0.12	1.20667	3.32992	0.0015271	0.00989026	At4g39670	PREDICTED: ACD11 homolog protein-like [Gossypium hirsutum]	-	-	-	-	GO:0043231//intracellular membrane-bounded organelle	GO:0005319//lipid transporter activity;GO:0008289//lipid binding	GO:0006605//protein targeting;GO:0006869//lipid transport;GO:0006952//defense response;GO:0009408//response to heat;GO:0009620//response to fungus;GO:0009696//salicylic acid metabolic process;GO:0009755//hormone-mediated signaling pathway;GO:0010243//response to organonitrogen compound;GO:0033554//cellular response to stress;GO:0043067//regulation of programmed cell death
GB_D13G1832	2	1	1	16	12	12	0.09	0.05	0.04	0.79	0.51	0.51	0.06	0.603333	3.32992	0.000344695	0.00268828	At5g22730	F-box and Leucine Rich Repeat domains containing protein [Theobroma cacao]	-	-	-	-	-	-	-
GB_A11G3554	9	6	8	71	88	73	1.53	1.15	1.27	13.36	14.27	11.93	1.31667	13.1867	3.32412	4.16274e-17	1.61877e-15	--	PREDICTED: uncharacterized protein LOC108472915 [Gossypium arboreum]	-	-	-	-	-	-	-
GB_D05G0450	8	7	10	50	111	98	0.58	0.57	0.68	3.96	7.51	6.68	0.61	6.05	3.31005	8.15586e-17	3.13282e-15	At5g26010	PREDICTED: probable protein phosphatase 2C 72 [Gossypium hirsutum]	-	-	-	-	-	GO:0016791//phosphatase activity	GO:0006796//phosphate-containing compound metabolic process
GB_D03G1861	9	1	13	81	78	57	0.84	0.12	1.19	8.74	7.23	5.34	0.716667	7.10333	3.30912	8.06269e-14	2.40266e-12	DIP	PREDICTED: probable aquaporin TIP-type [Gossypium hirsutum]	-	-	-	-	GO:0031224//intrinsic component of membrane	-	GO:0051234//establishment of localization
GB_A01G1894	10	16	17	137	120	176	0.44	0.8	0.7	6.7	5.04	7.47	0.646667	6.40333	3.30773	1.33009e-27	9.46315e-26	NFD4	PREDICTED: protein NUCLEAR FUSION DEFECTIVE 4-like [Gossypium hirsutum]	-	-	-	-	-	-	GO:0019758//glycosinolate biosynthetic process;GO:0048511//rhythmic process
GB_A01G1345	10	6	11	85	83	95	0.33	0.22	0.34	3.13	2.63	3.05	0.296667	2.93667	3.30726	5.1516e-19	2.33267e-17	--	SAP-like protein BP-73 [Gossypium arboreum]	-	-	-	-	-	-	-
GB_D01G0282	0	2	0	9	7	6	0	0.36	0	1.58	1.06	0.92	0.12	1.18667	3.30581	0.00837608	0.0415815	ARR2	PREDICTED: two-component response regulator ARR2-like [Gossypium raimondii]	Environmental Information Processing	Signal transduction	ko04075//Plant hormone signal transduction	K14491	-	GO:0003676//nucleic acid binding;GO:0016772//transferase activity, transferring phosphorus-containing groups	GO:0006796//phosphate-containing compound metabolic process
GB_D03G1851	1	1	1	16	6	8	0.07	0.08	0.07	1.23	0.4	0.54	0.0733333	0.723333	3.30212	0.00207704	0.0128626	LDHA	PREDICTED: L-lactate dehydrogenase B-like [Gossypium raimondii]	Metabolism;Metabolism;Metabolism;Metabolism;Metabolism;Metabolism	Global and overview maps;Global and overview maps;Carbohydrate metabolism;Carbohydrate metabolism;Amino acid metabolism;Carbohydrate metabolism	ko01100//Metabolic pathways;ko01110//Biosynthesis of secondary metabolites;ko00010//Glycolysis / Gluconeogenesis;ko00620//Pyruvate metabolism;ko00270//Cysteine and methionine metabolism;ko00640//Propanoate metabolism	K00016;K00016;K00016;K00016;K00016;K00016	GO:0016020//membrane;GO:0044444//cytoplasmic part	GO:0004457//lactate dehydrogenase activity	GO:0005975//carbohydrate metabolic process;GO:0006090//pyruvate metabolic process
MSTRG.44622	214	228	336	2189	2386	3145	4.02	4.82	5.91	45.51	42.76	56.78	4.91667	48.35	3.29776	7.9962e-139	4.85506e-136	RE2	Retrovirus-related Pol polyprotein from transposon TNT 1-94 [Cajanus cajan]	-	-	-	-	-	-	-
GB_A08G1561	53	34	51	367	536	465	2.73	1.94	2.46	20.82	26.24	22.93	2.37667	23.33	3.29517	5.40836e-69	1.19906e-66	MYC2	PREDICTED: transcription factor MYC2-like [Gossypium hirsutum]	Environmental Information Processing;Environmental Information Processing	Signal transduction;Signal transduction	ko04075//Plant hormone signal transduction;ko04016//MAPK signaling pathway - plant	K13422;K13422	-	GO:0005515//protein binding	-
GB_A10G0056	9	6	9	62	83	92	0.45	0.34	0.42	3.45	3.98	4.44	0.403333	3.95667	3.29424	3.39285e-17	1.33199e-15	CYP716A12	PREDICTED: beta-amyrin 28-oxidase-like [Gossypium hirsutum]	-	-	-	-	-	GO:0016491//oxidoreductase activity;GO:0046906//tetrapyrrole binding;GO:0046914//transition metal ion binding	GO:0044710//single-organism metabolic process
GB_A06G0235	102	101	177	1287	1094	1323	5.72	6.39	9.28	79.76	58.49	71.24	7.13	69.83	3.29187	1.65228e-98	5.84654e-96	ACBP3	PREDICTED: acyl-CoA-binding domain-containing protein 3-like [Gossypium arboreum]	-	-	-	-	-	-	-
GB_A05G2058	21	5	11	135	119	101	1.22	0.33	0.6	8.71	6.63	5.66	0.716667	7	3.28798	8.26657e-21	4.15514e-19	AMY1.1	PREDICTED: alpha-amylase-like [Gossypium hirsutum]	Metabolism;Metabolism	Global and overview maps;Carbohydrate metabolism	ko01100//Metabolic pathways;ko00500//Starch and sucrose metabolism	K01176;K01176	-	GO:0016160//amylase activity;GO:0046872//metal ion binding	GO:0044238//primary metabolic process
GB_D06G2246	211	174	190	1573	2218	1906	3.18	2.95	2.68	26.29	31.96	27.66	2.93667	28.6367	3.28561	2.94228e-154	2.09612e-151	TSS	PREDICTED: clustered mitochondria protein homolog [Gossypium raimondii]	-	-	-	-	GO:0044444//cytoplasmic part	-	GO:0006412//translation
GB_A03G1991	43	46	40	322	502	453	2.53	3.04	2.2	20.94	28.2	25.62	2.59	24.92	3.26628	5.8004e-63	1.17841e-60	--	Endosomal targeting BRO1-like domain-containing protein isoform 2 [Theobroma cacao]	-	-	-	-	-	-	-
GB_D02G2086	0	4	3	16	18	36	0	0.31	0.19	1.22	1.22	2.37	0.166667	1.60333	3.26604	9.12402e-06	0.000101247	FLA21	PREDICTED: fasciclin-like arabinogalactan protein 21 [Gossypium raimondii]	-	-	-	-	-	-	GO:0015851//nucleobase transport
GB_A12G2889	1	3	9	32	48	43	0.04	0.15	0.36	1.52	1.98	1.79	0.183333	1.76333	3.26576	3.75716e-09	6.95595e-08	At5g44440	PREDICTED: cannabidiolic acid synthase-like 2 [Gossypium arboreum]	-	-	-	-	-	GO:0016614//oxidoreductase activity, acting on CH-OH group of donors	-
GB_D11G0174	28	18	29	214	200	307	1.58	1.14	1.53	13.35	10.75	16.62	1.41667	13.5733	3.2602	3.09688e-40	3.56615e-38	--	StAR-related lipid transfer 7, mitochondrial [Gossypium arboreum]	-	-	-	-	-	GO:0005488//binding	-
MSTRG.2224	4	12	10	55	131	75	0.79	2.64	1.85	11.99	24.42	14.13	1.76	16.8467	3.25882	3.48374e-15	1.17069e-13	--	-	-	-	-	-	-	-	-
GB_A06G2337	2	0	4	16	13	28	0.09	0	0.14	0.67	0.48	1.04	0.0766667	0.73	3.25123	4.88963e-05	0.000468961	--	F3H9.11 protein isoform 5 [Theobroma cacao]	-	-	-	-	-	-	-
GB_A11G0184	3	1	6	36	34	21	0.46	0.17	0.86	6.1	4.96	3.09	0.496667	4.71667	3.24742	3.05735e-07	4.36317e-06	--	PREDICTED: uncharacterized protein LOC107924065 [Gossypium hirsutum]	-	-	-	-	-	-	-
GB_D09G1869	0	0	2	10	4	7	0.07	0	0.26	1.64	0.54	0.95	0.11	1.04333	3.24562	0.0102553	0.0489637	MFT	PREDICTED: protein MOTHER of FT and TF 1 [Gossypium raimondii]	-	-	-	-	GO:0044424//intracellular part	-	GO:0001101//response to acid chemical;GO:0010029//regulation of seed germination
GB_A12G0555	7	1	1	16	41	30	0.56	0.09	0.08	1.43	3.16	2.33	0.243333	2.30667	3.2448	1.61304e-06	2.0599e-05	LBD41	PREDICTED: LOB domain-containing protein 41-like [Gossypium hirsutum]	-	-	-	-	-	-	-
GB_D11G0092	1	4	0	6	21	27	0.05	0.23	0	0.32	1.01	1.31	0.0933333	0.88	3.23704	0.000160403	0.00136791	DTX49	PREDICTED: protein DETOXIFICATION 49-like [Gossypium arboreum]	-	-	-	-	GO:0031224//intrinsic component of membrane	GO:0015291//secondary active transmembrane transporter activity	GO:0044763//single-organism cellular process
GB_A01G1566	64	55	72	466	681	672	5.2	5.03	5.46	42.1	53.05	52.69	5.23	49.28	3.23612	1.30843e-84	3.66024e-82	UGT74B1	PREDICTED: UDP-glycosyltransferase 74B1-like [Gossypium arboreum]	Metabolism;Metabolism;Metabolism;Metabolism	Global and overview maps;Global and overview maps;Amino acid metabolism;Biosynthesis of other secondary metabolites	ko01110//Biosynthesis of secondary metabolites;ko01210//2-Oxocarboxylic acid metabolism;ko00380//Tryptophan metabolism;ko00966//Glucosinolate biosynthesis	K11820;K11820;K11820;K11820	-	GO:0035251//UDP-glucosyltransferase activity	GO:0009617//response to bacterium;GO:0009683//indoleacetic acid metabolic process;GO:0019758//glycosinolate biosynthetic process;GO:0048588//developmental cell growth
GB_D05G2438	111	115	145	1144	1236	1125	5.55	6.49	6.79	63.52	59.13	54.22	6.27667	58.9567	3.23158	2.18948e-131	1.27159e-128	At1g21400	PREDICTED: 2-oxoisovalerate dehydrogenase subunit alpha 1, mitochondrial-like [Gossypium raimondii]	Metabolism;Metabolism;Metabolism;Metabolism	Global and overview maps;Global and overview maps;Amino acid metabolism;Carbohydrate metabolism	ko01100//Metabolic pathways;ko01110//Biosynthesis of secondary metabolites;ko00280//Valine, leucine and isoleucine degradation;ko00640//Propanoate metabolism	K00166;K00166;K00166;K00166	-	GO:0016903//oxidoreductase activity, acting on the aldehyde or oxo group of donors	GO:0044710//single-organism metabolic process
GB_A02G0709	5	3	11	53	82	39	1.15	0.78	2.38	13.55	18.12	8.66	1.43667	13.4433	3.22609	2.01604e-11	4.83078e-10	COI1	PREDICTED: coronatine-insensitive protein 1-like [Gossypium arboreum]	Environmental Information Processing	Signal transduction	ko04075//Plant hormone signal transduction	K13463	GO:0031461//cullin-RING ubiquitin ligase complex	-	GO:0001101//response to acid chemical;GO:0006952//defense response;GO:0009611//response to wounding;GO:0009617//response to bacterium;GO:0009620//response to fungus;GO:0009639//response to red or far red light;GO:0009755//hormone-mediated signaling pathway;GO:0009886//post-embryonic morphogenesis;GO:0032446//protein modification by small protein conjugation;GO:0043161//proteasome-mediated ubiquit…
GB_D02G2582	20	5	19	112	146	153	0.82	0.23	0.74	5.04	5.68	6.02	0.596667	5.58	3.22527	4.1355e-25	2.62427e-23	SGS3	PREDICTED: protein SUPPRESSOR OF GENE SILENCING 3-like isoform X2 [Gossypium hirsutum]	-	-	-	-	-	-	-
GB_D07G2365	0	3	3	21	20	16	0	0.62	0.51	4.25	3.49	2.81	0.376667	3.51667	3.22285	3.31306e-05	0.000328851	--	RmlC-like cupins superfamily protein [Theobroma cacao]	-	-	-	-	-	-	-
GB_D12G0375	4	0	0	10	11	16	0.18	0	0	0.52	0.47	0.69	0.06	0.56	3.22239	0.00123544	0.0082308	Bp10	PREDICTED: L-ascorbate oxidase homolog [Gossypium raimondii]	-	-	-	-	-	GO:0016682//oxidoreductase activity, acting on diphenols and related substances as donors, oxygen as acceptor	GO:0044710//single-organism metabolic process
GB_A03G0725	3	1	0	15	13	10	0.39	0.15	0	2.16	1.61	1.25	0.18	1.67333	3.21666	0.000679816	0.00487626	UCC3	PREDICTED: stellacyanin-like [Gossypium hirsutum]	-	-	-	-	GO:0031224//intrinsic component of membrane	-	-
GB_D13G2256	2	1	1	12	18	8	0.35	0.2	0.16	2.32	2.98	1.3	0.236667	2.2	3.21658	0.000630907	0.00455972	COPT5.1	PREDICTED: copper transporter 5.1-like [Gossypium raimondii]	-	-	-	-	GO:0031224//intrinsic component of membrane	-	GO:0006825//copper ion transport
GB_A10G2347	4	11	10	56	148	38	0.29	0.9	0.68	4.49	10.2	2.64	0.623333	5.77667	3.21216	1.60258e-11	3.89216e-10	BSPA	PREDICTED: bark storage protein A-like isoform X2 [Gossypium arboreum]	-	-	-	-	-	-	GO:0055086//nucleobase-containing small molecule metabolic process
GB_A03G1509	4	9	5	46	62	67	0.44	1.11	0.51	5.56	6.46	7.04	0.686667	6.35333	3.20983	7.47573e-13	2.05365e-11	At1g66480	DUF4228 domain-containing protein [Cephalotus follicularis]	-	-	-	-	-	-	-
GB_D09G0798	41	52	35	475	395	330	2.77	3.96	2.21	35.55	25.5	21.45	2.98	27.5	3.20605	5.15006e-47	7.2605e-45	HGN1	PREDICTED: glucan endo-1,3-beta-glucosidase, basic vacuolar isoform-like [Gossypium raimondii]	-	-	-	-	-	GO:0016787//hydrolase activity	GO:0044238//primary metabolic process
GB_D09G0580	0	4	0	12	15	14	0	0.75	0	2.23	2.4	2.26	0.25	2.29667	3.19954	0.00056549	0.00415044	--	PREDICTED: oleosin 14.9 kDa-like [Gossypium raimondii]	-	-	-	-	-	-	-
GB_A01G2488	119	136	189	1345	1270	1471	5.43	6.99	8.07	67.97	55.33	64.56	6.83	62.62	3.19667	2.01577e-122	1.00659e-119	GLOX	PREDICTED: WSC domain-containing protein ARB_07867-like [Gossypium hirsutum]	-	-	-	-	-	-	-
GB_A11G1666	5	3	3	27	38	35	0.31	0.23	0.19	2.02	2.41	2.26	0.243333	2.23	3.19604	3.67717e-08	5.99192e-07	RGP1	PREDICTED: UDP-arabinopyranose mutase 1 [Gossypium hirsutum]	Metabolism	Carbohydrate metabolism	ko00520//Amino sugar and nucleotide sugar metabolism	K13379	-	-	GO:0030243//cellulose metabolic process
GB_D12G2908	80	55	80	592	750	637	6.84	5.29	6.41	56.08	61.22	52.43	6.18	56.5767	3.19453	2.83379e-90	8.95931e-88	PP2A11	PREDICTED: F-box protein PP2-A11-like [Gossypium hirsutum]	-	-	-	-	-	GO:0005488//binding	GO:0032446//protein modification by small protein conjugation
GB_D11G1116	31	23	23	185	290	242	0.6	0.5	0.42	3.98	5.4	4.53	0.506667	4.63667	3.19398	2.64917e-40	3.07712e-38	pald1	PREDICTED: paladin-like [Gossypium hirsutum]	-	-	-	-	-	-	-
GB_A03G2439	16	24	33	167	286	220	0.68	1.14	1.29	7.85	11.56	8.94	1.03667	9.45	3.18836	7.7191e-35	7.26126e-33	SGS3	PREDICTED: protein SUPPRESSOR OF GENE SILENCING 3-like [Gossypium hirsutum]	-	-	-	-	-	-	-
GB_A01G2320	85	14	16	182	196	690	7.4	1.37	1.3	17.55	16.29	57.77	3.35667	30.5367	3.18544	0.000548708	0.00404386	Os04g0179200	PREDICTED: momilactone A synthase-like [Gossypium hirsutum]	-	-	-	-	-	GO:0003824//catalytic activity	GO:0044710//single-organism metabolic process
GB_A05G1352	654	850	1101	6765	5648	11572	52.42	76.73	82.63	600.86	432.46	892.57	70.5933	641.963	3.18489	1.62762e-23	9.44249e-22	MIOX1	PREDICTED: inositol oxygenase 1-like [Gossypium arboreum]	Metabolism;Metabolism	Carbohydrate metabolism;Carbohydrate metabolism	ko00562//Inositol phosphate metabolism;ko00053//Ascorbate and aldarate metabolism	K00469;K00469	GO:0044424//intracellular part	GO:0016701//oxidoreductase activity, acting on single donors with incorporation of molecular oxygen	GO:0006020//inositol metabolic process
GB_A10G0634	79	119	138	928	1077	1091	4.27	7.19	6.98	55.4	55.39	56.52	6.14667	55.77	3.18161	8.35444e-103	3.21141e-100	ILL4	PREDICTED: IAA-amino acid hydrolase ILR1-like 4 [Gossypium arboreum]	-	-	-	-	-	-	-
GB_A10G0210	7	4	6	29	77	51	0.58	0.38	0.47	2.68	6.14	4.09	0.476667	4.30333	3.1744	1.35845e-10	2.98084e-09	TMEM184A	PREDICTED: LOW QUALITY PROTEIN: transmembrane protein 184 homolog DDB_G0279555 [Gossypium hirsutum]	-	-	-	-	-	-	-
GB_D05G3491	2	5	15	49	72	75	0.29	0.82	2.03	7.85	9.95	10.44	1.04667	9.41333	3.1689	1.53404e-12	4.10441e-11	--	PREDICTED: uncharacterized protein LOC105766076 [Gossypium raimondii]	-	-	-	-	-	-	-
GB_D02G1008	41	25	35	246	313	357	1.87	1.28	1.49	12.36	13.54	15.6	1.54667	13.8333	3.16091	4.63588e-51	7.03692e-49	AOS1	PREDICTED: allene oxide synthase-like [Gossypium hirsutum]	Metabolism;Metabolism;Metabolism	Global and overview maps;Global and overview maps;Lipid metabolism	ko01100//Metabolic pathways;ko01110//Biosynthesis of secondary metabolites;ko00592//alpha-Linolenic acid metabolism	K01723;K01723;K01723	GO:0009526//plastid envelope;GO:0031976//plastid thylakoid;GO:0044434//chloroplast part	GO:0016491//oxidoreductase activity;GO:0016836//hydro-lyase activity;GO:0046906//tetrapyrrole binding;GO:0046914//transition metal ion binding	GO:0006090//pyruvate metabolic process;GO:0006544//glycine metabolic process;GO:0006568//tryptophan metabolic process;GO:0006605//protein targeting;GO:0006633//fatty acid biosynthetic process;GO:0006732//coenzyme metabolic process;GO:0006753//nucleoside phosphate metabolic process;GO:0006778//porphyrin-containing compound metabolic process;GO:0006952//defense response;GO:0009314//response to radi…
GB_D10G0467	14	4	7	66	80	79	0.66	0.21	0.33	3.49	3.62	3.62	0.4	3.57667	3.16054	1.89073e-15	6.51343e-14	At1g06800	PREDICTED: phospholipase A1-Igamma1, chloroplastic-like [Gossypium hirsutum]	-	-	-	-	-	GO:0003824//catalytic activity	-
GB_A13G2548	71	76	98	608	845	757	4.25	5.14	5.52	40.56	48.6	43.89	4.97	44.35	3.15762	1.83343e-94	6.08459e-92	HPT1	PREDICTED: homogentisate phytyltransferase 1, chloroplastic isoform X2 [Gossypium arboreum]	Metabolism;Metabolism;Metabolism	Global and overview maps;Global and overview maps;Metabolism of cofactors and vitamins	ko01100//Metabolic pathways;ko01110//Biosynthesis of secondary metabolites;ko00130//Ubiquinone and other terpenoid-quinone biosynthesis	K09833;K09833;K09833	GO:0031224//intrinsic component of membrane;GO:0044434//chloroplast part	GO:0010354//homogentisate prenyltransferase activity	GO:0006090//pyruvate metabolic process;GO:0006355//regulation of transcription, DNA-templated;GO:0006544//glycine metabolic process;GO:0006633//fatty acid biosynthetic process;GO:0006732//coenzyme metabolic process;GO:0006753//nucleoside phosphate metabolic process;GO:0006778//porphyrin-containing compound metabolic process;GO:0006790//sulfur compound metabolic process;GO:0006952//defense respons…
GB_D01G2398	14	5	1	39	79	67	1.22	0.49	0.08	3.76	6.57	5.61	0.596667	5.31333	3.15462	6.66673e-11	1.51902e-09	Os04g0179200	PREDICTED: momilactone A synthase-like [Gossypium hirsutum]	-	-	-	-	-	GO:0003824//catalytic activity	GO:0044710//single-organism metabolic process
GB_D07G1080	10	11	9	97	88	87	0.5	0.62	0.42	5.34	4.16	4.16	0.513333	4.55333	3.14896	6.86885e-19	3.09451e-17	CYP707A2	PREDICTED: abscisic acid 8'-hydroxylase 2-like [Gossypium hirsutum]	Metabolism	Metabolism of terpenoids and polyketides	ko00906//Carotenoid biosynthesis	K09843	GO:0031224//intrinsic component of membrane	GO:0016709//oxidoreductase activity, acting on paired donors, with incorporation or reduction of molecular oxygen, NAD(P)H as one donor, and incorporation of one atom of oxygen;GO:0046906//tetrapyrrole binding;GO:0046914//transition metal ion binding	GO:0009687//abscisic acid metabolic process;GO:0010162//seed dormancy process;GO:0050896//response to stimulus
GB_A12G1383	182	165	221	1512	1827	1731	9.06	9.28	10.31	83.58	87.07	83.09	9.55	84.58	3.14674	1.68709e-171	1.34542e-168	MYC2	PREDICTED: transcription factor MYC2-like [Gossypium arboreum]	Environmental Information Processing;Environmental Information Processing	Signal transduction;Signal transduction	ko04075//Plant hormone signal transduction;ko04016//MAPK signaling pathway - plant	K13422;K13422	-	GO:0005515//protein binding	-
GB_D08G0880	207	235	246	1912	2431	1830	14.57	18.57	16.21	148.86	163.12	123.7	16.45	145.227	3.14215	1.02894e-125	5.28627e-123	pod	PREDICTED: peroxidase 15-like [Gossypium raimondii]	Metabolism;Metabolism;Metabolism	Global and overview maps;Global and overview maps;Biosynthesis of other secondary metabolites	ko01100//Metabolic pathways;ko01110//Biosynthesis of secondary metabolites;ko00940//Phenylpropanoid biosynthesis	K00430;K00430;K00430	-	GO:0003824//catalytic activity;GO:0043169//cation binding;GO:0046906//tetrapyrrole binding	GO:0006950//response to stress;GO:0044710//single-organism metabolic process
GB_D02G1893	34	14	18	153	216	219	3.34	1.55	1.66	16.65	20.25	20.69	2.18333	19.1967	3.13625	4.03817e-32	3.44121e-30	BHLH094	PREDICTED: transcription factor BPE [Gossypium raimondii]	-	-	-	-	-	-	-
GB_A06G1745	7	2	1	28	28	33	1.86	0.6	0.25	8.24	7.1	8.44	0.903333	7.92667	3.13338	4.58311e-07	6.35062e-06	--	hypothetical protein B456_001G118400 [Gossypium raimondii]	-	-	-	-	-	-	-
GB_D05G1850	99	94	156	827	1027	1210	6.87	7.36	10.14	63.64	68.1	80.84	8.12333	70.86	3.12483	3.6e-99	1.29095e-96	--	PREDICTED: carboxypeptidase A6-like [Gossypium hirsutum]	-	-	-	-	-	-	-
GB_A13G2086	89	77	102	738	774	828	6.04	5.91	6.48	55.67	50.37	54.28	6.14333	53.44	3.12083	5.24418e-111	2.24161e-108	THA1	PREDICTED: probable low-specificity L-threonine aldolase 1 [Gossypium arboreum]	Metabolism;Metabolism;Metabolism;Metabolism	Global and overview maps;Global and overview maps;Global and overview maps;Amino acid metabolism	ko01100//Metabolic pathways;ko01110//Biosynthesis of secondary metabolites;ko01230//Biosynthesis of amino acids;ko00260//Glycine, serine and threonine metabolism	K01620;K01620;K01620;K01620	-	GO:0003824//catalytic activity;GO:0043168//anion binding	GO:0019752//carboxylic acid metabolic process
GB_D03G0329	1220	759	938	7592	8475	9529	45.55	31.93	32.8	314.01	302.15	342.27	36.76	319.477	3.1195	3.90255e-154	2.74365e-151	PCKA	PREDICTED: phosphoenolpyruvate carboxykinase [ATP] [Gossypium raimondii]	Metabolism;Metabolism;Metabolism;Metabolism;Metabolism;Metabolism;Metabolism	Global and overview maps;Global and overview maps;Global and overview maps;Carbohydrate metabolism;Carbohydrate metabolism;Energy metabolism;Carbohydrate metabolism	ko01100//Metabolic pathways;ko01110//Biosynthesis of secondary metabolites;ko01200//Carbon metabolism;ko00010//Glycolysis / Gluconeogenesis;ko00620//Pyruvate metabolism;ko00710//Carbon fixation in photosynthetic organisms;ko00020//Citrate cycle (TCA cycle)	K01610;K01610;K01610;K01610;K01610;K01610;K01610	-	GO:0000166//nucleotide binding;GO:0004611//phosphoenolpyruvate carboxykinase activity;GO:0016772//transferase activity, transferring phosphorus-containing groups;GO:0032550//purine ribonucleoside binding	GO:0006006//glucose metabolic process;GO:0006796//phosphate-containing compound metabolic process
GB_D08G2621	4	0	0	13	11	7	0.44	0	0	1.73	1.27	0.82	0.146667	1.27333	3.118	0.00404506	0.0226814	dnaJ	PREDICTED: meiotically up-regulated gene 185 protein-like isoform X1 [Gossypium raimondii]	-	-	-	-	-	-	-
GB_D12G1942	1	1	3	13	12	17	0.11	0.12	0.31	1.59	1.27	1.81	0.18	1.55667	3.11239	0.00038316	0.00294952	At4g39670	PREDICTED: ACD11 homolog protein-like [Gossypium raimondii]	-	-	-	-	GO:0043231//intracellular membrane-bounded organelle	GO:0005319//lipid transporter activity;GO:0008289//lipid binding	GO:0006605//protein targeting;GO:0006869//lipid transport;GO:0006952//defense response;GO:0009408//response to heat;GO:0009620//response to fungus;GO:0009696//salicylic acid metabolic process;GO:0009755//hormone-mediated signaling pathway;GO:0010243//response to organonitrogen compound;GO:0033554//cellular response to stress;GO:0043067//regulation of programmed cell death
GB_A05G2263	19	3	11	103	93	82	2.1	0.37	1.14	12.63	9.83	8.73	1.20333	10.3967	3.11101	2.71114e-16	1.00457e-14	--	Chemoreceptor A [Gossypium arboreum]	-	-	-	-	-	-	-
GB_D12G1259	4	7	3	18	63	49	0.54	1.06	0.38	2.68	8.08	6.33	0.66	5.69667	3.10958	1.75812e-08	2.9993e-07	SRC2	PREDICTED: BON1-associated protein 2-like [Gossypium hirsutum]	-	-	-	-	-	-	-
GB_A04G1334	2	2	3	29	19	12	0.09	0.1	0.13	1.43	0.81	0.52	0.106667	0.92	3.10852	3.01113e-05	0.000301457	CYP86B1	PREDICTED: cytochrome P450 86B1-like [Gossypium arboreum]	Metabolism	Lipid metabolism	ko00073//Cutin, suberine and wax biosynthesis	K15402	-	GO:0016712//oxidoreductase activity, acting on paired donors, with incorporation or reduction of molecular oxygen, reduced flavin or flavoprotein as one donor, and incorporation of one atom of oxygen;GO:0046906//tetrapyrrole binding;GO:0046914//transition metal ion binding	GO:0044710//single-organism metabolic process
GB_D01G0814	34	43	41	314	365	359	4	5.69	4.51	40.88	40.95	40.58	4.73333	40.8033	3.10776	1.02172e-58	1.92903e-56	--	PREDICTED: lateral signaling target protein 2 homolog [Gossypium raimondii]	-	-	-	-	GO:0005911//cell-cell junction	-	-
GB_A08G0427	10	8	3	84	35	64	0.42	0.38	0.12	3.92	1.41	2.59	0.306667	2.64	3.10579	5.92258e-11	1.35351e-09	AAE20	PREDICTED: butyrate--CoA ligase AAE11, peroxisomal-like [Gossypium arboreum]	-	-	-	-	-	GO:0003824//catalytic activity	-
GB_A05G3771	3	0	1	13	13	8	0.15	0	0.05	0.72	0.62	0.38	0.0666667	0.573333	3.10434	0.0015526	0.0100372	GPAT5	PREDICTED: glycerol-3-phosphate acyltransferase 5-like [Gossypium arboreum]	Metabolism;Metabolism;Metabolism;Metabolism	Global and overview maps;Global and overview maps;Lipid metabolism;Lipid metabolism	ko01100//Metabolic pathways;ko01110//Biosynthesis of secondary metabolites;ko00564//Glycerophospholipid metabolism;ko00561//Glycerolipid metabolism	K13508;K13508;K13508;K13508	-	GO:0016740//transferase activity	-
GB_D08G2683	508	448	554	3707	5107	4328	41.16	40.86	42.01	332.57	394.89	337.17	41.3433	354.877	3.10159	2.54859e-195	2.61873e-192	IPI2	PREDICTED: isopentenyl-diphosphate Delta-isomerase I [Gossypium raimondii]	Metabolism;Metabolism;Metabolism	Global and overview maps;Global and overview maps;Metabolism of terpenoids and polyketides	ko01100//Metabolic pathways;ko01110//Biosynthesis of secondary metabolites;ko00900//Terpenoid backbone biosynthesis	K01823;K01823;K01823	-	GO:0016863//intramolecular oxidoreductase activity, transposing C=C bonds	GO:0006720//isoprenoid metabolic process;GO:0006779//porphyrin-containing compound biosynthetic process;GO:0008654//phospholipid biosynthetic process
GB_A08G2904	2	13	10	44	59	122	0.1	0.73	0.46	2.44	2.79	5.8	0.43	3.67667	3.09599	1.03368e-11	2.55697e-10	--	Harbinger transposase-derived nuclease [Corchorus capsularis]	-	-	-	-	-	-	-
GB_D10G2745	7	11	5	54	68	85	0.23	0.36	0.14	1.81	1.97	2.46	0.243333	2.08	3.09558	2.97453e-14	9.27273e-13	CCR4	Pkinase domain-containing protein [Cephalotus follicularis]	-	-	-	-	-	-	-
GB_A12G1360	215	192	249	1569	2013	2078	28.36	28.59	30.77	229.72	254.14	264.2	29.24	249.353	3.09218	2.56875e-172	2.11156e-169	ERF023	PREDICTED: ethylene-responsive transcription factor ERF023-like [Gossypium arboreum]	-	-	-	-	GO:0043231//intracellular membrane-bounded organelle	GO:0001071//nucleic acid binding transcription factor activity	GO:0000160//phosphorelay signal transduction system;GO:0001101//response to acid chemical;GO:0006950//response to stress;GO:0010468//regulation of gene expression;GO:0034645//cellular macromolecule biosynthetic process
GB_D01G1133	100	82	107	629	836	1034	12.23	11.29	12.25	85.2	97.62	121.59	11.9233	101.47	3.08919	4.79282e-90	1.49757e-87	--	PREDICTED: phosphoprotein ECPP44-like [Gossypium hirsutum]	-	-	-	-	-	-	-
GB_D09G1657	58	51	54	309	705	409	2.39	2.36	2.08	14.05	27.66	16.18	2.27667	19.2967	3.08336	5.72981e-42	6.97379e-40	NPF5.7	PREDICTED: protein NRT1/ PTR FAMILY 5.6 [Gossypium raimondii]	-	-	-	-	-	-	GO:0051234//establishment of localization
GB_D13G0694	476	470	569	3187	5136	4764	36.85	40.96	41.21	273.26	379.59	354.71	39.6733	335.853	3.08159	6.26786e-145	4.08412e-142	EPHX2	PREDICTED: bifunctional epoxide hydrolase 2-like [Gossypium raimondii]	Metabolism;Cellular Processes;Metabolism	Global and overview maps;Transport and catabolism;Lipid metabolism	ko01100//Metabolic pathways;ko04146//Peroxisome;ko00590//Arachidonic acid metabolism	K08726;K08726;K08726	-	GO:0004713//protein tyrosine kinase activity	GO:0006468//protein phosphorylation
GB_D06G2305	25	13	14	129	167	150	2.78	1.63	1.46	15.93	17.72	16.04	1.95667	16.5633	3.08152	2.5758e-27	1.81328e-25	IAA26	PREDICTED: auxin-responsive protein IAA18-like [Gossypium raimondii]	Environmental Information Processing	Signal transduction	ko04075//Plant hormone signal transduction	K14484	-	GO:0005515//protein binding	GO:0009755//hormone-mediated signaling pathway;GO:0010468//regulation of gene expression;GO:0034645//cellular macromolecule biosynthetic process
GB_A02G0404	1	0	4	16	10	13	0.18	0	0.67	3.19	1.72	2.25	0.283333	2.38667	3.07442	0.000912897	0.00634457	ERF14	PREDICTED: ethylene-responsive transcription factor ERF096-like [Gossypium hirsutum]	-	-	-	-	-	-	-
GB_A08G2322	6	3	0	20	32	32	0.8	0.42	0	2.74	3.77	3.75	0.406667	3.42	3.07208	1.28924e-06	1.66914e-05	KRP3	PREDICTED: cyclin-dependent kinase inhibitor 3-like [Gossypium hirsutum]	-	-	-	-	GO:0043231//intracellular membrane-bounded organelle	GO:0005515//protein binding;GO:0016538//cyclin-dependent protein serine/threonine kinase regulator activity	GO:0000079//regulation of cyclin-dependent protein serine/threonine kinase activity;GO:0006260//DNA replication;GO:0006469//negative regulation of protein kinase activity;GO:0006996//organelle organization;GO:0016458//gene silencing;GO:0019219//regulation of nucleobase-containing compound metabolic process;GO:0043933//macromolecular complex subunit organization;GO:1903047//mitotic cell cycle proc…
GB_A09G2096	20	20	15	112	211	156	2.43	2.74	1.71	15.1	24.46	18.26	2.29333	19.2733	3.07109	3.68764e-26	2.46293e-24	--	PREDICTED: uncharacterized protein LOC108478334 [Gossypium arboreum]	-	-	-	-	-	-	GO:0034645//cellular macromolecule biosynthetic process
GB_A13G2409	7	3	6	42	30	62	1.32	0.64	1.06	8.75	5.39	11.22	1.00667	8.45333	3.06993	1.68474e-09	3.2462e-08	--	PREDICTED: uncharacterized protein LOC107938813 [Gossypium hirsutum]	-	-	-	-	-	-	-
GB_A07G1303	2	1	1	6	17	12	0.26	0.14	0.11	0.86	1.98	1.44	0.17	1.42667	3.06904	0.00137867	0.00905403	--	DUF4228 domain-containing protein [Cephalotus follicularis]	-	-	-	-	-	-	-
GB_A09G2743	3	7	1	29	45	25	0.2	0.52	0.06	2.11	2.85	1.58	0.26	2.18	3.06774	2.34904e-07	3.41249e-06	At1g74460	PREDICTED: GDSL esterase/lipase At1g74460-like [Gossypium arboreum]	-	-	-	-	-	GO:0016787//hydrolase activity	GO:0006629//lipid metabolic process
GB_A03G1976	7	6	9	49	37	99	0.39	0.38	0.47	3.05	1.99	5.35	0.413333	3.46333	3.06678	2.93784e-11	6.95181e-10	tmem53-a	PREDICTED: transmembrane protein 53-like [Gossypium hirsutum]	-	-	-	-	-	GO:0003824//catalytic activity	GO:0001101//response to acid chemical;GO:0006952//defense response;GO:0006972//hyperosmotic response;GO:0009694//jasmonic acid metabolic process;GO:0009755//hormone-mediated signaling pathway;GO:0010243//response to organonitrogen compound;GO:0043067//regulation of programmed cell death;GO:0051707//response to other organism
GB_A06G2296	1	3	1	6	22	16	0.09	0.3	0.08	0.62	1.93	1.38	0.156667	1.31	3.0638	0.000513716	0.00381903	NIP1-2	PREDICTED: aquaporin NIP1-2-like [Gossypium arboreum]	-	-	-	-	GO:0031224//intrinsic component of membrane	-	GO:0051234//establishment of localization
GB_A06G2055	150	143	245	1407	1545	1497	15.74	16.91	24.08	163.59	154.85	151.15	18.91	156.53	3.04922	1.2035e-112	5.27086e-110	--	23 kDa jasmonate-induced protein-like protein [Corchorus olitorius]	-	-	-	-	-	-	-
GB_A05G0385	33	17	34	221	225	244	1.94	1.13	1.88	14.43	12.66	13.83	1.65	13.64	3.04731	8.59684e-40	9.71115e-38	FBX13	PREDICTED: F-box only protein 13-like [Gossypium hirsutum]	-	-	-	-	-	GO:0003824//catalytic activity	-
GB_A01G1647	5	4	2	25	43	26	0.23	0.21	0.09	1.29	1.92	1.17	0.176667	1.46	3.04687	2.43578e-07	3.52475e-06	PME17	PREDICTED: pectinesterase-like [Gossypium hirsutum]	Metabolism;Metabolism	Global and overview maps;Carbohydrate metabolism	ko01100//Metabolic pathways;ko00040//Pentose and glucuronate interconversions	K01051;K01051	GO:0030312//external encapsulating structure	GO:0052689//carboxylic ester hydrolase activity	GO:0000272//polysaccharide catabolic process;GO:0009892//negative regulation of metabolic process;GO:0071555//cell wall organization
GB_A02G0343	4	6	0	26	42	25	0.53	0.8	0	3.4	4.72	2.86	0.443333	3.66	3.04538	5.24249e-07	7.19896e-06	--	PREDICTED: non-specific lipid-transfer protein-like protein At2g13820 [Gossypium arboreum]	-	-	-	-	-	-	-
GB_D10G2404	31	15	18	160	201	170	2.51	1.37	1.36	14.35	15.54	13.24	1.74667	14.3767	3.04105	1.96594e-30	1.59155e-28	At2g39270	PREDICTED: probable adenylate kinase 6, chloroplastic [Gossypium hirsutum]	Metabolism;Metabolism;Metabolism;Metabolism	Global and overview maps;Global and overview maps;Nucleotide metabolism;Metabolism of cofactors and vitamins	ko01100//Metabolic pathways;ko01110//Biosynthesis of secondary metabolites;ko00230//Purine metabolism;ko00730//Thiamine metabolism	K00939;K00939;K00939;K00939	-	GO:0019205//nucleobase-containing compound kinase activity;GO:0032550//purine ribonucleoside binding	GO:0009117//nucleotide metabolic process
GB_D04G1722	5	1	4	24	35	22	0.22	0.05	0.17	1.19	1.49	0.94	0.146667	1.20667	3.04041	1.63755e-06	2.08921e-05	CYP86B1	PREDICTED: cytochrome P450 86B1-like [Gossypium hirsutum]	Metabolism	Lipid metabolism	ko00073//Cutin, suberine and wax biosynthesis	K15402	-	GO:0016712//oxidoreductase activity, acting on paired donors, with incorporation or reduction of molecular oxygen, reduced flavin or flavoprotein as one donor, and incorporation of one atom of oxygen;GO:0046906//tetrapyrrole binding;GO:0046914//transition metal ion binding	GO:0044710//single-organism metabolic process
GB_D12G1796	8	8	9	60	77	72	0.88	0.99	0.92	7.29	8.05	7.59	0.93	7.64333	3.0389	5.55316e-15	1.83155e-13	--	S-locus glycoprotein [Corchorus olitorius]	-	-	-	-	-	GO:0046914//transition metal ion binding	-
GB_D12G2564	56	66	93	628	657	475	5.64	7.48	8.74	70.06	63.18	45.96	7.28667	59.7333	3.03521	1.84918e-58	3.46678e-56	OSM34	PREDICTED: protein P21-like [Gossypium hirsutum]	-	-	-	-	-	-	GO:0050832//defense response to fungus
GB_A06G0028	43	21	27	238	302	210	3.38	1.83	2	20.6	22.5	15.8	2.40333	19.6333	3.0302	1.2253e-35	1.1775e-33	TLP1	PREDICTED: thaumatin-like protein 1b [Gossypium arboreum]	-	-	-	-	-	-	-
GB_D07G1184	3724	3755	4800	27519	39109	35192	146.88	166.86	177.3	1202.41	1473.06	1335.38	163.68	1336.95	3.03	9.89086e-201	1.05696e-197	CER1	PREDICTED: protein ECERIFERUM 1-like [Gossypium hirsutum]	Metabolism;Metabolism	Global and overview maps;Lipid metabolism	ko01110//Biosynthesis of secondary metabolites;ko00073//Cutin, suberine and wax biosynthesis	K15404;K15404	GO:0031224//intrinsic component of membrane	GO:0003824//catalytic activity	GO:0006631//fatty acid metabolic process
MSTRG.37342	3	2	0	11	18	14	0.46	0.35	0	1.87	2.64	2.07	0.27	2.19333	3.02209	0.000417812	0.00318597	--	hypothetical protein B456_001G203500 [Gossypium raimondii]	-	-	-	-	-	-	-
GB_A05G4103	4	4	8	24	50	57	0.17	0.18	0.28	1.05	1.89	2.17	0.21	1.70333	3.0199	4.57893e-09	8.40167e-08	FER	PREDICTED: receptor-like protein kinase FERONIA isoform X2 [Gossypium arboreum]	-	-	-	-	-	GO:0004672//protein kinase activity;GO:0032550//purine ribonucleoside binding	GO:0006464//cellular protein modification process;GO:0006796//phosphate-containing compound metabolic process
GB_D08G0758	13	2	6	26	70	74	0.97	0.17	0.43	2.19	5.11	5.42	0.523333	4.24	3.01826	1.57421e-09	3.05085e-08	FAF2	PREDICTED: protein FANTASTIC FOUR 2-like [Gossypium hirsutum]	-	-	-	-	-	-	-
GB_A03G2281	56	66	69	502	417	648	2.49	3.3	2.89	24.79	17.75	27.76	2.89333	23.4333	3.01776	6.47066e-61	1.25721e-58	AS1	PREDICTED: polyphenol oxidase I, chloroplastic-like [Gossypium arboreum]	Metabolism;Metabolism;Metabolism;Metabolism	Global and overview maps;Global and overview maps;Amino acid metabolism;Biosynthesis of other secondary metabolites	ko01100//Metabolic pathways;ko01110//Biosynthesis of secondary metabolites;ko00350//Tyrosine metabolism;ko00950//Isoquinoline alkaloid biosynthesis	K00422;K00422;K00422;K00422	-	GO:0003824//catalytic activity;GO:0043169//cation binding	GO:0044710//single-organism metabolic process
GB_D11G3824	37	40	47	280	309	428	3.44	4.19	4.09	28.83	27.42	38.27	3.90667	31.5067	3.01165	1.19987e-50	1.80085e-48	EXPA6	PREDICTED: expansin-A6-like [Gossypium hirsutum]	-	-	-	-	GO:0005618//cell wall	-	GO:0000226//microtubule cytoskeleton organization;GO:0006970//response to osmotic stress;GO:0070838//divalent metal ion transport;GO:0071555//cell wall organization
GB_A01G1533	3	1	1	12	13	16	0.21	0.08	0.06	0.92	0.86	1.04	0.116667	0.94	3.01027	0.00048566	0.00363487	ZIP1	PREDICTED: zinc transporter 1-like [Gossypium hirsutum]	-	-	-	-	GO:0031224//intrinsic component of membrane	GO:0016628//oxidoreductase activity, acting on the CH-CH group of donors, NAD or NADP as acceptor;GO:0046915//transition metal ion transmembrane transporter activity	GO:0006829//zinc II ion transport;GO:0009267//cellular response to starvation;GO:0015851//nucleobase transport;GO:0042044//fluid transport;GO:0044710//single-organism metabolic process
GB_D07G0085	8	16	20	110	136	118	0.44	0.93	1	6.34	6.75	5.9	0.79	6.33	3.00228	1.40017e-22	7.82482e-21	PCMP-E21	PREDICTED: pentatricopeptide repeat-containing protein At1g77170-like [Gossypium hirsutum]	-	-	-	-	-	-	-
GB_A07G0189	1	1	1	7	11	7	0.06	0.07	0.05	0.45	0.6	0.39	0.06	0.48	3	0.00575739	0.0304246	RIPK	PREDICTED: serine/threonine-protein kinase At5g01020 [Gossypium hirsutum]	-	-	-	-	-	GO:0004713//protein tyrosine kinase activity;GO:0032550//purine ribonucleoside binding	GO:0006468//protein phosphorylation;GO:0010053//root epidermal cell differentiation
GB_D13G0389	0	2	1	3	19	5	0	0.2	0.08	0.28	1.54	0.42	0.0933333	0.746667	3	0.00764211	0.0385868	ERF109	PREDICTED: ethylene-responsive transcription factor ERF109-like [Gossypium raimondii]	-	-	-	-	-	-	GO:0044249//cellular biosynthetic process;GO:0050794//regulation of cellular process;GO:1901576//organic substance biosynthetic process
GB_D10G2119	15	4	3	71	69	36	0.9	0.27	0.17	4.7	3.94	2.07	0.446667	3.57	2.99865	6.47146e-10	1.31274e-08	--	PREDICTED: intracellular ribonuclease LX-like [Gossypium hirsutum]	-	-	-	-	-	-	-
GB_D11G1804	215	138	259	1218	1618	2077	10.21	7.34	11.49	63.97	73.23	94.71	9.68	77.3033	2.99745	1.24433e-86	3.73516e-84	POX2	proline dehydrogenase 2, mitochondrial-like [Gossypium hirsutum]	Metabolism;Metabolism;Metabolism	Global and overview maps;Global and overview maps;Amino acid metabolism	ko01100//Metabolic pathways;ko01110//Biosynthesis of secondary metabolites;ko00330//Arginine and proline metabolism	K00318;K00318;K00318	-	-	GO:0006560//proline metabolic process
GB_A12G2689	3	1	1	11	11	18	0.29	0.11	0.09	1.19	1.02	1.69	0.163333	1.3	2.99262	0.000669364	0.00481098	--	PREDICTED: uncharacterized protein LOC108478337 [Gossypium arboreum]	-	-	-	-	-	-	-
GB_A10G0982	65	76	88	522	647	671	4.23	5.59	5.38	37.89	40.5	42.35	5.06667	40.2467	2.98976	4.15605e-85	1.18118e-82	GGPS	PREDICTED: geranylgeranyl pyrophosphate synthase, chloroplastic-like [Gossypium hirsutum]	Metabolism;Metabolism;Metabolism	Global and overview maps;Global and overview maps;Metabolism of terpenoids and polyketides	ko01100//Metabolic pathways;ko01110//Biosynthesis of secondary metabolites;ko00900//Terpenoid backbone biosynthesis	K13789;K13789;K13789	-	GO:0003824//catalytic activity	-
GB_D13G1668	237	142	178	1296	1490	1685	14.4	9.71	10.13	87.11	86.34	98.36	11.4133	90.6033	2.98884	1.17646e-110	4.98884e-108	EMB8	PREDICTED: embryogenesis-associated protein EMB8-like [Gossypium hirsutum]	-	-	-	-	-	-	-
MSTRG.20731	5	12	16	70	101	94	0.25	0.68	0.76	3.94	4.88	4.55	0.563333	4.45667	2.9839	1.08411e-16	4.11693e-15	PNC1	PREDICTED: peroxisomal adenine nucleotide carrier 1 [Gossypium arboreum]	-	-	-	-	GO:0031224//intrinsic component of membrane	-	GO:0044763//single-organism cellular process
GB_A06G0890	2	2	0	3	8	24	0.25	0.28	0	0.41	0.89	2.89	0.176667	1.39667	2.98289	0.0034362	0.0197695	ERF017	PREDICTED: ethylene-responsive transcription factor ERF017-like [Gossypium hirsutum]	-	-	-	-	GO:0043231//intracellular membrane-bounded organelle	GO:0001071//nucleic acid binding transcription factor activity	GO:0000160//phosphorelay signal transduction system;GO:0010468//regulation of gene expression;GO:0034645//cellular macromolecule biosynthetic process
GB_D01G0586	10	5	10	40	57	103	1.4	0.79	1.31	6.19	7.61	13.85	1.16667	9.21667	2.98185	6.10688e-12	1.54059e-10	ERF4	PREDICTED: ethylene-responsive transcription factor 4-like [Gossypium hirsutum]	-	-	-	-	-	-	-
GB_A10G1789	69	32	85	441	485	525	4.05	2.11	4.64	28.52	27.02	29.49	3.6	28.3433	2.97694	1.369e-56	2.41409e-54	At2g42690	PREDICTED: phospholipase A1-IIdelta [Gossypium arboreum]	-	-	-	-	GO:0009536//plastid	GO:0004620//phospholipase activity	GO:0000097//sulfur amino acid biosynthetic process;GO:0006970//response to osmotic stress;GO:0009247//glycolipid biosynthetic process;GO:0009267//cellular response to starvation;GO:0009411//response to UV;GO:0009746//response to hexose;GO:0016109//tetraterpenoid biosynthetic process;GO:0019758//glycosinolate biosynthetic process;GO:0042044//fluid transport
GB_D01G1653	148	205	203	1259	1369	1843	7.88	12.29	10.11	74.15	69.49	94.26	10.0933	79.3	2.97392	4.62882e-96	1.5854e-93	UGT74B1	PREDICTED: UDP-glycosyltransferase 74B1-like [Gossypium hirsutum]	Metabolism;Metabolism;Metabolism;Metabolism	Global and overview maps;Global and overview maps;Amino acid metabolism;Biosynthesis of other secondary metabolites	ko01110//Biosynthesis of secondary metabolites;ko01210//2-Oxocarboxylic acid metabolism;ko00380//Tryptophan metabolism;ko00966//Glucosinolate biosynthesis	K11820;K11820;K11820;K11820	-	GO:0035251//UDP-glucosyltransferase activity	GO:0009617//response to bacterium;GO:0009683//indoleacetic acid metabolic process;GO:0019758//glycosinolate biosynthetic process;GO:0048588//developmental cell growth
GB_D07G2592	127	119	139	856	1080	1119	6.57	6.93	6.75	49.1	53.43	55.78	6.75	52.77	2.96676	4.06319e-122	1.99388e-119	PMAT1	PREDICTED: phenolic glucoside malonyltransferase 1-like [Gossypium hirsutum]	-	-	-	-	-	GO:0016746//transferase activity, transferring acyl groups	-
GB_A02G0207	1	1	1	3	14	8	0.05	0.06	0.05	0.17	0.69	0.39	0.0533333	0.416667	2.96578	0.00786579	0.0394923	SBP2	PREDICTED: selenium-binding protein 2-like [Gossypium arboreum]	-	-	-	-	-	-	-
MSTRG.21457	1	10	9	32	57	74	0.14	1.61	1.2	5.06	7.77	10.16	0.983333	7.66333	2.96222	8.79671e-10	1.75707e-08	--	-	-	-	-	-	-	-	-
GB_A05G4318	33	31	56	295	360	274	2.44	2.58	3.87	24.14	25.4	19.47	2.96333	23.0033	2.95655	1.17357e-43	1.50372e-41	PER52	PREDICTED: peroxidase P7-like [Gossypium arboreum]	Metabolism;Metabolism;Metabolism	Global and overview maps;Global and overview maps;Biosynthesis of other secondary metabolites	ko01100//Metabolic pathways;ko01110//Biosynthesis of secondary metabolites;ko00940//Phenylpropanoid biosynthesis	K00430;K00430;K00430	GO:0005576//extracellular region;GO:0030312//external encapsulating structure;GO:0043231//intracellular membrane-bounded organelle;GO:0044444//cytoplasmic part	GO:0003824//catalytic activity;GO:0043169//cation binding;GO:0046906//tetrapyrrole binding	GO:0006950//response to stress;GO:0042743//hydrogen peroxide metabolic process;GO:0044710//single-organism metabolic process
GB_D06G0353	5	2	1	12	20	32	0.37	0.16	0.07	0.97	1.4	2.25	0.2	1.54	2.94486	4.02183e-05	0.000392853	AP180	ENTH/VHS/GAT family protein [Corchorus olitorius]	-	-	-	-	-	-	-
GB_A07G0621	4	4	7	28	45	43	0.16	0.18	0.26	1.24	1.72	1.65	0.2	1.53667	2.94173	1.15571e-08	2.01932e-07	WNK3	PREDICTED: probable serine/threonine-protein kinase WNK3 isoform X1 [Gossypium arboreum]	-	-	-	-	-	GO:0004672//protein kinase activity;GO:0032550//purine ribonucleoside binding	GO:0006464//cellular protein modification process;GO:0006796//phosphate-containing compound metabolic process
GB_A05G1903	10	4	5	48	54	46	0.26	0.12	0.12	1.37	1.33	1.14	0.166667	1.28	2.94111	1.37409e-10	3.01021e-09	ARF5	PREDICTED: auxin response factor 5-like isoform X2 [Gossypium hirsutum]	Environmental Information Processing	Signal transduction	ko04075//Plant hormone signal transduction	K14486	GO:0043231//intracellular membrane-bounded organelle	GO:0000975//regulatory region DNA binding;GO:0001071//nucleic acid binding transcription factor activity;GO:0005515//protein binding	GO:0000578//embryonic axis specification;GO:0000904//cell morphogenesis involved in differentiation;GO:0006342//chromatin silencing;GO:0007015//actin filament organization;GO:0009755//hormone-mediated signaling pathway;GO:0009799//specification of symmetry;GO:0009887//organ morphogenesis;GO:0009933//meristem structural organization;GO:0009943//adaxial/abaxial axis specification;GO:0010051//xylem …
GB_D06G1514	2	5	8	28	72	18	0.18	0.5	0.66	2.73	6.04	1.52	0.446667	3.43	2.94094	5.4735e-07	7.49883e-06	DOF1.1	PREDICTED: dof zinc finger protein DOF1.4-like [Gossypium hirsutum]	-	-	-	-	-	-	-
GB_A02G0406	80	38	32	402	515	244	6.39	3.42	2.39	35.59	39.3	18.76	4.06667	31.2167	2.9404	1.69903e-09	3.27256e-08	--	PREDICTED: repetitive proline-rich cell wall protein-like [Gossypium arboreum]	-	-	-	-	-	-	-
GB_A13G2478	190	100	112	993	1170	944	14.34	8.52	7.92	83.03	84.29	68.57	10.26	78.63	2.93805	5.2029e-66	1.09018e-63	AOP3	PREDICTED: probable 2-oxoglutarate-dependent dioxygenase AOP1 [Gossypium hirsutum]	-	-	-	-	-	-	-
GB_A07G1723	21	23	10	92	228	120	1.11	1.37	0.51	5.35	11.46	6.09	0.996667	7.63333	2.93713	3.5602e-18	1.50972e-16	PED1	PREDICTED: 3-ketoacyl-CoA thiolase 2, peroxisomal-like [Gossypium arboreum]	Metabolism;Metabolism;Cellular Processes;Metabolism;Metabolism;Metabolism;Metabolism;Metabolism	Global and overview maps;Global and overview maps;Transport and catabolism;Global and overview maps;Lipid metabolism;Lipid metabolism;Amino acid metabolism;Lipid metabolism	ko01100//Metabolic pathways;ko01110//Biosynthesis of secondary metabolites;ko04146//Peroxisome;ko01212//Fatty acid metabolism;ko00071//Fatty acid degradation;ko00592//alpha-Linolenic acid metabolism;ko00280//Valine, leucine and isoleucine degradation;ko01040//Biosynthesis of unsaturated fatty acids	K07513;K07513;K07513;K07513;K07513;K07513;K07513;K07513	GO:0042579//microbody	GO:0016408//C-acyltransferase activity	GO:0006633//fatty acid biosynthetic process;GO:0009411//response to UV;GO:0009813//flavonoid biosynthetic process;GO:0034285//response to disaccharide
GB_D04G0278	26	14	30	244	177	98	0.61	0.36	0.65	6.28	3.93	2.18	0.54	4.13	2.93511	3.64718e-19	1.667e-17	GH3.17	PREDICTED: indole-3-acetic acid-amido synthetase GH3.17-like [Gossypium raimondii]	Environmental Information Processing	Signal transduction	ko04075//Plant hormone signal transduction	K14487	-	-	-
GB_A01G2216	40	23	31	172	293	265	2.09	1.36	1.52	10	14.66	13.35	1.65667	12.67	2.93506	1.77823e-35	1.69969e-33	ZOX1	PREDICTED: zeatin O-glucosyltransferase-like [Gossypium arboreum]	Metabolism	Metabolism of terpenoids and polyketides	ko00908//Zeatin biosynthesis	K13495	-	GO:0016757//transferase activity, transferring glycosyl groups	-
GB_A01G0506	10	3	4	74	22	28	0.53	0.18	0.2	4.37	1.12	1.45	0.303333	2.31333	2.931	4.89447e-07	6.75578e-06	At1g78830	PREDICTED: epidermis-specific secreted glycoprotein EP1-like [Gossypium hirsutum]	-	-	-	-	-	-	-
GB_A04G1171	8	6	3	42	40	52	0.35	0.3	0.12	2.03	1.67	2.17	0.256667	1.95667	2.93043	9.74032e-10	1.93614e-08	ERDJ3A	PREDICTED: dnaJ protein ERDJ3A [Gossypium arboreum]	-	-	-	-	GO:0005911//cell-cell junction	GO:0003824//catalytic activity	GO:0000302//response to reactive oxygen species;GO:0000904//cell morphogenesis involved in differentiation;GO:0009408//response to heat;GO:0009642//response to light intensity;GO:0009687//abscisic acid metabolic process;GO:0044267//cellular protein metabolic process
GB_A10G2618	1	4	0	13	19	9	0.05	0.22	0	0.72	0.88	0.43	0.09	0.676667	2.91045	0.000875505	0.00610534	GPAT5	PREDICTED: glycerol-3-phosphate acyltransferase 5-like [Gossypium hirsutum]	Metabolism;Metabolism;Metabolism;Metabolism	Global and overview maps;Global and overview maps;Lipid metabolism;Lipid metabolism	ko01100//Metabolic pathways;ko01110//Biosynthesis of secondary metabolites;ko00564//Glycerophospholipid metabolism;ko00561//Glycerolipid metabolism	K13508;K13508;K13508;K13508	-	GO:0016740//transferase activity	-
GB_D09G0417	3	0	1	9	13	8	0.28	0	0.09	0.92	1.15	0.71	0.123333	0.926667	2.90949	0.00373987	0.021253	SDR3b	PREDICTED: (-)-isopiperitenol/(-)-carveol dehydrogenase, mitochondrial-like [Gossypium hirsutum]	-	-	-	-	-	-	-
GB_A07G2135	33	49	68	270	431	446	1.44	2.4	2.77	13.02	17.91	18.66	2.20333	16.53	2.90733	6.74412e-44	8.76752e-42	WRKY6	probable WRKY transcription factor 31 [Gossypium hirsutum]	-	-	-	-	-	GO:0003677//DNA binding	GO:0010468//regulation of gene expression
GB_D06G2273	4	5	5	21	33	55	0.26	0.37	0.31	1.52	2.06	3.45	0.313333	2.34333	2.90279	1.0732e-07	1.63929e-06	--	Agmatine deiminase [Gossypium arboreum]	-	-	-	-	-	-	-
GB_A09G2267	109	124	138	821	927	1076	4.04	5.19	4.81	33.72	32.81	38.36	4.68	34.9633	2.90126	4.18803e-107	1.72131e-104	MYC2	PREDICTED: transcription factor MYC4-like [Gossypium arboreum]	Environmental Information Processing;Environmental Information Processing	Signal transduction;Signal transduction	ko04075//Plant hormone signal transduction;ko04016//MAPK signaling pathway - plant	K13422;K13422	-	GO:0005515//protein binding	-
GB_D11G1017	2	3	1	14	13	19	0.12	0.21	0.06	0.98	0.78	1.15	0.13	0.97	2.89947	0.000281751	0.00225363	At4g01130	PREDICTED: GDSL esterase/lipase At4g01130-like [Gossypium hirsutum]	-	-	-	-	-	GO:0016787//hydrolase activity	GO:0006629//lipid metabolic process
GB_D01G2499	100	84	107	662	842	679	12.3	11.65	12.26	90.1	98.79	80.3	12.07	89.73	2.89416	3.71082e-85	1.06028e-82	PIP2-2	PREDICTED: aquaporin PIP2-2-like [Gossypium hirsutum]	-	-	-	-	GO:0031224//intrinsic component of membrane	-	GO:0051234//establishment of localization
GB_A02G1916	56	75	94	461	611	623	3.88	5.93	6.12	35.69	40.78	41.84	5.31	39.4367	2.89275	1.78537e-68	3.92568e-66	At2g23790	PREDICTED: calcium uniporter protein 2, mitochondrial [Gossypium arboreum]	-	-	-	-	-	-	-
GB_D12G2808	206	250	251	1236	2101	2067	14.11	19.29	16.11	93.78	137.45	136.24	16.5033	122.49	2.89183	1.72441e-86	5.14732e-84	SPMS	PREDICTED: spermine synthase-like [Gossypium raimondii]	Metabolism;Metabolism;Metabolism;Metabolism;Metabolism	Global and overview maps;Amino acid metabolism;Metabolism of other amino acids;Amino acid metabolism;Metabolism of other amino acids	ko01100//Metabolic pathways;ko00270//Cysteine and methionine metabolism;ko00480//Glutathione metabolism;ko00330//Arginine and proline metabolism;ko00410//beta-Alanine metabolism	K00797;K00797;K00797;K00797;K00797	-	GO:0003824//catalytic activity	-
GB_A05G0021	5	5	0	20	28	30	0.51	0.58	0	2.31	2.78	2.98	0.363333	2.69	2.88824	6.02753e-06	6.94388e-05	BHLH35	PREDICTED: transcription factor bHLH35-like isoform X2 [Gossypium arboreum]	-	-	-	-	-	GO:0005488//binding	-
GB_D06G1494	15	3	8	48	96	49	0.68	0.15	0.34	2.4	4.13	2.11	0.39	2.88	2.88452	9.35692e-11	2.0971e-09	NDA1	PREDICTED: internal alternative NAD(P)H-ubiquinone oxidoreductase A1, mitochondrial-like [Gossypium hirsutum]	-	-	-	-	-	GO:0000166//nucleotide binding	GO:0044710//single-organism metabolic process
GB_A13G0032	2	2	0	3	20	9	0.16	0.18	0	0.27	1.54	0.7	0.113333	0.836667	2.88408	0.0047517	0.025899	WRI1	PREDICTED: ethylene-responsive transcription factor WRI1-like isoform X2 [Gossypium arboreum]	-	-	-	-	-	-	-
GB_D06G1849	9	4	5	49	36	40	0.36	0.19	0.18	2.3	1.45	1.63	0.243333	1.79333	2.88164	9.26873e-09	1.64367e-07	WRKY6	PREDICTED: probable WRKY transcription factor 31 [Gossypium raimondii]	-	-	-	-	-	-	-
GB_A07G1040	11	4	14	89	68	49	0.93	0.38	1.11	8.34	5.49	3.99	0.806667	5.94	2.88042	6.32608e-12	1.59363e-10	--	PREDICTED: uncharacterized protein LOC107941838 [Gossypium hirsutum]	-	-	-	-	-	-	-
GB_A08G1990	15	3	20	89	95	90	1.05	0.27	1.36	7.04	6.51	6.17	0.893333	6.57333	2.87935	1.09446e-15	3.85484e-14	SAPK3	PREDICTED: serine/threonine-protein kinase SAPK3-like isoform X2 [Gossypium arboreum]	Environmental Information Processing;Environmental Information Processing	Signal transduction;Signal transduction	ko04075//Plant hormone signal transduction;ko04016//MAPK signaling pathway - plant	K14498;K14498	-	GO:0004672//protein kinase activity;GO:0032550//purine ribonucleoside binding	GO:0006464//cellular protein modification process;GO:0006796//phosphate-containing compound metabolic process
GB_D01G1295	6	9	9	30	76	78	0.66	1.11	0.92	3.63	7.92	8.19	0.896667	6.58	2.87544	5.89662e-11	1.34815e-09	AZF1	PREDICTED: zinc finger protein ZAT10-like [Gossypium hirsutum]	-	-	-	-	-	-	-
MSTRG.14723	6	5	5	35	50	34	0.41	0.38	0.32	2.65	3.26	2.23	0.37	2.71333	2.87447	9.05189e-09	1.60788e-07	--	hypothetical protein F383_07908 [Gossypium arboreum]	-	-	-	-	-	-	-
GB_D05G1681	2	4	3	16	21	31	0.14	0.32	0.2	1.27	1.44	2.13	0.22	1.61333	2.87447	1.44204e-05	0.000154377	NAC056	PREDICTED: NAC transcription factor 25 [Gossypium raimondii]	-	-	-	-	GO:0043231//intracellular membrane-bounded organelle	GO:0001071//nucleic acid binding transcription factor activity	GO:0010468//regulation of gene expression;GO:0034645//cellular macromolecule biosynthetic process
GB_A12G2917	2	2	1	16	19	2	0.15	0.17	0.07	1.34	1.37	0.15	0.13	0.953333	2.87447	0.00253795	0.015264	PER66	PREDICTED: peroxidase 66 [Gossypium arboreum]	Metabolism;Metabolism;Metabolism	Global and overview maps;Global and overview maps;Biosynthesis of other secondary metabolites	ko01100//Metabolic pathways;ko01110//Biosynthesis of secondary metabolites;ko00940//Phenylpropanoid biosynthesis	K00430;K00430;K00430	-	GO:0003824//catalytic activity;GO:0043169//cation binding;GO:0046906//tetrapyrrole binding	GO:0006950//response to stress;GO:0044710//single-organism metabolic process
GB_D02G0064	90	148	165	1085	789	1099	4.56	8.42	7.83	60.71	38.07	53.4	6.93667	50.7267	2.87043	3.15626e-57	5.65913e-55	At3g08860	PREDICTED: alanine--glyoxylate aminotransferase 2 homolog 3, mitochondrial-like isoform X1 [Gossypium hirsutum]	Metabolism;Metabolism;Metabolism;Metabolism;Metabolism;Metabolism	Global and overview maps;Global and overview maps;Amino acid metabolism;Amino acid metabolism;Amino acid metabolism;Amino acid metabolism	ko01100//Metabolic pathways;ko01110//Biosynthesis of secondary metabolites;ko00270//Cysteine and methionine metabolism;ko00260//Glycine, serine and threonine metabolism;ko00250//Alanine, aspartate and glutamate metabolism;ko00280//Valine, leucine and isoleucine degradation	K00827;K00827;K00827;K00827;K00827;K00827	-	GO:0016769//transferase activity, transferring nitrogenous groups;GO:0043168//anion binding	-
GB_A13G2178	5	1	1	9	22	22	0.62	0.14	0.12	1.23	2.59	2.61	0.293333	2.14333	2.86924	0.000216119	0.00178505	BHLH149	PREDICTED: transcription factor bHLH149-like [Gossypium hirsutum]	-	-	-	-	-	-	GO:0010467//gene expression;GO:0034645//cellular macromolecule biosynthetic process
GB_D07G0937	153	189	149	979	1554	1163	11.7	16.35	10.7	83.13	113.8	85.79	12.9167	94.24	2.86711	1.26483e-73	2.93832e-71	ACO3	PREDICTED: 1-aminocyclopropane-1-carboxylate oxidase 3-like [Gossypium raimondii]	Metabolism;Metabolism;Metabolism	Global and overview maps;Global and overview maps;Amino acid metabolism	ko01100//Metabolic pathways;ko01110//Biosynthesis of secondary metabolites;ko00270//Cysteine and methionine metabolism	K05933;K05933;K05933	-	GO:0016705//oxidoreductase activity, acting on paired donors, with incorporation or reduction of molecular oxygen;GO:0043169//cation binding	GO:0044710//single-organism metabolic process
GB_D07G2304	9	2	5	36	29	51	0.67	0.17	0.35	2.96	2.06	3.64	0.396667	2.88667	2.86341	4.90063e-08	7.86086e-07	CEQORH	fiber quinone-oxidoreductase, partial [Gossypium barbadense]	-	-	-	-	-	-	-
GB_A03G1922	6	0	1	11	29	8	0.5	0	0.08	1.09	2.42	0.71	0.193333	1.40667	2.86312	0.00118952	0.00796858	MYB4	PREDICTED: myb-related protein Myb4-like [Gossypium arboreum]	Organismal Systems	Environmental adaptation	ko04626//Plant-pathogen interaction	K09422	-	GO:0005488//binding	-
GB_A04G0504	6	4	3	33	33	30	0.82	0.62	0.38	4.99	4.31	3.94	0.606667	4.41333	2.86289	1.91276e-07	2.81699e-06	PER52	PREDICTED: peroxidase P7-like [Gossypium arboreum]	Metabolism;Metabolism;Metabolism	Global and overview maps;Global and overview maps;Biosynthesis of other secondary metabolites	ko01100//Metabolic pathways;ko01110//Biosynthesis of secondary metabolites;ko00940//Phenylpropanoid biosynthesis	K00430;K00430;K00430	-	GO:0003824//catalytic activity;GO:0043169//cation binding;GO:0046906//tetrapyrrole binding	GO:0006950//response to stress;GO:0044710//single-organism metabolic process
GB_D02G2275	24	10	16	91	167	107	1.8	0.83	1.16	7.63	12.1	7.8	1.26333	9.17667	2.86073	8.01876e-19	3.60043e-17	ITPK3	PREDICTED: inositol-tetrakisphosphate 1-kinase 2 isoform X1 [Gossypium raimondii]	Metabolism;Environmental Information Processing;Metabolism	Global and overview maps;Signal transduction;Carbohydrate metabolism	ko01100//Metabolic pathways;ko04070//Phosphatidylinositol signaling system;ko00562//Inositol phosphate metabolism	K00913;K00913;K00913	GO:0044464//cell part	GO:0032550//purine ribonucleoside binding;GO:0046872//metal ion binding;GO:0051765//inositol tetrakisphosphate kinase activity;GO:0051766//inositol trisphosphate kinase activity	GO:0043647//inositol phosphate metabolic process
GB_D07G1651	13	4	0	30	51	45	1.14	0.4	0	2.97	4.35	3.86	0.513333	3.72667	2.85992	0.00591075	0.0311181	MYB14	PREDICTED: myb-related protein Myb4-like [Gossypium hirsutum]	Organismal Systems	Environmental adaptation	ko04626//Plant-pathogen interaction	K09422	-	GO:0005488//binding	-
GB_D01G2423	6	3	5	33	51	19	0.35	0.2	0.28	2.11	2.82	1.07	0.276667	2	2.85378	3.91061e-07	5.49573e-06	ABI5	PREDICTED: protein ABSCISIC ACID-INSENSITIVE 5-like [Gossypium hirsutum]	Environmental Information Processing	Signal transduction	ko04075//Plant hormone signal transduction	K14432	GO:0043231//intracellular membrane-bounded organelle	GO:0003677//DNA binding	GO:0003006//developmental process involved in reproduction;GO:0006355//regulation of transcription, DNA-templated;GO:0009409//response to cold;GO:0009639//response to red or far red light;GO:0009685//gibberellin metabolic process;GO:0009756//carbohydrate mediated signaling;GO:0010029//regulation of seed germination;GO:0010476//gibberellin mediated signaling pathway;GO:0032446//protein modificatio…
GB_D11G0167	6	3	0	10	33	25	0.33	0.2	0	0.62	1.82	1.39	0.176667	1.27667	2.85328	7.24793e-05	0.00066839	At1g33260	PREDICTED: probable receptor-like protein kinase At1g33260 [Gossypium raimondii]	-	-	-	-	-	GO:0004672//protein kinase activity;GO:0032550//purine ribonucleoside binding	GO:0006464//cellular protein modification process;GO:0006796//phosphate-containing compound metabolic process
GB_D01G0649	16	12	18	101	112	119	0.98	0.82	1	6.78	6.5	6.94	0.933333	6.74	2.85228	2.6125e-21	1.35391e-19	CBSX5	PREDICTED: CBS domain-containing protein CBSX5-like [Gossypium raimondii]	-	-	-	-	-	-	-
GB_A06G1291	9	3	3	37	41	31	0.54	0.2	0.17	2.45	2.34	1.78	0.303333	2.19	2.85195	7.75929e-08	1.2073e-06	ABR1	PREDICTED: ethylene-responsive transcription factor ABR1-like isoform X1 [Gossypium arboreum]	-	-	-	-	-	-	GO:0006355//regulation of transcription, DNA-templated;GO:0044699//single-organism process
GB_D10G0860	4	4	4	24	43	22	0.22	0.25	0.21	1.46	2.25	1.19	0.226667	1.63333	2.84918	9.88247e-07	1.30025e-05	HHT1	PREDICTED: omega-hydroxypalmitate O-feruloyl transferase-like [Gossypium hirsutum]	Metabolism	Lipid metabolism	ko00073//Cutin, suberine and wax biosynthesis	K15400	-	GO:0016746//transferase activity, transferring acyl groups	-
GB_A08G2432	11	9	17	86	105	74	0.81	0.75	1.18	7.04	7.41	5.26	0.913333	6.57	2.84668	2.20022e-16	8.19804e-15	GOLS2	PREDICTED: galactinol synthase 2-like [Gossypium hirsutum]	Metabolism	Carbohydrate metabolism	ko00052//Galactose metabolism	K18819	-	GO:0016740//transferase activity	-
GB_D01G0415	108	122	125	747	1080	759	4.63	5.91	5.01	35.42	44.18	31.29	5.18333	36.9633	2.83414	1.17506e-72	2.69462e-70	CYP72A15	PREDICTED: cytochrome P450 CYP72A219-like [Gossypium hirsutum]	-	-	-	-	-	-	-
GB_A12G1957	20	18	30	136	148	202	1.21	1.23	1.7	9.12	8.56	11.79	1.38	9.82333	2.83154	3.51149e-27	2.44618e-25	ALMT4	PREDICTED: aluminum-activated malate transporter 9-like [Gossypium raimondii]	-	-	-	-	-	-	-
MSTRG.9083	8	3	4	27	35	46	0.38	0.16	0.18	1.41	1.59	2.11	0.24	1.70333	2.82725	8.42044e-08	1.30372e-06	Os01g0656200	PREDICTED: probable protein phosphatase 2C 51 [Gossypium arboreum]	Environmental Information Processing;Environmental Information Processing	Signal transduction;Signal transduction	ko04075//Plant hormone signal transduction;ko04016//MAPK signaling pathway - plant	K14497;K14497	-	GO:0004721//phosphoprotein phosphatase activity;GO:0043169//cation binding	GO:0006464//cellular protein modification process
GB_A10G2785	9	9	9	45	73	80	0.26	0.32	0.26	1.51	2.11	2.34	0.28	1.98667	2.82685	5.89127e-13	1.63266e-11	CCR4	Pkinase domain-containing protein [Cephalotus follicularis]	-	-	-	-	-	-	-
GB_D06G0881	30	32	48	217	268	301	2.8	3.34	4.16	22.27	23.71	26.82	3.43333	24.2667	2.82129	3.05696e-41	3.63778e-39	TIFY10A	PREDICTED: protein TIFY 10A-like [Gossypium hirsutum]	Environmental Information Processing	Signal transduction	ko04075//Plant hormone signal transduction	K13464	-	-	-
GB_D13G0589	195	233	220	1369	1502	1783	5.25	7.08	5.55	40.94	38.71	46.31	5.96	41.9867	2.81655	2.65375e-118	1.24379e-115	GLR3.2	PREDICTED: glutamate receptor 3.2-like isoform X1 [Gossypium hirsutum]	-	-	-	-	GO:0031224//intrinsic component of membrane	-	GO:0007215//glutamate receptor signaling pathway;GO:0044765//single-organism transport
GB_D06G0495	122	118	174	925	1029	952	6.17	6.72	8.25	51.99	49.87	46.48	7.04667	49.4467	2.81086	5.97318e-98	2.08597e-95	ILL6	PREDICTED: IAA-amino acid hydrolase ILR1-like 6 [Gossypium hirsutum]	-	-	-	-	-	GO:0016811//hydrolase activity, acting on carbon-nitrogen (but not peptide) bonds, in linear amides	GO:0001101//response to acid chemical;GO:0006950//response to stress;GO:0009694//jasmonic acid metabolic process;GO:0051707//response to other organism
GB_A11G1088	25	16	31	144	182	185	0.49	0.36	0.57	3.11	3.38	3.47	0.473333	3.32	2.81025	1.71595e-29	1.33263e-27	pald1	PREDICTED: paladin-like [Gossypium hirsutum]	-	-	-	-	-	-	-
GB_D12G2138	4	6	4	21	40	42	0.7	1.18	0.65	3.98	6.75	6.98	0.843333	5.90333	2.80735	1.81606e-07	2.68197e-06	SOT16	PREDICTED: flavonol 3-sulfotransferase-like [Gossypium hirsutum]	-	-	-	-	-	-	-
MSTRG.15519	1	2	4	6	14	30	0.12	0.27	0.45	0.8	1.61	3.47	0.28	1.96	2.80735	0.000581452	0.00424943	--	-	-	-	-	-	-	-	-
GB_D10G2385	69	84	76	399	697	557	3.67	4.98	3.78	23.42	35.24	28.34	4.14333	29	2.80719	4.67028e-54	7.63112e-52	PLP6	PREDICTED: patatin-like protein 6 [Gossypium hirsutum]	-	-	-	-	-	GO:0003824//catalytic activity	GO:0006629//lipid metabolic process
MSTRG.26858	28	25	36	229	233	158	2.53	2.54	3.04	22.89	20.08	13.68	2.70333	18.8833	2.8043	5.02025e-29	3.80478e-27	--	hypothetical protein B456_002G267500 [Gossypium raimondii]	-	-	-	-	-	-	-
GB_D07G1009	169	108	125	628	1195	1043	10.76	7.74	7.47	44.41	72.86	64.05	8.65667	60.44	2.80362	1.42737e-57	2.59407e-55	CYP82G1	PREDICTED: cytochrome P450 82G1-like [Gossypium raimondii]	Metabolism	Metabolism of terpenoids and polyketides	ko00904//Diterpenoid biosynthesis	K17961	GO:0031224//intrinsic component of membrane	GO:0016709//oxidoreductase activity, acting on paired donors, with incorporation or reduction of molecular oxygen, NAD(P)H as one donor, and incorporation of one atom of oxygen;GO:0046906//tetrapyrrole binding;GO:0046914//transition metal ion binding	GO:0006721//terpenoid metabolic process;GO:0006950//response to stress;GO:0008299//isoprenoid biosynthetic process
GB_D02G1407	240	314	282	2179	2721	1005	22.59	33.32	24.86	227.02	244.37	90.97	26.9233	187.453	2.7996	2.02664e-10	4.33835e-09	SBH2	PREDICTED: sphinganine C4-monooxygenase 2-like [Gossypium hirsutum]	Metabolism;Metabolism	Global and overview maps;Lipid metabolism	ko01100//Metabolic pathways;ko00600//Sphingolipid metabolism	K04713;K04713	GO:0043231//intracellular membrane-bounded organelle;GO:0044425//membrane part	GO:0016491//oxidoreductase activity	GO:0006694//steroid biosynthetic process;GO:0009639//response to red or far red light;GO:0030148//sphingolipid biosynthetic process;GO:0044281//small molecule metabolic process
GB_A07G2678	109	116	194	903	971	1044	4.5	5.4	7.5	41.32	38.3	41.48	5.8	40.3667	2.79904	4.20526e-82	1.11787e-79	--	PREDICTED: protein NUCLEAR FUSION DEFECTIVE 4-like isoform X1 [Gossypium hirsutum]	-	-	-	-	-	-	-
GB_D02G2332	69	53	36	309	491	329	4.7	4.07	2.3	23.32	31.95	21.58	3.69	25.6167	2.79539	5.18471e-37	5.26662e-35	CAD1	PREDICTED: cinnamyl alcohol dehydrogenase 1 [Gossypium raimondii]	Metabolism;Metabolism;Metabolism	Global and overview maps;Global and overview maps;Biosynthesis of other secondary metabolites	ko01100//Metabolic pathways;ko01110//Biosynthesis of secondary metabolites;ko00940//Phenylpropanoid biosynthesis	K00083;K00083;K00083	-	-	-
GB_A05G0119	128	120	120	810	968	812	9.94	10.47	8.69	69.62	71.78	60.61	9.7	67.3367	2.79534	2.01287e-90	6.40176e-88	2022-03-02	PREDICTED: mitochondrial amidoxime reducing component 2-like [Gossypium hirsutum]	-	-	-	-	-	GO:0043168//anion binding;GO:0046914//transition metal ion binding	-
GB_D11G3509	18	10	9	109	105	41	2.7	1.69	1.26	18.12	15.04	5.92	1.88333	13.0267	2.79011	1.08115e-11	2.6707e-10	NCS2	PREDICTED: S-norcoclaurine synthase 2-like [Gossypium hirsutum]	-	-	-	-	-	-	GO:0050896//response to stimulus
GB_A13G1981	53	64	73	409	502	419	3.43	4.66	4.42	29.31	31.01	26.08	4.17	28.8	2.78795	7.65536e-59	1.45047e-56	HSR201	PREDICTED: benzyl alcohol O-benzoyltransferase-like [Gossypium hirsutum]	-	-	-	-	-	-	-
GB_A06G0785	662	424	1102	5783	4176	4762	51.21	36.97	79.85	495.76	308.59	354.56	56.01	386.303	2.78598	8.01674e-15	2.60707e-13	MIOX2	Inositol oxygenase 2 -like protein [Gossypium arboreum]	Metabolism;Metabolism	Carbohydrate metabolism;Carbohydrate metabolism	ko00562//Inositol phosphate metabolism;ko00053//Ascorbate and aldarate metabolism	K00469;K00469	GO:0044424//intracellular part	GO:0016701//oxidoreductase activity, acting on single donors with incorporation of molecular oxygen;GO:0043169//cation binding	GO:0006020//inositol metabolic process;GO:0019852//L-ascorbic acid metabolic process;GO:0048646//anatomical structure formation involved in morphogenesis
GB_D11G0264	524	501	592	3143	4193	3967	19.26	20.75	20.39	128.06	147.25	140.33	20.1333	138.547	2.78271	2.12987e-181	1.96209e-178	ACX1	PREDICTED: peroxisomal acyl-coenzyme A oxidase 1-like [Gossypium hirsutum]	Metabolism;Metabolism;Cellular Processes;Metabolism;Metabolism;Metabolism;Metabolism	Global and overview maps;Global and overview maps;Transport and catabolism;Global and overview maps;Lipid metabolism;Lipid metabolism;Lipid metabolism	ko01100//Metabolic pathways;ko01110//Biosynthesis of secondary metabolites;ko04146//Peroxisome;ko01212//Fatty acid metabolism;ko00071//Fatty acid degradation;ko00592//alpha-Linolenic acid metabolism;ko01040//Biosynthesis of unsaturated fatty acids	K00232;K00232;K00232;K00232;K00232;K00232;K00232	GO:0042579//microbody	GO:0000166//nucleotide binding;GO:0016634//oxidoreductase activity, acting on the CH-CH group of donors, oxygen as acceptor	GO:0009062//fatty acid catabolic process
GB_A03G0300	59	54	74	286	523	500	3.75	3.86	4.4	20.12	31.72	30.55	4.00333	27.4633	2.77823	1.52347e-46	2.11431e-44	ORP4C	PREDICTED: oxysterol-binding protein-related protein 4C-like [Gossypium hirsutum]	-	-	-	-	-	-	-
GB_A01G2368	7	2	8	39	41	34	1.82	0.59	1.95	11.24	10.19	8.44	1.45333	9.95667	2.7763	4.43293e-08	7.15145e-07	PSK5	phytosulfokines 6-like [Dorcoceras hygrometricum]	-	-	-	-	-	-	-
GB_D12G1700	81	58	68	335	531	581	4.66	3.78	3.68	21.4	29.27	32.21	4.04	27.6267	2.77363	2.60717e-52	4.12142e-50	ACLA-1	PREDICTED: ATP-citrate synthase alpha chain protein 1-like [Gossypium raimondii]	Metabolism;Metabolism;Metabolism	Global and overview maps;Global and overview maps;Carbohydrate metabolism	ko01100//Metabolic pathways;ko01110//Biosynthesis of secondary metabolites;ko00020//Citrate cycle (TCA cycle)	K01648;K01648;K01648	-	GO:0003824//catalytic activity	-
GB_D10G0208	5	4	4	35	35	19	0.5	0.45	0.37	3.85	3.32	1.82	0.44	2.99667	2.76778	1.38975e-06	1.78973e-05	--	PLAC8 family protein [Theobroma cacao]	-	-	-	-	-	-	-
GB_D12G2916	2	0	3	2	19	13	0.23	0	0.32	0.25	2.04	1.44	0.183333	1.24333	2.76167	0.00574015	0.0303545	DREB1D	DREB1-like transcription factor [Gossypium hirsutum]	-	-	-	-	-	-	-
GB_D12G1946	38	33	49	326	178	301	1.69	1.65	2.04	16.06	7.55	12.85	1.79333	12.1533	2.76064	3.74134e-29	2.85985e-27	ALMT9	PREDICTED: aluminum-activated malate transporter 9-like [Gossypium hirsutum]	-	-	-	-	-	-	-
GB_D02G2303	58	39	50	341	319	337	5.21	3.95	4.21	33.92	27.39	29.15	4.45667	30.1533	2.75828	3.23624e-48	4.66079e-46	ZAT10	PREDICTED: zinc finger protein ZAT10-like [Gossypium hirsutum]	-	-	-	-	-	-	-
GB_A05G2514	18	14	9	65	107	113	0.77	0.68	0.36	3.11	4.42	4.71	0.603333	4.08	2.75754	3.95255e-16	1.44551e-14	LAC14	PREDICTED: laccase-14-like isoform X2 [Gossypium hirsutum]	-	-	-	-	-	-	-
GB_D05G3424	2	3	2	17	17	15	0.26	0.44	0.24	2.39	2.11	1.85	0.313333	2.11667	2.75602	0.000194298	0.00162236	VQ8	PREDICTED: VQ motif-containing protein 8, chloroplastic [Gossypium raimondii]	-	-	-	-	-	-	-
GB_A08G0693	3	0	2	10	3	19	0.36	0	0.23	1.35	0.35	2.28	0.196667	1.32667	2.75398	0.00664093	0.0343325	AUX22D	PREDICTED: auxin-induced protein 22D-like [Gossypium arboreum]	Environmental Information Processing	Signal transduction	ko04075//Plant hormone signal transduction	K14484	-	GO:0005515//protein binding	GO:0009755//hormone-mediated signaling pathway;GO:0010468//regulation of gene expression;GO:0034645//cellular macromolecule biosynthetic process
GB_A05G4209	9	3	6	44	40	37	1.11	0.42	0.69	5.94	4.69	4.33	0.74	4.98667	2.75248	1.66098e-08	2.84631e-07	KTI2	PREDICTED: miraculin-like [Gossypium hirsutum]	-	-	-	-	-	GO:0016787//hydrolase activity	GO:0010466//negative regulation of peptidase activity
MSTRG.1735	31	41	32	279	253	176	2.27	3.38	2.2	22.65	17.71	12.44	2.61667	17.6	2.74977	2.76638e-28	2.02758e-26	--	hypothetical protein B456_002G267500 [Gossypium raimondii]	-	-	-	-	-	-	-
GB_D07G0757	6	6	5	34	31	53	0.31	0.34	0.24	1.91	1.49	2.58	0.296667	1.99333	2.74827	2.50064e-08	4.16235e-07	UGD5	PREDICTED: UDP-glucose 6-dehydrogenase 5-like [Gossypium hirsutum]	Metabolism;Metabolism;Metabolism;Metabolism	Global and overview maps;Carbohydrate metabolism;Carbohydrate metabolism;Carbohydrate metabolism	ko01100//Metabolic pathways;ko00040//Pentose and glucuronate interconversions;ko00520//Amino sugar and nucleotide sugar metabolism;ko00053//Ascorbate and aldarate metabolism	K00012;K00012;K00012;K00012	-	GO:0000166//nucleotide binding;GO:0016614//oxidoreductase activity, acting on CH-OH group of donors	GO:0044710//single-organism metabolic process
GB_A03G2154	38	53	47	244	311	400	3.42	5.37	3.96	24.34	26.7	34.6	4.25	28.5467	2.74779	2.57986e-41	3.08377e-39	ZAT10	zinc finger protein ZAT10-like [Gossypium hirsutum]	-	-	-	-	-	-	-
GB_D05G2875	29	30	25	192	159	217	2.94	3.44	2.39	21.7	15.51	21.31	2.92333	19.5067	2.73828	1.29637e-29	1.00971e-27	P2A12	PREDICTED: F-box protein PP2-A12-like [Gossypium hirsutum]	-	-	-	-	-	-	-
GB_A07G0589	6	8	3	32	49	39	0.31	0.47	0.15	1.83	2.42	1.94	0.31	2.06333	2.73464	2.23366e-08	3.75185e-07	adck1	PREDICTED: uncharacterized aarF domain-containing protein kinase 1-like isoform X1 [Gossypium raimondii]	-	-	-	-	-	GO:0016772//transferase activity, transferring phosphorus-containing groups;GO:0032550//purine ribonucleoside binding	GO:0006464//cellular protein modification process;GO:0006796//phosphate-containing compound metabolic process
GB_A07G0227	24	30	39	145	239	242	1.69	2.37	2.56	11.4	16.15	16.49	2.20667	14.68	2.73391	8.77156e-30	6.87204e-28	NDL2	PREDICTED: pollen-specific protein SF21-like [Gossypium hirsutum]	-	-	-	-	-	-	-
GB_A03G2098	0	3	1	7	9	13	0	0.34	0.09	0.77	0.85	1.24	0.143333	0.953333	2.73361	0.00542983	0.0289712	GGP5	PREDICTED: gamma-glutamyl peptidase 5-like [Gossypium arboreum]	-	-	-	-	-	GO:0003824//catalytic activity	-
GB_A09G2427	42	20	25	164	187	232	2.88	1.55	1.61	12.48	12.25	15.33	2.01333	13.3533	2.72954	1.14915e-28	8.57547e-27	STY13	PREDICTED: serine/threonine-protein kinase HT1-like isoform X1 [Gossypium arboreum]	-	-	-	-	-	GO:0004713//protein tyrosine kinase activity;GO:0032550//purine ribonucleoside binding	GO:0006468//protein phosphorylation
GB_A13G0126	4	7	9	62	19	49	0.16	0.31	0.33	2.72	0.72	1.86	0.266667	1.76667	2.72792	1.93208e-07	2.84389e-06	NPF7.3	PREDICTED: protein NRT1/ PTR FAMILY 7.2-like [Gossypium arboreum]	-	-	-	-	-	-	GO:0051234//establishment of localization
GB_D02G0223	73	55	54	358	455	412	3.73	3.17	2.59	20.29	22.22	20.28	3.16333	20.93	2.72605	4.03195e-55	6.77456e-53	SBP2	PREDICTED: selenium-binding protein 2-like [Gossypium hirsutum]	-	-	-	-	-	-	-
GB_A03G0220	3	6	1	27	20	22	0.14	0.32	0.04	1.41	0.9	0.99	0.166667	1.1	2.72247	2.37238e-05	0.000243065	DTX49	PREDICTED: protein DETOXIFICATION 49-like [Gossypium arboreum]	-	-	-	-	GO:0031224//intrinsic component of membrane	GO:0015291//secondary active transmembrane transporter activity	GO:0044763//single-organism cellular process
GB_D09G0855	5	0	1	13	11	15	0.64	0	0.12	1.83	1.34	1.84	0.253333	1.67	2.72074	0.00179155	0.0113337	SKIP27	PREDICTED: F-box protein SKIP27-like [Gossypium raimondii]	-	-	-	-	-	-	-
GB_D11G3789	483	337	567	3230	2874	2966	46.87	36.84	51.51	347.23	266.33	276.89	45.0733	296.817	2.71923	2.36358e-102	8.95664e-100	TIP1-1	PREDICTED: aquaporin TIP1-1-like [Gossypium raimondii]	-	-	-	-	GO:0031224//intrinsic component of membrane	-	GO:0051234//establishment of localization
GB_A06G1503	158	189	216	948	1208	1628	6.46	8.68	8.25	42.87	47.08	63.96	7.79667	51.3033	2.71812	2.55419e-76	6.14743e-74	NDB2	PREDICTED: external alternative NAD(P)H-ubiquinone oxidoreductase B2, mitochondrial-like [Gossypium hirsutum]	-	-	-	-	-	GO:0000166//nucleotide binding;GO:0003824//catalytic activity	GO:0044710//single-organism metabolic process
GB_A10G0573	88	121	138	607	863	861	7.94	12.3	11.66	60.72	74.35	74.75	10.6333	69.94	2.71752	1.22549e-69	2.72829e-67	TIFY11B	PREDICTED: protein TIFY 11B-like [Gossypium hirsutum]	Environmental Information Processing	Signal transduction	ko04075//Plant hormone signal transduction	K13464	-	-	-
GB_D09G0945	212	201	293	1380	1860	1437	6.8	7.26	8.77	48.93	56.84	44.23	7.61	50	2.71596	2.91034e-94	9.48184e-92	Vwa5b1	PREDICTED: inter alpha-trypsin inhibitor, heavy chain 4-like [Gossypium hirsutum]	-	-	-	-	-	-	-
GB_D09G2410	59	60	80	319	508	511	3.91	4.51	5	23.41	32.14	32.58	4.47333	29.3767	2.71525	1.10834e-51	1.73157e-49	At1g06620	PREDICTED: 1-aminocyclopropane-1-carboxylate oxidase homolog 1-like [Gossypium raimondii]	-	-	-	-	-	GO:0016705//oxidoreductase activity, acting on paired donors, with incorporation or reduction of molecular oxygen;GO:0043169//cation binding	GO:0044710//single-organism metabolic process
GB_A10G0069	4	1	0	21	5	6	0.18	0.05	0	1.05	0.2	0.26	0.0766667	0.503333	2.71484	0.00657424	0.0340343	At4g20800	PREDICTED: flavin-dependent oxidoreductase FOX5-like [Gossypium arboreum]	-	-	-	-	-	GO:0000166//nucleotide binding;GO:0016616//oxidoreductase activity, acting on the CH-OH group of donors, NAD or NADP as acceptor	GO:0044710//single-organism metabolic process
GB_D01G0661	8	5	5	32	58	34	0.32	0.22	0.19	1.38	2.14	1.27	0.243333	1.59667	2.71406	2.04628e-08	3.45667e-07	ABCG9	PREDICTED: ABC transporter G family member 9-like [Gossypium hirsutum]	-	-	-	-	GO:0031224//intrinsic component of membrane	GO:0017111//nucleoside-triphosphatase activity;GO:0032550//purine ribonucleoside binding	GO:0051234//establishment of localization
GB_D07G0234	39	34	37	187	254	301	2.77	2.74	2.49	14.67	17.22	20.54	2.66667	17.4767	2.71232	5.75473e-37	5.8125e-35	NDL2	PREDICTED: pollen-specific protein SF21-like [Gossypium raimondii]	-	-	-	-	-	-	-
GB_D08G2006	9	2	1	15	31	34	0.42	0.1	0.04	0.77	1.38	1.52	0.186667	1.22333	2.71228	2.43498e-05	0.000248812	At4g16820	PREDICTED: phospholipase A1-Ibeta2, chloroplastic-like [Gossypium hirsutum]	-	-	-	-	GO:0009536//plastid	GO:0004620//phospholipase activity	GO:0006629//lipid metabolic process;GO:0009692//ethylene metabolic process
GB_A05G3492	10	8	14	42	77	94	1.45	1.3	1.9	6.73	10.64	13.09	1.55	10.1533	2.71161	2.55069e-12	6.6611e-11	--	PREDICTED: uncharacterized protein LOC108452033 [Gossypium arboreum]	-	-	-	-	-	-	-
GB_A08G2279	4	5	11	37	47	46	0.45	0.64	1.17	4.66	5.11	5.03	0.753333	4.93333	2.7112	7.21116e-09	1.29687e-07	ERF1B	PREDICTED: ethylene-responsive transcription factor 15-like [Gossypium hirsutum]	Environmental Information Processing;Environmental Information Processing	Signal transduction;Signal transduction	ko04075//Plant hormone signal transduction;ko04016//MAPK signaling pathway - plant	K14516;K14516	GO:0043231//intracellular membrane-bounded organelle	GO:0001071//nucleic acid binding transcription factor activity	GO:0010468//regulation of gene expression;GO:0034645//cellular macromolecule biosynthetic process
GB_A13G1630	13	17	15	95	128	81	0.69	1.04	0.75	5.61	6.47	4.15	0.826667	5.41	2.71025	3.17017e-17	1.24731e-15	AAP7	PREDICTED: probable amino acid permease 7 [Gossypium hirsutum]	-	-	-	-	GO:0031224//intrinsic component of membrane	GO:0015291//secondary active transmembrane transporter activity	GO:0044763//single-organism cellular process;GO:0046942//carboxylic acid transport
GB_D07G0595	21	34	21	236	115	151	0.9	1.65	0.85	11.24	4.73	6.26	1.13333	7.41	2.7089	2.33665e-18	1.01093e-16	MLS	PREDICTED: malate synthase, glyoxysomal [Gossypium raimondii]	Metabolism;Metabolism;Metabolism;Metabolism;Metabolism	Global and overview maps;Global and overview maps;Global and overview maps;Carbohydrate metabolism;Carbohydrate metabolism	ko01100//Metabolic pathways;ko01110//Biosynthesis of secondary metabolites;ko01200//Carbon metabolism;ko00620//Pyruvate metabolism;ko00630//Glyoxylate and dicarboxylate metabolism	K01638;K01638;K01638;K01638;K01638	-	GO:0046912//transferase activity, transferring acyl groups, acyl groups converted into alkyl on transfer	GO:0006101//citrate metabolic process;GO:0044262//cellular carbohydrate metabolic process
GB_A13G1848	19	9	17	96	128	67	2.57	1.37	2.15	14.37	16.51	8.71	2.03	13.1967	2.70062	5.91713e-15	1.94559e-13	--	PREDICTED: uncharacterized protein LOC107895251 [Gossypium hirsutum]	-	-	-	-	-	-	-
GB_D05G1547	11	8	10	69	58	61	0.83	0.68	0.7	5.75	4.17	4.42	0.736667	4.78	2.69793	2.91131e-12	7.56588e-11	WRKY28	PREDICTED: probable WRKY transcription factor 71 [Gossypium arboreum]	-	-	-	-	-	GO:0001071//nucleic acid binding transcription factor activity;GO:0003677//DNA binding	GO:0010468//regulation of gene expression
GB_D02G0625	0	6	3	10	24	30	0	0.55	0.23	0.85	1.85	2.35	0.26	1.68333	2.69474	0.000134267	0.00116348	MYB108	PREDICTED: transcription factor MYB108-like [Gossypium hirsutum]	Organismal Systems	Environmental adaptation	ko04626//Plant-pathogen interaction	K09422	-	-	-
GB_A01G2323	24	11	10	94	112	89	2.1	1.08	0.82	9.09	9.32	7.48	1.33333	8.63	2.69432	3.56567e-16	1.3112e-14	Os04g0179200	PREDICTED: secoisolariciresinol dehydrogenase-like [Gossypium hirsutum]	-	-	-	-	-	GO:0003824//catalytic activity	GO:0044710//single-organism metabolic process
MSTRG.37742	2	2	9	21	30	31	0.29	0.33	1.23	3.4	4.19	4.36	0.616667	3.98333	2.69141	7.65509e-06	8.6382e-05	--	hypothetical protein B456_003G071600 [Gossypium raimondii]	-	-	-	-	-	-	-
GB_D05G3988	4	4	10	42	48	25	0.27	0.31	0.64	3.14	3.11	1.63	0.406667	2.62667	2.69131	1.58572e-07	2.35942e-06	At5g55050	PREDICTED: GDSL esterase/lipase At5g55050 [Gossypium raimondii]	-	-	-	-	-	GO:0016788//hydrolase activity, acting on ester bonds	GO:0006629//lipid metabolic process;GO:0006812//cation transport
GB_D11G1496	23	28	18	161	158	134	1.55	2.09	1.14	12.02	10.15	8.68	1.59333	10.2833	2.69019	1.56301e-23	9.09732e-22	--	Zinc finger, RING-type [Corchorus capsularis]	-	-	-	-	-	-	-
GB_D04G0521	81	57	67	229	490	649	1.89	1.5	1.46	5.91	10.87	14.52	1.61667	10.4333	2.69011	1.48121e-30	1.20277e-28	VIP2	PREDICTED: inositol hexakisphosphate and diphosphoinositol-pentakisphosphate kinase 2-like isoform X2 [Gossypium raimondii]	Environmental Information Processing	Signal transduction	ko04070//Phosphatidylinositol signaling system	K13024	-	-	-
GB_A04G1725	4	10	7	57	48	33	0.42	1.17	0.68	6.57	4.77	3.3	0.756667	4.88	2.68915	9.96601e-09	1.75798e-07	FAOMT	PREDICTED: flavonoid 3',5'-methyltransferase-like isoform X1 [Gossypium hirsutum]	-	-	-	-	-	GO:0008168//methyltransferase activity	GO:0008152//metabolic process
GB_D03G0616	144	99	135	815	870	748	5.29	4.11	4.65	33.21	30.55	26.45	4.68333	30.07	2.68272	2.10639e-77	5.21048e-75	NADP-ME4	PREDICTED: NADP-dependent malic enzyme-like [Gossypium hirsutum]	Metabolism;Metabolism;Metabolism;Metabolism	Global and overview maps;Global and overview maps;Carbohydrate metabolism;Energy metabolism	ko01100//Metabolic pathways;ko01200//Carbon metabolism;ko00620//Pyruvate metabolism;ko00710//Carbon fixation in photosynthetic organisms	K00029;K00029;K00029;K00029	GO:0009536//plastid	GO:0000166//nucleotide binding;GO:0004470//malic enzyme activity;GO:0046914//transition metal ion binding;GO:0046983//protein dimerization activity	GO:0006006//glucose metabolic process;GO:0006631//fatty acid metabolic process;GO:0006996//organelle organization;GO:0043648//dicarboxylic acid metabolic process;GO:0051260//protein homooligomerization;GO:0051603//proteolysis involved in cellular protein catabolic process
GB_A08G0888	379	380	470	2631	2827	2453	26.91	30.46	31.27	207.17	191.92	167.78	29.5467	188.957	2.67699	4.44038e-128	2.34905e-125	pod	PREDICTED: peroxidase 15-like [Gossypium hirsutum]	Metabolism;Metabolism;Metabolism	Global and overview maps;Global and overview maps;Biosynthesis of other secondary metabolites	ko01100//Metabolic pathways;ko01110//Biosynthesis of secondary metabolites;ko00940//Phenylpropanoid biosynthesis	K00430;K00430;K00430	-	GO:0003824//catalytic activity;GO:0043169//cation binding;GO:0046906//tetrapyrrole binding	GO:0006950//response to stress;GO:0044710//single-organism metabolic process
GB_A11G1296	17	4	8	59	53	76	2.45	0.73	1.08	9.38	7.28	10.51	1.42	9.05667	2.67309	5.4814e-11	1.25698e-09	At1g03120	PREDICTED: late embryogenesis abundant protein 3-like [Gossypium arboreum]	-	-	-	-	GO:0043231//intracellular membrane-bounded organelle;GO:0043232//intracellular non-membrane-bounded organelle;GO:0044444//cytoplasmic part	-	GO:0010038//response to metal ion;GO:0044707//single-multicellular organism process;GO:0050801//ion homeostasis
GB_D02G1926	85	69	140	669	551	632	6.51	5.92	10.04	56.63	40.19	46.47	7.49	47.7633	2.67287	9.66416e-52	1.51872e-49	--	PREDICTED: uncharacterized protein LOC107909564 [Gossypium hirsutum]	-	-	-	-	-	-	-
GB_D08G1687	15	19	12	94	115	94	1.7	2.32	1.29	11.6	12.17	10.08	1.77	11.2833	2.67237	9.50895e-18	3.90825e-16	--	DUF1499 domain-containing protein [Cephalotus follicularis]	-	-	-	-	-	-	-
GB_D03G0151	316	269	313	1716	2333	1744	14.1	13.5	13.1	84.81	99.42	74.86	13.5667	86.3633	2.67035	1.82836e-102	6.97793e-100	IDD1	PREDICTED: protein indeterminate-domain 2-like isoform X1 [Gossypium raimondii]	-	-	-	-	-	-	-
GB_D13G0130	35	41	33	162	314	246	1.64	2.17	1.45	8.39	14.01	11.07	1.75333	11.1567	2.66973	1.52084e-29	1.18283e-27	CKX6	PREDICTED: cytokinin dehydrogenase 6-like [Gossypium raimondii]	Metabolism	Metabolism of terpenoids and polyketides	ko00908//Zeatin biosynthesis	K00279	-	GO:0000166//nucleotide binding;GO:0016616//oxidoreductase activity, acting on the CH-OH group of donors, NAD or NADP as acceptor;GO:0016645//oxidoreductase activity, acting on the CH-NH group of donors	GO:0006725//cellular aromatic compound metabolic process;GO:0044710//single-organism metabolic process
GB_D11G1925	16	10	3	67	69	49	0.73	0.51	0.14	3.47	3.1	2.19	0.46	2.92	2.66626	4.17533e-10	8.66713e-09	CYP84A1	PREDICTED: cytochrome P450 84A1-like [Gossypium hirsutum]	Metabolism;Metabolism;Metabolism	Global and overview maps;Global and overview maps;Biosynthesis of other secondary metabolites	ko01100//Metabolic pathways;ko01110//Biosynthesis of secondary metabolites;ko00940//Phenylpropanoid biosynthesis	K09755;K09755;K09755	-	GO:0016491//oxidoreductase activity;GO:0046906//tetrapyrrole binding;GO:0046914//transition metal ion binding	GO:0044710//single-organism metabolic process
GB_D05G0020	19	9	13	77	86	99	1.94	1.04	1.25	8.68	8.45	9.72	1.41	8.95	2.66619	8.09625e-16	2.88779e-14	BHLH35	PREDICTED: transcription factor bHLH35-like isoform X2 [Gossypium hirsutum]	-	-	-	-	-	GO:0005488//binding	-
GB_A06G1750	10	2	3	21	43	34	0.61	0.14	0.19	1.43	2.52	2.01	0.313333	1.98667	2.66458	1.94635e-06	2.45099e-05	GPT2	PREDICTED: glucose-6-phosphate/phosphate translocator 2, chloroplastic-like [Gossypium hirsutum]	-	-	-	-	GO:0031224//intrinsic component of membrane	-	GO:0051234//establishment of localization
GB_D08G0463	7	2	4	30	40	11	0.86	0.28	0.46	4.1	4.72	1.31	0.533333	3.37667	2.66249	2.65879e-05	0.000269246	ZFP6	PREDICTED: zinc finger protein 6-like [Gossypium hirsutum]	-	-	-	-	-	-	-
GB_A07G2307	55	64	84	422	511	360	2.94	3.85	4.2	24.96	26.06	18.49	3.66333	23.17	2.66103	6.61386e-46	9.06116e-44	UGT74G1	PREDICTED: UDP-glycosyltransferase 74G1-like [Gossypium arboreum]	-	-	-	-	-	GO:0016757//transferase activity, transferring glycosyl groups	-
GB_D08G0278	6	11	6	38	61	49	0.5	1.08	0.45	3.65	5.1	4.08	0.676667	4.27667	2.65997	1.73925e-09	3.34641e-08	XTH22	PREDICTED: xyloglucan endotransglucosylase/hydrolase protein 22-like [Gossypium hirsutum]	Environmental Information Processing	Signal transduction	ko04075//Plant hormone signal transduction	K14504	GO:0005576//extracellular region;GO:0030312//external encapsulating structure	GO:0016758//transferase activity, transferring hexosyl groups;GO:0016787//hydrolase activity	GO:0044042//glucan metabolic process;GO:0045229//external encapsulating structure organization
GB_D02G0790	4	2	5	9	23	40	0.22	0.11	0.24	0.51	1.12	1.96	0.19	1.19667	2.65495	5.97475e-05	0.000560852	At5g09300	PREDICTED: 2-oxoisovalerate dehydrogenase subunit alpha 1, mitochondrial-like [Gossypium raimondii]	Metabolism;Metabolism;Metabolism;Metabolism	Global and overview maps;Global and overview maps;Amino acid metabolism;Carbohydrate metabolism	ko01100//Metabolic pathways;ko01110//Biosynthesis of secondary metabolites;ko00280//Valine, leucine and isoleucine degradation;ko00640//Propanoate metabolism	K00166;K00166;K00166;K00166	-	GO:0016903//oxidoreductase activity, acting on the aldehyde or oxo group of donors	GO:0044710//single-organism metabolic process
GB_D13G0145	9	11	13	54	66	92	0.54	0.73	0.72	3.57	3.7	5.25	0.663333	4.17333	2.65339	5.49447e-13	1.52586e-11	At3g55350	Harbinger transposase-derived nuclease [Corchorus olitorius]	-	-	-	-	-	-	-
GB_D08G0411	229	168	225	1029	1519	1419	22.7	18.7	20.86	112.84	143.58	135.2	20.7533	130.54	2.65308	1.47099e-95	4.97448e-93	AOC	PREDICTED: allene oxide cyclase 4, chloroplastic-like [Gossypium raimondii]	Metabolism;Metabolism;Metabolism	Global and overview maps;Global and overview maps;Lipid metabolism	ko01100//Metabolic pathways;ko01110//Biosynthesis of secondary metabolites;ko00592//alpha-Linolenic acid metabolism	K10525;K10525;K10525	GO:0009536//plastid	GO:0003824//catalytic activity	-
GB_D08G0035	31	21	40	163	182	234	2.17	1.65	2.62	12.64	12.13	15.73	2.14667	13.5	2.65279	1.76772e-29	1.37084e-27	--	Histone H4 [Corchorus olitorius]	-	-	-	-	GO:0043231//intracellular membrane-bounded organelle	-	-
GB_A11G0956	63	53	47	235	434	387	2.2	2.09	1.54	9.09	14.48	12.99	1.94333	12.1867	2.6487	1.18199e-37	1.24077e-35	FRO2	PREDICTED: ferric reduction oxidase 2 [Gossypium arboreum]	-	-	-	-	GO:0031224//intrinsic component of membrane	GO:0050664//oxidoreductase activity, acting on NAD(P)H, oxygen as acceptor	GO:0044710//single-organism metabolic process
GB_D02G0331	18	9	7	87	60	66	1.97	1.11	0.72	10.52	6.26	6.93	1.26667	7.90333	2.64142	8.26735e-12	2.0661e-10	HSP26-A	PREDICTED: probable glutathione S-transferase [Gossypium hirsutum]	Metabolism	Metabolism of other amino acids	ko00480//Glutathione metabolism	K00799	-	-	-
GB_D10G2746	17	17	18	102	99	127	0.82	0.93	0.82	5.48	4.59	5.9	0.856667	5.32333	2.63552	1.86716e-19	8.66762e-18	CYP71P1	PREDICTED: cytochrome P450 71A1-like [Gossypium hirsutum]	-	-	-	-	-	GO:0016709//oxidoreductase activity, acting on paired donors, with incorporation or reduction of molecular oxygen, NAD(P)H as one donor, and incorporation of one atom of oxygen;GO:0046906//tetrapyrrole binding;GO:0046914//transition metal ion binding	GO:0044710//single-organism metabolic process
GB_D06G2459	39	37	62	247	318	291	4.78	5.08	7.13	33.62	37.32	34.4	5.66333	35.1133	2.6323	2.77524e-40	3.20961e-38	--	WD repeat-containing 70 [Gossypium arboreum]	-	-	-	-	-	-	-
GB_D05G4088	22	20	31	134	167	155	1.07	1.1	1.41	7.22	7.74	7.23	1.19333	7.39667	2.63188	1.26578e-25	8.21775e-24	CYP710A1	PREDICTED: cytochrome P450 710A1-like [Gossypium hirsutum]	Metabolism;Metabolism;Metabolism	Global and overview maps;Global and overview maps;Lipid metabolism	ko01100//Metabolic pathways;ko01110//Biosynthesis of secondary metabolites;ko00100//Steroid biosynthesis	K09832;K09832;K09832	-	GO:0016491//oxidoreductase activity;GO:0046906//tetrapyrrole binding;GO:0046914//transition metal ion binding	GO:0044710//single-organism metabolic process
GB_D12G0638	7	4	8	60	15	38	0.46	0.29	0.49	4.35	0.93	2.4	0.413333	2.56	2.63077	2.33318e-06	2.90389e-05	MPK7	PREDICTED: mitogen-activated protein kinase 7-like [Gossypium raimondii]	Environmental Information Processing	Signal transduction	ko04016//MAPK signaling pathway - plant	K20537	-	GO:0004702//receptor signaling protein serine/threonine kinase activity;GO:0032550//purine ribonucleoside binding	GO:0006464//cellular protein modification process;GO:0006796//phosphate-containing compound metabolic process
GB_D04G1818	6	6	11	49	40	52	0.57	0.65	0.98	5.19	3.65	4.78	0.733333	4.54	2.63015	2.42443e-09	4.60012e-08	--	PREDICTED: periaxin-like [Gossypium hirsutum]	-	-	-	-	-	-	-
GB_A10G2736	8	5	14	109	15	33	0.41	0.29	0.67	6.14	0.73	1.61	0.456667	2.82667	2.62989	0.00294383	0.0173439	At3g50280	PREDICTED: uncharacterized acetyltransferase At3g50280-like [Gossypium arboreum]	-	-	-	-	-	GO:0016746//transferase activity, transferring acyl groups	-
GB_D05G1356	115	149	229	787	501	1801	9.23	13.5	17.23	69.91	38.35	138.95	13.32	82.4033	2.62911	4.63973e-07	6.42409e-06	MIOX1	PREDICTED: inositol oxygenase 1-like isoform X1 [Gossypium raimondii]	Metabolism;Metabolism	Carbohydrate metabolism;Carbohydrate metabolism	ko00562//Inositol phosphate metabolism;ko00053//Ascorbate and aldarate metabolism	K00469;K00469	GO:0044424//intracellular part	GO:0016701//oxidoreductase activity, acting on single donors with incorporation of molecular oxygen	GO:0006020//inositol metabolic process
GB_scaffold12022_objG0001	116	116	144	684	907	759	17.7	20.04	20.54	115.73	132.33	111.66	19.4267	119.907	2.6258	6.92342e-80	1.76155e-77	PIP2-2	PREDICTED: aquaporin PIP2-2-like [Gossypium hirsutum]	-	-	-	-	GO:0031224//intrinsic component of membrane	-	GO:0051234//establishment of localization
GB_D04G0152	140	78	115	639	836	587	10.34	6.49	7.96	52.3	58.98	41.72	8.26333	51	2.6257	1.17991e-52	1.88191e-50	PER52	PREDICTED: peroxidase P7-like [Gossypium raimondii]	Metabolism;Metabolism;Metabolism	Global and overview maps;Global and overview maps;Biosynthesis of other secondary metabolites	ko01100//Metabolic pathways;ko01110//Biosynthesis of secondary metabolites;ko00940//Phenylpropanoid biosynthesis	K00430;K00430;K00430	GO:0005576//extracellular region;GO:0030312//external encapsulating structure;GO:0043231//intracellular membrane-bounded organelle;GO:0044444//cytoplasmic part	GO:0003824//catalytic activity;GO:0043169//cation binding;GO:0046906//tetrapyrrole binding	GO:0006950//response to stress;GO:0042743//hydrogen peroxide metabolic process;GO:0044710//single-organism metabolic process
GB_D08G0272	23	10	21	91	122	123	1.98	0.97	1.64	8.48	9.82	9.97	1.53	9.42333	2.62271	8.22714e-19	3.68779e-17	XTH22	PREDICTED: probable xyloglucan endotransglucosylase/hydrolase protein 23, partial [Gossypium hirsutum]	Environmental Information Processing	Signal transduction	ko04075//Plant hormone signal transduction	K14504	GO:0005576//extracellular region;GO:0030312//external encapsulating structure	GO:0016758//transferase activity, transferring hexosyl groups;GO:0016787//hydrolase activity	GO:0044042//glucan metabolic process;GO:0045229//external encapsulating structure organization
GB_A13G2185	18	5	7	48	69	70	1.28	0.4	0.47	3.77	4.68	4.78	0.716667	4.41	2.6214	1.15737e-10	2.56383e-09	GOLS2	PREDICTED: galactinol synthase 2-like [Gossypium hirsutum]	Metabolism	Carbohydrate metabolism	ko00052//Galactose metabolism	K18819	-	GO:0016740//transferase activity	-
GB_D11G0514	17	8	5	40	90	60	1.4	0.74	0.39	3.66	7.1	4.77	0.843333	5.17667	2.61785	6.85371e-10	1.3866e-08	HSF24	heat shock factor protein HSF24-like [Gossypium hirsutum]	-	-	-	-	GO:0043231//intracellular membrane-bounded organelle	GO:0001071//nucleic acid binding transcription factor activity;GO:0003677//DNA binding	GO:0001101//response to acid chemical;GO:0006355//regulation of transcription, DNA-templated;GO:0006972//hyperosmotic response;GO:0007165//signal transduction;GO:0009404//toxin metabolic process;GO:0014070//response to organic cyclic compound;GO:0033554//cellular response to stress
GB_D13G0346	4	3	4	25	39	3	0.41	0.35	0.38	2.85	3.83	0.3	0.38	2.32667	2.61419	0.000411263	0.00314141	BHLH160	PREDICTED: transcription factor ORG2 isoform X1 [Gossypium raimondii]	-	-	-	-	-	-	-
GB_D03G0295	19	9	6	68	97	45	1.09	0.58	0.32	4.33	5.33	2.49	0.663333	4.05	2.61012	2.56871e-10	5.43775e-09	ACR1	PREDICTED: ACT domain-containing protein ACR1-like isoform X1 [Gossypium hirsutum]	-	-	-	-	-	GO:0003824//catalytic activity;GO:0031406//carboxylic acid binding	-
GB_A12G2560	28	66	68	280	504	232	2.82	7.48	6.43	31.16	48.4	22.48	5.57667	34.0133	2.60863	5.44341e-08	8.66667e-07	OSM34	PREDICTED: protein P21-like [Gossypium hirsutum]	-	-	-	-	-	-	GO:0050832//defense response to fungus
GB_A09G0880	48	38	64	376	287	237	5.1	4.55	6.37	44.29	29.14	24.24	5.34	32.5567	2.60804	2.66397e-30	2.13401e-28	SOP1	PREDICTED: peroxygenase-like [Gossypium hirsutum]	Metabolism	Lipid metabolism	ko00073//Cutin, suberine and wax biosynthesis	K17991	GO:0042170//plastid membrane;GO:0043232//intracellular non-membrane-bounded organelle	GO:0016684//oxidoreductase activity, acting on peroxide as acceptor;GO:0043169//cation binding	GO:0006631//fatty acid metabolic process;GO:0006972//hyperosmotic response
GB_A01G0628	247	228	341	1496	1844	1664	17.29	18.02	22.4	116.09	123.36	112.16	19.2367	117.203	2.60708	5.95701e-110	2.46736e-107	NAC072	PREDICTED: NAC domain-containing protein 72-like [Gossypium arboreum]	-	-	-	-	GO:0043231//intracellular membrane-bounded organelle	-	GO:0010468//regulation of gene expression;GO:0034645//cellular macromolecule biosynthetic process
GB_A12G2692	477	402	488	2955	2615	2774	25.76	24.44	24.66	176.69	134.8	144.09	24.9533	151.86	2.60544	4.06754e-122	1.99388e-119	MGL	PREDICTED: methionine gamma-lyase-like [Gossypium arboreum]	Metabolism;Metabolism	Amino acid metabolism;Metabolism of other amino acids	ko00270//Cysteine and methionine metabolism;ko00450//Selenocompound metabolism	K01761;K01761	GO:0044444//cytoplasmic part	GO:0016765//transferase activity, transferring alkyl or aryl (other than methyl) groups;GO:0016846//carbon-sulfur lyase activity;GO:0043168//anion binding	GO:0009087//methionine catabolic process;GO:0051260//protein homooligomerization
GB_A09G2654	20	22	34	134	134	197	2.96	3.67	4.72	22	18.97	28.09	3.78333	23.02	2.60516	2.12508e-23	1.22885e-21	CP1	PREDICTED: calmodulin-like [Gossypium arboreum]	Organismal Systems;Environmental Information Processing;Environmental Information Processing	Environmental adaptation;Signal transduction;Signal transduction	ko04626//Plant-pathogen interaction;ko04016//MAPK signaling pathway - plant;ko04070//Phosphatidylinositol signaling system	K02183;K02183;K02183	GO:0044444//cytoplasmic part	-	-
GB_D07G1100	4	3	5	21	26	27	0.32	0.27	0.37	1.85	1.97	2.02	0.32	1.94667	2.60486	9.53829e-06	0.000105472	UGT76B1	PREDICTED: UDP-glucose iridoid glucosyltransferase-like [Gossypium hirsutum]	-	-	-	-	-	-	-
GB_D05G2273	39	58	57	236	398	329	4.28	7.16	5.85	28.66	41.68	34.71	5.76333	35.0167	2.60307	1.92554e-36	1.90525e-34	--	PREDICTED: uncharacterized protein LOC107905080 isoform X2 [Gossypium hirsutum]	-	-	-	-	-	-	-
GB_D11G1164	8	6	3	20	45	43	0.67	0.56	0.23	1.84	3.59	3.44	0.486667	2.95667	2.60297	5.74966e-07	7.84901e-06	MYB78	PREDICTED: transcription factor MYB108-like [Gossypium raimondii]	Organismal Systems	Environmental adaptation	ko04626//Plant-pathogen interaction	K09422	-	GO:0005488//binding	-
GB_A02G0052	299	326	402	2171	1888	2206	15.1	18.56	19	121.53	91.1	107.25	17.5533	106.627	2.60275	1.54565e-103	6.02815e-101	At3g08860	PREDICTED: alanine--glyoxylate aminotransferase 2 homolog 3, mitochondrial-like [Gossypium hirsutum]	Metabolism;Metabolism;Metabolism;Metabolism;Metabolism;Metabolism	Global and overview maps;Global and overview maps;Amino acid metabolism;Amino acid metabolism;Amino acid metabolism;Amino acid metabolism	ko01100//Metabolic pathways;ko01110//Biosynthesis of secondary metabolites;ko00270//Cysteine and methionine metabolism;ko00260//Glycine, serine and threonine metabolism;ko00250//Alanine, aspartate and glutamate metabolism;ko00280//Valine, leucine and isoleucine degradation	K00827;K00827;K00827;K00827;K00827;K00827	-	GO:0016769//transferase activity, transferring nitrogenous groups;GO:0043168//anion binding	-
GB_A06G0885	84	86	76	393	561	580	7.76	8.97	6.59	40.33	49.62	51.69	7.77333	47.2133	2.60259	3.86839e-57	6.91277e-55	TIFY10A	PREDICTED: protein TIFY 10A-like [Gossypium hirsutum]	Environmental Information Processing	Signal transduction	ko04075//Plant hormone signal transduction	K13464	-	-	-
GB_D07G2065	23	11	19	78	117	129	1.09	0.59	0.84	4.1	5.31	5.89	0.84	5.1	2.60204	1.8978e-17	7.61271e-16	POX2	PREDICTED: proline dehydrogenase 2, mitochondrial-like [Gossypium hirsutum]	Metabolism;Metabolism;Metabolism	Global and overview maps;Global and overview maps;Amino acid metabolism	ko01100//Metabolic pathways;ko01110//Biosynthesis of secondary metabolites;ko00330//Arginine and proline metabolism	K00318;K00318;K00318	-	-	GO:0006560//proline metabolic process
GB_A06G0128	4	4	8	33	26	38	0.2	0.22	0.37	1.81	1.2	1.78	0.263333	1.59667	2.6001	7.16845e-07	9.65996e-06	AOS1	PREDICTED: allene oxide synthase 1, chloroplastic-like [Gossypium arboreum]	Metabolism;Metabolism;Metabolism	Global and overview maps;Global and overview maps;Lipid metabolism	ko01100//Metabolic pathways;ko01110//Biosynthesis of secondary metabolites;ko00592//alpha-Linolenic acid metabolism	K01723;K01723;K01723	GO:0009526//plastid envelope;GO:0031976//plastid thylakoid;GO:0044434//chloroplast part	GO:0016491//oxidoreductase activity;GO:0016836//hydro-lyase activity;GO:0046906//tetrapyrrole binding;GO:0046914//transition metal ion binding	GO:0006090//pyruvate metabolic process;GO:0006544//glycine metabolic process;GO:0006568//tryptophan metabolic process;GO:0006605//protein targeting;GO:0006633//fatty acid biosynthetic process;GO:0006732//coenzyme metabolic process;GO:0006753//nucleoside phosphate metabolic process;GO:0006778//porphyrin-containing compound metabolic process;GO:0006952//defense response;GO:0009314//response to radi…
GB_D04G1299	5	4	1	21	17	25	0.35	0.32	0.07	1.63	1.14	1.71	0.246667	1.49333	2.5979	6.61098e-05	0.000615171	HIPP05	PREDICTED: heavy metal-associated isoprenylated plant protein 3-like [Gossypium hirsutum]	-	-	-	-	-	GO:0043169//cation binding	-
GB_D12G1328	1	3	0	4	12	11	0.32	1.09	0	1.43	3.69	3.41	0.47	2.84333	2.59685	0.0101219	0.048468	AGP20	PREDICTED: arabinogalactan peptide 20-like [Gossypium hirsutum]	-	-	-	-	GO:0031224//intrinsic component of membrane	-	GO:0009605//response to external stimulus
GB_A03G1915	6	0	1	11	17	14	0.43	0	0.07	0.87	1.19	0.96	0.166667	1.00667	2.59455	0.00189965	0.0119132	MYB41	PREDICTED: transcription factor MYB32-like [Gossypium hirsutum]	Organismal Systems	Environmental adaptation	ko04626//Plant-pathogen interaction	K09422	-	GO:0001071//nucleic acid binding transcription factor activity;GO:0005488//binding	GO:0006109//regulation of carbohydrate metabolic process;GO:0006355//regulation of transcription, DNA-templated;GO:0007275//multicellular organism development;GO:0040007//growth
GB_D11G1055	8	6	4	27	40	45	0.16	0.14	0.08	0.62	0.79	0.88	0.126667	0.763333	2.59128	1.27061e-07	1.92702e-06	JMJ25	PREDICTED: lysine-specific demethylase JMJ25 isoform X2 [Gossypium raimondii]	-	-	-	-	-	GO:0043169//cation binding	GO:0010468//regulation of gene expression
GB_D13G2152	2	1	4	7	22	15	0.84	0.47	1.72	3.36	8.69	6.2	1.01	6.08333	2.59051	0.00102932	0.00704193	LTI6A	PREDICTED: hydrophobic protein RCI2B [Gossypium raimondii]	-	-	-	-	-	-	-
GB_A08G0280	2	0	3	6	17	6	0.2	0	0.28	0.67	1.63	0.58	0.16	0.96	2.58496	0.00922243	0.0448865	--	PREDICTED: uncharacterized protein LOC107926201 [Gossypium hirsutum]	-	-	-	-	-	-	-
GB_D05G1204	6	11	9	54	58	47	0.46	0.96	0.65	4.61	4.27	3.49	0.69	4.12333	2.57914	3.61727e-10	7.54978e-09	WRKY40	PREDICTED: probable WRKY transcription factor 40 [Gossypium hirsutum]	-	-	-	-	GO:0043231//intracellular membrane-bounded organelle	GO:0001071//nucleic acid binding transcription factor activity;GO:0003677//DNA binding	GO:0000160//phosphorelay signal transduction system;GO:0006605//protein targeting;GO:0009617//response to bacterium;GO:0009642//response to light intensity;GO:0009694//jasmonic acid metabolic process;GO:0009696//salicylic acid metabolic process;GO:0009755//hormone-mediated signaling pathway;GO:0009863//salicylic acid mediated signaling pathway;GO:0010468//regulation of gene expression;GO:0034645/…
GB_D10G0286	4	5	6	21	37	33	0.41	0.57	0.57	2.41	3.58	3.22	0.516667	3.07	2.57093	1.7204e-06	2.18292e-05	--	desiccation-related protein PCC3-06-like protein [Corchorus capsularis]	-	-	-	-	-	-	-
GB_D02G0438	7	1	13	38	44	36	0.8	0.14	1.49	5.11	5.11	4.2	0.81	4.80667	2.56904	4.29133e-07	5.98513e-06	--	PREDICTED: LOW QUALITY PROTEIN: repetitive proline-rich cell wall protein 1-like [Gossypium raimondii]	-	-	-	-	-	-	-
GB_A11G0647	27	17	10	79	121	133	1.04	0.74	0.37	3.36	4.46	4.92	0.716667	4.24667	2.56696	4.11305e-16	1.49805e-14	SBP65	PREDICTED: seed biotin-containing protein SBP65-like isoform X1 [Gossypium hirsutum]	-	-	-	-	-	-	-
GB_A13G1459	5	1	1	11	15	17	0.3	0.07	0.06	0.72	0.85	0.97	0.143333	0.846667	2.56242	0.00107965	0.00734674	PAE12	PREDICTED: pectin acetylesterase 12-like [Gossypium arboreum]	-	-	-	-	-	-	-
GB_A11G0632	4	4	1	33	5	15	0.24	0.27	0.06	2.2	0.29	0.87	0.19	1.12	2.55943	0.00103863	0.00709838	At2g25240	PREDICTED: serpin-Z10-like [Gossypium hirsutum]	-	-	-	-	-	-	-
GB_A05G2065	25	24	36	158	158	184	1.12	1.24	1.52	7.96	6.86	8.04	1.29333	7.62	2.5587	9.77724e-27	6.68041e-25	trc	PREDICTED: serine/threonine-protein kinase tricorner-like [Gossypium hirsutum]	-	-	-	-	GO:0044444//cytoplasmic part	GO:0004672//protein kinase activity;GO:0032550//purine ribonucleoside binding	GO:0006464//cellular protein modification process;GO:0006796//phosphate-containing compound metabolic process
GB_A07G2609	6	1	4	27	25	10	0.31	0.06	0.19	1.54	1.25	0.5	0.186667	1.09667	2.55459	0.000206139	0.00170975	UGT90A1	PREDICTED: UDP-glycosyltransferase 90A1-like [Gossypium hirsutum]	-	-	-	-	-	GO:0016758//transferase activity, transferring hexosyl groups	-
GB_A09G2574	16	20	28	77	164	144	1.08	1.52	1.77	5.76	10.55	9.35	1.45667	8.55333	2.55382	1.48563e-17	6.01353e-16	At1g06620	PREDICTED: 1-aminocyclopropane-1-carboxylate oxidase homolog 1-like [Gossypium arboreum]	-	-	-	-	-	GO:0016705//oxidoreductase activity, acting on paired donors, with incorporation or reduction of molecular oxygen;GO:0043169//cation binding	GO:0044710//single-organism metabolic process
MSTRG.5605	4	9	4	35	41	28	0.39	0.99	0.37	3.79	3.83	2.63	0.583333	3.41667	2.5502	5.50695e-07	7.53735e-06	--	-	-	-	-	-	-	-	-
GB_D02G1925	80	64	65	314	553	384	5.11	4.58	3.84	22.1	33.52	23.49	4.51	26.37	2.5477	1.34146e-39	1.49949e-37	Mgll	PREDICTED: caffeoylshikimate esterase-like [Gossypium hirsutum]	Metabolism;Metabolism	Global and overview maps;Lipid metabolism	ko01100//Metabolic pathways;ko00561//Glycerolipid metabolism	K01054;K01054	-	GO:0003824//catalytic activity	-
GB_A01G2425	490	413	609	2802	3451	2615	41.91	39.81	48.76	265.43	281.77	215.14	43.4933	254.113	2.54661	1.84391e-98	6.48172e-96	PIP2-2	PREDICTED: aquaporin PIP2-2-like [Gossypium raimondii]	-	-	-	-	GO:0031224//intrinsic component of membrane	-	GO:0051234//establishment of localization
GB_A06G2206	56	27	57	293	236	277	4.89	2.66	4.66	28.31	19.69	23.27	4.07	23.7567	2.54523	1.40781e-31	1.179e-29	IAA26	PREDICTED: auxin-responsive protein IAA26-like [Gossypium hirsutum]	Environmental Information Processing	Signal transduction	ko04075//Plant hormone signal transduction	K14484	-	-	GO:0009987//cellular process
GB_D05G1515	2	2	5	16	21	15	0.17	0.19	0.42	1.55	1.73	1.27	0.26	1.51667	2.54432	0.000288557	0.00230221	--	PREDICTED: uncharacterized protein LOC107905970 [Gossypium hirsutum]	-	-	-	-	-	-	-
GB_A11G1182	8	27	17	109	141	63	0.61	2.29	1.24	9.18	10.28	4.59	1.38	8.01667	2.53833	4.51769e-12	1.1544e-10	EXL2	PREDICTED: protein EXORDIUM-like 2 [Gossypium arboreum]	-	-	-	-	-	-	-
GB_D13G1941	4	1	3	17	12	17	0.31	0.09	0.22	1.47	0.89	1.24	0.206667	1.2	2.53766	0.000656557	0.00473038	MYB105	PREDICTED: transcription factor MYB44-like [Gossypium hirsutum]	Organismal Systems	Environmental adaptation	ko04626//Plant-pathogen interaction	K09422	-	-	-
GB_D07G0936	107	121	108	500	862	647	11.83	15.01	11.11	61	90.66	68.56	12.65	73.4067	2.53677	5.51454e-51	8.32337e-49	ACO3	PREDICTED: 1-aminocyclopropane-1-carboxylate oxidase 1-like [Gossypium arboreum]	Metabolism;Metabolism;Metabolism	Global and overview maps;Global and overview maps;Amino acid metabolism	ko01100//Metabolic pathways;ko01110//Biosynthesis of secondary metabolites;ko00270//Cysteine and methionine metabolism	K05933;K05933;K05933	-	GO:0016705//oxidoreductase activity, acting on paired donors, with incorporation or reduction of molecular oxygen;GO:0043169//cation binding	GO:0044710//single-organism metabolic process
GB_D12G0548	10	0	2	25	25	18	0.81	0	0.15	2.24	1.93	1.4	0.32	1.85667	2.53657	0.000207654	0.00172071	LBD41	PREDICTED: LOB domain-containing protein 41 [Gossypium raimondii]	-	-	-	-	-	-	-
MSTRG.19736	170	164	185	856	1268	938	2.7	2.93	2.75	15.06	19.23	14.33	2.79333	16.2067	2.53653	7.46686e-73	1.71966e-70	RE1	Retrovirus-related Pol polyprotein from transposon TNT 1-94, partial [Glycine soja]	-	-	-	-	-	-	-
GB_D02G2583	140	162	211	931	1015	1056	4.14	5.37	5.83	30.39	28.57	29.94	5.11333	29.6333	2.53488	3.27704e-87	9.8924e-85	--	PREDICTED: uncharacterized protein LOC107908596 isoform X2 [Gossypium hirsutum]	-	-	-	-	-	-	-
GB_A05G2468	5	9	9	58	32	42	0.34	0.68	0.56	4.37	2.04	2.74	0.526667	3.05	2.53385	5.01806e-08	8.02274e-07	At1g43650	PREDICTED: WAT1-related protein At1g43650 isoform X1 [Gossypium arboreum]	-	-	-	-	GO:0031224//intrinsic component of membrane	GO:0005215//transporter activity	GO:0044763//single-organism cellular process
GB_A04G1154	99	91	80	421	652	531	5.44	5.61	4.09	25.53	34.06	27.95	5.04667	29.18	2.53158	9.91012e-52	1.55281e-49	FAD7	omega-3 fatty acid desaturase, chloroplastic-like [Gossypium hirsutum]	-	-	-	-	-	GO:0016705//oxidoreductase activity, acting on paired donors, with incorporation or reduction of molecular oxygen	GO:0044710//single-organism metabolic process
GB_A06G1924	625	604	859	3896	4230	3989	26.39	28.75	33.97	182.3	170.61	162.09	29.7033	171.667	2.53091	5.41793e-131	3.07963e-128	PLC2	PREDICTED: phosphoinositide phospholipase C 2-like [Gossypium arboreum]	Metabolism;Environmental Information Processing;Metabolism	Global and overview maps;Signal transduction;Carbohydrate metabolism	ko01100//Metabolic pathways;ko04070//Phosphatidylinositol signaling system;ko00562//Inositol phosphate metabolism	K05857;K05857;K05857	-	GO:0042578//phosphoric ester hydrolase activity;GO:0060089//molecular transducer activity	GO:0006629//lipid metabolic process;GO:0007165//signal transduction
GB_A04G1756	0	4	12	15	40	37	0	0.7	1.75	2.59	6.02	5.54	0.816667	4.71667	2.52995	4.72773e-05	0.00045482	--	PREDICTED: uncharacterized protein LOC105780174 [Gossypium raimondii]	-	-	-	-	-	-	-
GB_A05G2232	368	329	514	2114	2606	2266	28.32	28.52	36.98	180.09	191.36	167.63	31.2733	179.693	2.52253	5.5105e-104	2.18097e-101	BCA5	PREDICTED: beta carbonic anhydrase 5, chloroplastic-like [Gossypium arboreum]	Metabolism	Energy metabolism	ko00910//Nitrogen metabolism	K01673	GO:0043231//intracellular membrane-bounded organelle	GO:0003824//catalytic activity;GO:0046914//transition metal ion binding	GO:0044699//single-organism process
GB_D13G0510	7	1	0	17	19	10	1.45	0.23	0	3.9	3.76	1.99	0.56	3.21667	2.52207	0.00180725	0.0114128	--	PREDICTED: RNA-binding protein 12-like [Gossypium hirsutum]	-	-	-	-	-	-	-
GB_A13G0278	9	0	6	31	27	25	0.37	0	0.23	1.4	1.05	0.98	0.2	1.14333	2.51517	2.29182e-05	0.000235444	At1g14780	PREDICTED: MACPF domain-containing protein At1g14780-like [Gossypium hirsutum]	-	-	-	-	-	-	GO:0006812//cation transport;GO:0006952//defense response;GO:0033554//cellular response to stress
GB_A02G2075	699	583	774	3395	4103	4339	18.03	16.93	18.69	97.02	101.07	107.68	17.8833	101.923	2.5108	6.86326e-174	5.72985e-171	GLR3.6	PREDICTED: glutamate receptor 3.6-like [Gossypium hirsutum]	-	-	-	-	GO:0031224//intrinsic component of membrane	-	GO:0007215//glutamate receptor signaling pathway;GO:0044765//single-organism transport
GB_A12G0166	9	8	16	61	63	63	0.48	0.48	0.79	3.57	3.18	3.2	0.583333	3.31667	2.50734	1.97899e-11	4.74806e-10	ISPH	PREDICTED: 4-hydroxy-3-methylbut-2-enyl diphosphate reductase, chloroplastic-like [Gossypium hirsutum]	Metabolism;Metabolism;Metabolism	Global and overview maps;Global and overview maps;Metabolism of terpenoids and polyketides	ko01100//Metabolic pathways;ko01110//Biosynthesis of secondary metabolites;ko00900//Terpenoid backbone biosynthesis	K03527;K03527;K03527	GO:0009532//plastid stroma	GO:0016726//oxidoreductase activity, acting on CH or CH2 groups, NAD or NADP as acceptor;GO:0043169//cation binding;GO:0051536//iron-sulfur cluster binding;GO:0052592//oxidoreductase activity, acting on CH or CH2 groups, with an iron-sulfur protein as acceptor	GO:0006720//isoprenoid metabolic process;GO:0008654//phospholipid biosynthetic process
GB_A09G1696	4	4	5	46	1	23	0.2	0.22	0.23	2.54	0.05	1.1	0.216667	1.23	2.50511	0.0013667	0.00898204	--	PREDICTED: uncharacterized protein LOC107896344 [Gossypium hirsutum]	-	-	-	-	-	-	-
MSTRG.42990	8	9	3	30	41	48	0.48	0.61	0.17	2	2.36	2.78	0.42	2.38	2.5025	1.40368e-07	2.11089e-06	ABCI6	PREDICTED: ABC transporter I family member 6, chloroplastic [Gossypium raimondii]	-	-	-	-	GO:0009532//plastid stroma	GO:0032550//purine ribonucleoside binding;GO:0042626//ATPase activity, coupled to transmembrane movement of substances	GO:0000097//sulfur amino acid biosynthetic process;GO:0003006//developmental process involved in reproduction;GO:0006355//regulation of transcription, DNA-templated;GO:0006568//tryptophan metabolic process;GO:0009658//chloroplast organization;GO:0009668//plastid membrane organization;GO:0009683//indoleacetic acid metabolic process;GO:0015846//polyamine transport;GO:0016072//rRNA metabolic process…
GB_D12G2136	17	10	17	43	117	94	1.31	0.87	1.22	3.7	8.57	6.99	1.13333	6.42	2.502	7.64525e-12	1.91601e-10	SOT16	PREDICTED: flavonol sulfotransferase-like isoform X1 [Gossypium raimondii]	-	-	-	-	-	-	-
GB_A08G0059	63	96	108	374	619	558	3.7	6.36	5.96	24.38	34.73	31.56	5.34	30.2233	2.50075	1.50148e-42	1.85279e-40	--	RNA-processing protein, HAT helix [Corchorus capsularis]	-	-	-	-	-	-	-
GB_D08G2422	27	10	30	106	150	119	1.99	0.83	2.08	8.68	10.58	8.46	1.63333	9.24	2.50007	8.6049e-18	3.55583e-16	GOLS2	PREDICTED: galactinol synthase 2-like [Gossypium raimondii]	Metabolism	Carbohydrate metabolism	ko00052//Galactose metabolism	K18819	-	GO:0016740//transferase activity	-
GB_D04G1244	93	54	60	385	438	356	3.71	2.44	2.26	17.07	16.72	13.71	2.80333	15.8333	2.49775	3.40783e-40	3.91578e-38	OMR1	PREDICTED: threonine dehydratase biosynthetic, chloroplastic-like [Gossypium raimondii]	Metabolism;Metabolism;Metabolism;Metabolism;Metabolism;Metabolism	Global and overview maps;Global and overview maps;Global and overview maps;Global and overview maps;Amino acid metabolism;Amino acid metabolism	ko01100//Metabolic pathways;ko01110//Biosynthesis of secondary metabolites;ko01200//Carbon metabolism;ko01230//Biosynthesis of amino acids;ko00260//Glycine, serine and threonine metabolism;ko00290//Valine, leucine and isoleucine biosynthesis	K01754;K01754;K01754;K01754;K01754;K01754	GO:0009536//plastid	GO:0016841//ammonia-lyase activity;GO:0043168//anion binding	GO:0006006//glucose metabolic process;GO:0006549//isoleucine metabolic process;GO:0006996//organelle organization;GO:0008652//cellular amino acid biosynthetic process;GO:0051603//proteolysis involved in cellular protein catabolic process
GB_A03G0736	222	222	216	1087	1340	1373	13.15	14.85	11.99	71.48	75.93	78.38	13.33	75.2633	2.49727	1.00594e-104	4.07186e-102	GDH2	PREDICTED: glutamate dehydrogenase 2 [Gossypium hirsutum]	Metabolism;Metabolism;Metabolism;Metabolism;Metabolism	Global and overview maps;Global and overview maps;Amino acid metabolism;Energy metabolism;Amino acid metabolism	ko01100//Metabolic pathways;ko01200//Carbon metabolism;ko00250//Alanine, aspartate and glutamate metabolism;ko00910//Nitrogen metabolism;ko00220//Arginine biosynthesis	K00261;K00261;K00261;K00261;K00261	GO:0031090//organelle membrane;GO:0043231//intracellular membrane-bounded organelle	GO:0016639//oxidoreductase activity, acting on the CH-NH2 group of donors, NAD or NADP as acceptor;GO:0032550//purine ribonucleoside binding;GO:0046914//transition metal ion binding	GO:0006575//cellular modified amino acid metabolic process;GO:0006595//polyamine metabolic process;GO:0009072//aromatic amino acid family metabolic process;GO:0016192//vesicle-mediated transport
GB_D09G1378	8	16	15	76	88	60	0.59	1.33	1.04	6.22	6.21	4.26	0.986667	5.56333	2.49531	2.65304e-12	6.91486e-11	PGIP1	polygalacturonase-inhibiting protein [Gossypium barbadense]	-	-	-	-	-	-	-
GB_A10G0005	13	15	15	91	71	81	0.33	0.43	0.36	2.58	1.74	1.99	0.373333	2.10333	2.49414	6.85751e-14	2.05729e-12	XA21	PREDICTED: putative leucine-rich repeat receptor-like serine/threonine-protein kinase At2g24130 [Gossypium arboreum]	-	-	-	-	GO:0031224//intrinsic component of membrane	GO:0004672//protein kinase activity;GO:0032550//purine ribonucleoside binding	GO:0006464//cellular protein modification process;GO:0006796//phosphate-containing compound metabolic process
GB_D08G2713	7	3	1	17	10	37	0.53	0.26	0.07	1.43	0.72	2.69	0.286667	1.61333	2.4926	0.000337733	0.00264131	PER53	peroxidase 53-like precursor [Gossypium hirsutum]	Metabolism;Metabolism;Metabolism	Global and overview maps;Global and overview maps;Biosynthesis of other secondary metabolites	ko01100//Metabolic pathways;ko01110//Biosynthesis of secondary metabolites;ko00940//Phenylpropanoid biosynthesis	K00430;K00430;K00430	-	GO:0003824//catalytic activity;GO:0043169//cation binding;GO:0046906//tetrapyrrole binding	GO:0006950//response to stress;GO:0044710//single-organism metabolic process
GB_A05G4213	6	0	0	10	19	5	0.59	0	0	1.08	1.8	0.44	0.196667	1.10667	2.4924	0.0103555	0.0493583	NHL6	PREDICTED: protein YLS9-like [Gossypium hirsutum]	-	-	-	-	-	-	-
MSTRG.23260	9	14	19	58	102	80	0.89	1.46	1.71	6.19	9.27	7.36	1.35333	7.60667	2.49075	6.55093e-13	1.81077e-11	--	DDE_4 domain-containing protein [Cephalotus follicularis]	-	-	-	-	-	-	-
GB_A13G0460	22	15	15	57	120	125	2	1.54	1.28	5.74	10.42	10.93	1.60667	9.03	2.49066	2.93061e-14	9.1624e-13	AZF1	PREDICTED: zinc finger protein ZAT10-like [Gossypium arboreum]	-	-	-	-	-	-	-
GB_D06G0930	179	200	242	1105	1138	1270	4.15	5.22	5.26	28.42	25.24	28.38	4.87667	27.3467	2.4874	1.19289e-96	4.11209e-94	LKR/SDH	PREDICTED: alpha-aminoadipic semialdehyde synthase [Gossypium raimondii]	Metabolism;Metabolism;Metabolism	Global and overview maps;Global and overview maps;Amino acid metabolism	ko01100//Metabolic pathways;ko01110//Biosynthesis of secondary metabolites;ko00310//Lysine degradation	K14157;K14157;K14157	-	GO:0004753//saccharopine dehydrogenase activity	GO:0044710//single-organism metabolic process
GB_A10G0383	3	9	1	30	39	9	0.17	0.56	0.05	1.83	2.05	0.48	0.26	1.45333	2.48278	0.000168424	0.00143001	At1g78830	PREDICTED: epidermis-specific secreted glycoprotein EP1-like [Gossypium hirsutum]	-	-	-	-	-	-	GO:0008037//cell recognition
GB_D02G2627	24	29	21	109	151	164	2.8	3.88	2.33	14.33	17.16	18.76	3.00333	16.75	2.47952	2.27468e-21	1.18343e-19	--	PREDICTED: metallothiol transferase FosB-like isoform X2 [Gossypium hirsutum]	-	-	-	-	-	GO:0003824//catalytic activity	-
MSTRG.27376	35	59	59	251	415	205	5.04	9.47	7.95	39.67	57.12	28.36	7.48667	41.7167	2.47823	1.46381e-23	8.53851e-22	--	PREDICTED: extensin-3-like isoform X2 [Gossypium raimondii]	-	-	-	-	-	-	-
GB_D01G0819	72	100	100	540	602	392	4.54	7.1	5.9	37.72	36.22	23.76	5.84667	32.5667	2.47771	1.65554e-38	1.76914e-36	At5g55050	PREDICTED: GDSL esterase/lipase At5g55050-like [Gossypium hirsutum]	-	-	-	-	-	GO:0016788//hydrolase activity, acting on ester bonds	GO:0006629//lipid metabolic process;GO:0006812//cation transport
GB_D05G2440	57	42	50	274	273	286	3.08	2.55	2.53	16.41	14.1	14.88	2.72	15.13	2.47573	3.86485e-39	4.25779e-37	ACR3	PREDICTED: ACT domain-containing protein ACR3-like [Gossypium raimondii]	-	-	-	-	-	GO:0031406//carboxylic acid binding	GO:0000097//sulfur amino acid biosynthetic process;GO:0006089//lactate metabolic process
GB_D01G2661	2	3	7	13	20	28	0.13	0.24	0.52	1.19	1.56	2.2	0.296667	1.65	2.47555	0.000273631	0.00219756	SDR2a	PREDICTED: short-chain dehydrogenase reductase 2a-like [Gossypium hirsutum]	-	-	-	-	-	GO:0003824//catalytic activity	GO:0044710//single-organism metabolic process
GB_D12G0644	17	24	16	137	82	101	1.15	1.82	1.01	10.2	5.27	6.54	1.32667	7.33667	2.46732	1.08384e-14	3.49914e-13	SAMT	PREDICTED: salicylate carboxymethyltransferase-like isoform X3 [Gossypium raimondii]	-	-	-	-	-	GO:0003824//catalytic activity	GO:0008152//metabolic process
GB_A11G0631	16	9	10	35	97	67	2.77	1.76	1.62	6.72	16.07	11.18	2.05	11.3233	2.4656	8.63457e-10	1.72598e-08	--	PREDICTED: uncharacterized protein LOC107923082 [Gossypium hirsutum]	-	-	-	-	-	-	-
GB_A08G1790	1	2	4	4	13	24	0.38	0.7	1.16	1.37	3.84	7.15	0.746667	4.12	2.46411	0.00309909	0.0181089	--	hypothetical protein B456_004G171000 [Gossypium raimondii]	-	-	-	-	-	-	GO:0001101//response to acid chemical;GO:0006950//response to stress;GO:0009694//jasmonic acid metabolic process;GO:0009755//hormone-mediated signaling pathway;GO:0010243//response to organonitrogen compound;GO:0051707//response to other organism
GB_D08G2900	1	1	3	10	12	5	0.03	0.04	0.09	0.36	0.37	0.15	0.0533333	0.293333	2.45943	0.0103124	0.049203	SBT1.8	PREDICTED: subtilisin-like protease SBT1.7 [Gossypium raimondii]	-	-	-	-	GO:0005618//cell wall;GO:0005911//cell-cell junction;GO:0043231//intracellular membrane-bounded organelle	GO:0004175//endopeptidase activity;GO:0005515//protein binding	GO:0000097//sulfur amino acid biosynthetic process;GO:0003006//developmental process involved in reproduction;GO:0009892//negative regulation of metabolic process;GO:0019538//protein metabolic process;GO:0042546//cell wall biogenesis;GO:0048509//regulation of meristem development;GO:0071555//cell wall organization
GB_D08G0769	17	19	13	95	119	62	0.96	1.21	0.69	5.93	6.4	3.36	0.953333	5.23	2.45576	3.66787e-13	1.03473e-11	BG	PREDICTED: basic 7S globulin 2-like [Gossypium raimondii]	-	-	-	-	-	-	-
GB_A05G1443	877	563	771	4279	3545	4266	36.79	26.62	30.28	198.83	142.02	172.17	31.23	171.007	2.45305	4.55674e-85	1.28821e-82	PMEU1	Pectinesterase 3 [Gossypium arboreum]	Metabolism;Metabolism	Global and overview maps;Carbohydrate metabolism	ko01100//Metabolic pathways;ko00040//Pentose and glucuronate interconversions	K01051;K01051	GO:0030312//external encapsulating structure	GO:0052689//carboxylic ester hydrolase activity	GO:0000272//polysaccharide catabolic process;GO:0009892//negative regulation of metabolic process;GO:0071555//cell wall organization
GB_A06G0292	14	43	28	136	175	174	0.35	1.2	0.65	3.74	4.15	4.15	0.733333	4.01333	2.45226	7.0029e-19	3.15225e-17	RLK7	PREDICTED: receptor-like protein kinase HAIKU2 [Gossypium hirsutum]	-	-	-	-	GO:0031224//intrinsic component of membrane	GO:0004672//protein kinase activity;GO:0032550//purine ribonucleoside binding	GO:0006464//cellular protein modification process;GO:0006796//phosphate-containing compound metabolic process
GB_D05G1073	75	60	101	410	457	427	3.53	3.18	4.47	21.36	20.52	19.3	3.72667	20.3933	2.45214	4.08081e-51	6.24762e-49	MAPKKK18	PREDICTED: mitogen-activated protein kinase kinase kinase NPK1-like [Gossypium hirsutum]	-	-	-	-	-	GO:0004672//protein kinase activity	GO:0006796//phosphate-containing compound metabolic process
GB_A06G0123	1	2	2	10	10	7	0.07	0.16	0.13	0.8	0.69	0.48	0.12	0.656667	2.45213	0.00924801	0.0449823	IP5P11	PREDICTED: type IV inositol polyphosphate 5-phosphatase 11-like [Gossypium hirsutum]	Metabolism;Environmental Information Processing;Metabolism	Global and overview maps;Signal transduction;Carbohydrate metabolism	ko01100//Metabolic pathways;ko04070//Phosphatidylinositol signaling system;ko00562//Inositol phosphate metabolism	K20279;K20279;K20279	-	GO:0034593//phosphatidylinositol bisphosphate phosphatase activity;GO:0034594//phosphatidylinositol trisphosphate phosphatase activity;GO:0046030//inositol trisphosphate phosphatase activity;GO:0052743//inositol tetrakisphosphate phosphatase activity	GO:0006661//phosphatidylinositol biosynthetic process
GB_A05G1365	37	34	46	179	229	239	3.6	3.73	4.2	19.3	21.31	22.38	3.84333	20.9967	2.44973	5.18696e-32	4.39912e-30	DOF1.7	PREDICTED: dof zinc finger protein DOF3.1 [Gossypium arboreum]	-	-	-	-	-	-	GO:0010467//gene expression;GO:0034645//cellular macromolecule biosynthetic process
GB_A08G0032	45	51	57	262	275	310	3.1	3.96	3.68	19.97	18.1	20.54	3.58	19.5367	2.44815	7.15893e-40	8.104e-38	--	Histone H4 [Corchorus olitorius]	-	-	-	-	GO:0043231//intracellular membrane-bounded organelle	-	-
GB_A03G2213	2	2	1	9	8	11	0.31	0.34	0.14	1.52	1.17	1.62	0.263333	1.43667	2.44776	0.00774108	0.0389907	--	Protein spire [Gossypium arboreum]	-	-	-	-	GO:0043231//intracellular membrane-bounded organelle	-	GO:0009408//response to heat
GB_D05G3570	140	78	137	622	798	496	10.8	6.78	9.9	53.16	58.79	36.81	9.16	49.5867	2.43653	1.24652e-39	1.39628e-37	PER52	peroxidase P7-like precursor [Gossypium hirsutum]	Metabolism;Metabolism;Metabolism	Global and overview maps;Global and overview maps;Biosynthesis of other secondary metabolites	ko01100//Metabolic pathways;ko01110//Biosynthesis of secondary metabolites;ko00940//Phenylpropanoid biosynthesis	K00430;K00430;K00430	-	GO:0003824//catalytic activity;GO:0043169//cation binding;GO:0046906//tetrapyrrole binding	GO:0006950//response to stress;GO:0044710//single-organism metabolic process
GB_D11G1336	11	4	10	43	54	35	1.64	0.67	1.36	7.1	7.7	5	1.22333	6.6	2.43165	6.45151e-08	1.01445e-06	XYP11	PREDICTED: non-specific lipid-transfer protein-like protein At2g13820 isoform X1 [Gossypium hirsutum]	-	-	-	-	-	GO:0005488//binding	-
GB_A12G0843	169	139	156	674	924	948	9.5	8.79	8.2	41.97	49.58	51.27	8.83	47.6067	2.43068	2.1113e-76	5.10448e-74	GCL1	PREDICTED: lanC-like protein GCL1 [Gossypium hirsutum]	-	-	-	-	-	-	-
GB_A10G2425	448	382	434	1490	2463	3035	38.71	37.18	35.12	142.61	203.24	252.32	37.0033	199.39	2.42987	5.43489e-62	1.0917e-59	PIP2-5	PREDICTED: probable aquaporin PIP2-5 [Gossypium arboreum]	-	-	-	-	GO:0031224//intrinsic component of membrane	-	GO:0051234//establishment of localization
GB_A12G1819	0	3	2	10	10	8	0	0.37	0.21	1.21	1.06	0.85	0.193333	1.04	2.42742	0.00917138	0.0446991	--	S-locus glycoprotein [Corchorus olitorius]	-	-	-	-	-	GO:0046914//transition metal ion binding	-
GB_D07G2161	115	127	99	494	711	683	5.01	6.24	4.04	23.86	29.6	28.65	5.09667	27.37	2.42497	3.55489e-54	5.82642e-52	WRKY6	PREDICTED: probable WRKY transcription factor 31 [Gossypium raimondii]	-	-	-	-	-	GO:0003677//DNA binding	GO:0010468//regulation of gene expression
GB_A07G0458	3	5	3	31	12	16	0.19	0.36	0.18	2.18	0.74	1	0.243333	1.30667	2.42489	0.000292828	0.00233246	GA20OX1	PREDICTED: gibberellin 20 oxidase 1-D-like [Gossypium hirsutum]	Metabolism;Metabolism;Metabolism	Global and overview maps;Global and overview maps;Metabolism of terpenoids and polyketides	ko01100//Metabolic pathways;ko01110//Biosynthesis of secondary metabolites;ko00904//Diterpenoid biosynthesis	K05282;K05282;K05282	-	GO:0016705//oxidoreductase activity, acting on paired donors, with incorporation or reduction of molecular oxygen;GO:0043169//cation binding	GO:0044710//single-organism metabolic process
GB_A12G1276	1	3	1	8	14	7	0.14	0.46	0.13	1.2	1.81	0.91	0.243333	1.30667	2.42489	0.00754308	0.0381857	SRC2	PREDICTED: BON1-associated protein 2-like [Gossypium hirsutum]	-	-	-	-	-	-	-
GB_D09G0867	122	57	131	577	442	616	11.3	5.93	11.32	58.95	38.93	54.69	9.51667	50.8567	2.41791	3.15744e-36	3.1012e-34	TSJT1	PREDICTED: stem-specific protein TSJT1-like [Gossypium raimondii]	-	-	-	-	-	-	-
GB_A03G1825	7	3	11	37	37	36	0.71	0.35	1.12	4.28	3.7	3.64	0.726667	3.87333	2.41421	4.99986e-07	6.88524e-06	ERF113	PREDICTED: ethylene-responsive transcription factor ERF113-like [Gossypium hirsutum]	-	-	-	-	-	-	GO:0006355//regulation of transcription, DNA-templated;GO:0010033//response to organic substance;GO:0044710//single-organism metabolic process;GO:0044763//single-organism cellular process
GB_D11G0760	48	36	51	246	254	222	3.66	3.12	3.69	20.85	18.58	16.35	3.49	18.5933	2.41349	1.18653e-32	1.02751e-30	NAC100	NAC12 L-protein [Gossypium hirsutum subsp. latifolium] [Gossypium hirsutum]	-	-	-	-	GO:0043231//intracellular membrane-bounded organelle	-	GO:0010468//regulation of gene expression;GO:0034645//cellular macromolecule biosynthetic process
GB_A03G2440	194	191	228	957	1155	1186	5.68	6.31	6.25	31.09	32.33	33.45	6.08	32.29	2.40894	7.91858e-101	2.89793e-98	--	DUF639 domain-containing protein [Cephalotus follicularis]	-	-	-	-	-	-	-
GB_D12G2429	10	1	6	26	45	18	2.15	0.24	1.21	6.18	9.22	3.71	1.2	6.37	2.40826	3.4836e-05	0.000344307	--	PREDICTED: uncharacterized protein LOC107947629 [Gossypium hirsutum]	-	-	-	-	-	-	-
GB_A12G1958	19	15	14	70	90	100	3.66	3.25	2.52	14.93	16.55	18.52	3.14333	16.6667	2.4066	1.60111e-14	5.11044e-13	ALMT6	PREDICTED: aluminum-activated malate transporter 9-like [Gossypium hirsutum]	-	-	-	-	-	-	-
MSTRG.7888	35	30	39	167	206	184	0.95	0.91	0.99	5	5.32	4.78	0.95	5.03333	2.40551	5.74627e-28	4.15465e-26	AtMg01250	PREDICTED: uncharacterized protein LOC105772073 [Gossypium raimondii]	-	-	-	-	-	-	-
GB_D12G1199	67	105	87	387	530	494	3.24	5.7	3.95	20.76	24.51	23.01	4.29667	22.76	2.40521	8.85824e-44	1.14602e-41	PPH	PREDICTED: pheophytinase, chloroplastic-like [Gossypium hirsutum]	-	-	-	-	-	GO:0052689//carboxylic ester hydrolase activity	GO:0006787//porphyrin-containing compound catabolic process
GB_D05G4054	61	71	71	290	420	391	3.1	4.05	3.37	16.25	20.33	19.07	3.50667	18.55	2.40325	2.52759e-43	3.18519e-41	UKL4	PREDICTED: uridine kinase-like protein 3 isoform X2 [Gossypium raimondii]	Metabolism;Metabolism	Global and overview maps;Nucleotide metabolism	ko01100//Metabolic pathways;ko00240//Pyrimidine metabolism	K00876;K00876	-	GO:0019206//nucleoside kinase activity;GO:0032550//purine ribonucleoside binding	GO:0006222//UMP biosynthetic process;GO:0006241//CTP biosynthetic process
GB_A02G0710	8	4	11	29	54	37	0.54	0.3	0.67	2.17	3.42	2.38	0.503333	2.65667	2.40003	3.33849e-07	4.74412e-06	ADH1	PREDICTED: alcohol dehydrogenase class-P-like [Gossypium arboreum]	Metabolism;Metabolism;Metabolism;Metabolism;Metabolism;Metabolism	Global and overview maps;Global and overview maps;Carbohydrate metabolism;Lipid metabolism;Lipid metabolism;Amino acid metabolism	ko01100//Metabolic pathways;ko01110//Biosynthesis of secondary metabolites;ko00010//Glycolysis / Gluconeogenesis;ko00071//Fatty acid degradation;ko00592//alpha-Linolenic acid metabolism;ko00350//Tyrosine metabolism	K18857;K18857;K18857;K18857;K18857;K18857	-	GO:0003824//catalytic activity;GO:0043169//cation binding	GO:0044710//single-organism metabolic process
GB_A07G1411	25	16	26	78	156	131	2.71	1.99	2.66	9.25	15.99	13.5	2.45333	12.9133	2.39605	8.62929e-17	3.30575e-15	--	Polyketide cyclase/dehydrase and lipid transport superfamily protein [Theobroma cacao]	-	-	-	-	-	-	-
GB_D10G1707	1392	500	721	4395	5117	4230	95.64	38.68	46.4	334.42	335.66	279.56	60.24	316.547	2.39362	5.89481e-09	1.07022e-07	--	PREDICTED: early nodulin-75-like [Gossypium arboreum]	-	-	-	-	-	-	-
GB_A05G2389	98	60	75	342	443	452	5.07	3.47	3.65	19.6	21.89	22.47	4.06333	21.32	2.39147	1.23084e-45	1.67768e-43	ILL6	PREDICTED: IAA-amino acid hydrolase ILR1-like 6 [Gossypium arboreum]	-	-	-	-	-	GO:0003824//catalytic activity	GO:0001101//response to acid chemical;GO:0006950//response to stress;GO:0009694//jasmonic acid metabolic process;GO:0051707//response to other organism
GB_D03G0403	1	3	2	8	14	11	0.14	0.47	0.26	1.23	1.86	1.47	0.29	1.52	2.38995	0.00463101	0.025368	--	DUF740 domain-containing protein [Cephalotus follicularis]	-	-	-	-	-	-	-
GB_D01G1779	927	682	831	3637	6455	2878	43.34	35.92	36.4	188.37	288.23	129.44	38.5533	202.013	2.38952	1.03894e-12	2.82646e-11	PECS-2.1	PREDICTED: pectinesterase-like [Gossypium hirsutum]	Metabolism;Metabolism	Global and overview maps;Carbohydrate metabolism	ko01100//Metabolic pathways;ko00040//Pentose and glucuronate interconversions	K01051;K01051	GO:0030312//external encapsulating structure	GO:0052689//carboxylic ester hydrolase activity	GO:0000272//polysaccharide catabolic process;GO:0009892//negative regulation of metabolic process;GO:0071555//cell wall organization
GB_D10G2560	27	25	49	147	194	185	1.84	1.95	3.17	11.28	12.86	12.31	2.32	12.15	2.38876	8.78842e-24	5.20016e-22	FDM1	PREDICTED: factor of DNA methylation 1-like [Gossypium raimondii]	-	-	-	-	-	-	-
GB_A02G0481	31	20	33	92	173	181	1.41	1.03	1.41	4.65	7.54	7.94	1.28333	6.71	2.38642	8.07519e-19	3.62272e-17	BAM9	PREDICTED: inactive beta-amylase 9-like [Gossypium hirsutum]	-	-	-	-	GO:0044424//intracellular part	GO:0016160//amylase activity	GO:0044238//primary metabolic process
GB_A09G1808	283	221	345	1251	1461	1752	13.03	11.46	14.86	63.8	64.27	77.61	13.1167	68.56	2.38597	7.62113e-90	2.36747e-87	--	Alpha/beta-Hydrolases superfamily protein isoform 1 [Theobroma cacao]	-	-	-	-	-	GO:0003824//catalytic activity	-
GB_A05G3143	127	76	131	495	608	636	5.03	3.39	4.84	21.68	22.92	24.18	4.42	22.9267	2.37491	2.83921e-56	4.97383e-54	ASA1	PREDICTED: anthranilate synthase alpha subunit 1, chloroplastic-like [Gossypium hirsutum]	Metabolism;Metabolism;Metabolism;Metabolism	Global and overview maps;Global and overview maps;Global and overview maps;Amino acid metabolism	ko01100//Metabolic pathways;ko01110//Biosynthesis of secondary metabolites;ko01230//Biosynthesis of amino acids;ko00400//Phenylalanine, tyrosine and tryptophan biosynthesis	K01657;K01657;K01657;K01657	-	GO:0016833//oxo-acid-lyase activity	GO:0008152//metabolic process
GB_D05G0943	3	1	4	16	8	15	0.16	0.07	0.22	1.04	0.45	0.84	0.15	0.776667	2.37233	0.00306545	0.0179437	RBL1	PREDICTED: RHOMBOID-like protein 1 [Gossypium hirsutum]	-	-	-	-	GO:0031224//intrinsic component of membrane;GO:0043231//intracellular membrane-bounded organelle	-	GO:0019538//protein metabolic process
GB_D11G1057	415	378	474	1875	2476	2283	16.46	16.87	17.58	82.31	93.73	87.04	16.97	87.6933	2.36948	5.14376e-122	2.49851e-119	BHLH13	PREDICTED: transcription factor bHLH13 [Gossypium raimondii]	-	-	-	-	-	GO:0005515//protein binding;GO:0016628//oxidoreductase activity, acting on the CH-CH group of donors, NAD or NADP as acceptor	GO:0044710//single-organism metabolic process
GB_D02G1492	36	17	13	100	125	120	2.44	1.32	0.84	7.64	8.19	7.94	1.53333	7.92333	2.36944	4.53276e-15	1.50803e-13	ZIP7	PREDICTED: zinc transporter 7-like [Gossypium hirsutum]	-	-	-	-	GO:0031224//intrinsic component of membrane	GO:0022890//inorganic cation transmembrane transporter activity	GO:0006829//zinc II ion transport;GO:0009267//cellular response to starvation;GO:0009409//response to cold;GO:0042044//fluid transport
GB_A05G3438	6	0	4	12	17	21	0.78	0	0.49	1.79	2.11	2.65	0.423333	2.18333	2.36667	0.00119617	0.00800809	VQ8	PREDICTED: VQ motif-containing protein 8, chloroplastic-like [Gossypium hirsutum]	-	-	-	-	-	-	-
MSTRG.18162	53	87	80	336	425	401	4.44	8.22	6.28	31.21	34.03	32.34	6.31333	32.5267	2.36515	9.23855e-40	1.03921e-37	--	hypothetical protein B456_001G185400, partial [Gossypium raimondii]	-	-	-	-	-	-	-
GB_A13G2507	56	69	51	245	390	304	5.57	7.76	4.75	26.98	36.98	29.07	6.02667	31.01	2.3633	3.07402e-32	2.6364e-30	BHLH35	PREDICTED: transcription factor bHLH35-like [Gossypium arboreum]	-	-	-	-	-	GO:0005515//protein binding;GO:0031406//carboxylic acid binding	-
GB_D02G1000	9	7	11	33	53	54	0.63	0.55	0.72	2.57	3.56	3.64	0.633333	3.25667	2.36236	1.93263e-08	3.27609e-07	--	mRNA for AR781 family protein [Populus trichocarpa]	-	-	-	-	-	-	GO:0006605//protein targeting;GO:0006950//response to stress;GO:0009605//response to external stimulus;GO:0009642//response to light intensity;GO:0009755//hormone-mediated signaling pathway;GO:0010243//response to organonitrogen compound;GO:0043067//regulation of programmed cell death
GB_A08G1431	9	5	12	34	39	59	0.46	0.27	0.57	1.9	1.9	2.88	0.433333	2.22667	2.36134	9.43429e-08	1.4506e-06	ACS1	PREDICTED: 1-aminocyclopropane-1-carboxylate synthase-like [Gossypium hirsutum]	Metabolism;Metabolism;Environmental Information Processing;Metabolism	Global and overview maps;Global and overview maps;Signal transduction;Amino acid metabolism	ko01100//Metabolic pathways;ko01110//Biosynthesis of secondary metabolites;ko04016//MAPK signaling pathway - plant;ko00270//Cysteine and methionine metabolism	K20772;K20772;K20772;K20772	-	GO:0005515//protein binding;GO:0016846//carbon-sulfur lyase activity;GO:0043168//anion binding	GO:0001101//response to acid chemical;GO:0006950//response to stress;GO:0007275//multicellular organism development;GO:0009692//ethylene metabolic process;GO:0009725//response to hormone;GO:0010243//response to organonitrogen compound;GO:0018871//1-aminocyclopropane-1-carboxylate metabolic process
GB_D13G1920	91	83	100	452	623	346	6.18	6.33	6.34	33.89	40.28	22.53	6.28333	32.2333	2.35895	1.66364e-34	1.53523e-32	ATL52	PREDICTED: RING-H2 finger protein ATL52-like [Gossypium hirsutum]	-	-	-	-	-	GO:0043169//cation binding	-
GB_A03G2006	90	66	70	311	513	349	3.74	3.08	2.75	14.4	20.46	14.01	3.19	16.29	2.35236	1.05955e-34	9.86286e-33	HMG1	PREDICTED: 3-hydroxy-3-methylglutaryl-coenzyme A reductase 1-like [Gossypium hirsutum]	Metabolism;Metabolism;Metabolism	Global and overview maps;Global and overview maps;Metabolism of terpenoids and polyketides	ko01100//Metabolic pathways;ko01110//Biosynthesis of secondary metabolites;ko00900//Terpenoid backbone biosynthesis	K00021;K00021;K00021	GO:0031090//organelle membrane;GO:0031224//intrinsic component of membrane;GO:0043231//intracellular membrane-bounded organelle	GO:0000166//nucleotide binding;GO:0016616//oxidoreductase activity, acting on the CH-OH group of donors, NAD or NADP as acceptor;GO:0048037//cofactor binding	GO:0006694//steroid biosynthetic process;GO:0006722//triterpenoid metabolic process;GO:0006732//coenzyme metabolic process
MSTRG.28025	2	9	1	9	17	42	0.29	1.46	0.13	1.44	2.34	5.82	0.626667	3.2	2.3523	0.000782248	0.00552715	NOI4	PREDICTED: RPM1-interacting protein 4-like [Gossypium hirsutum]	-	-	-	-	-	-	-
GB_D05G2080	24	12	10	91	91	53	1.21	0.68	0.47	5.09	4.38	2.58	0.786667	4.01667	2.35217	1.72918e-10	3.73752e-09	AMY1.1	PREDICTED: alpha-amylase-like [Gossypium raimondii]	Metabolism;Metabolism	Global and overview maps;Carbohydrate metabolism	ko01100//Metabolic pathways;ko00500//Starch and sucrose metabolism	K01176;K01176	-	GO:0016160//amylase activity;GO:0046872//metal ion binding	GO:0044238//primary metabolic process
GB_D08G2028	26	22	40	129	144	178	2.98	2.88	4.3	16.41	15.74	19.66	3.38667	17.27	2.35033	1.32144e-21	6.96311e-20	ERF039	PREDICTED: ethylene-responsive transcription factor ERF039-like [Gossypium hirsutum]	-	-	-	-	-	-	GO:0010467//gene expression;GO:0034645//cellular macromolecule biosynthetic process
GB_D09G1766	470	355	440	2057	2570	1861	39.94	33.93	34.98	193.5	208.41	151.98	36.2833	184.63	2.34726	1.84163e-76	4.49317e-74	PIP1.4	PREDICTED: probable aquaporin PIP1-4 [Gossypium raimondii]	-	-	-	-	GO:0031224//intrinsic component of membrane	-	GO:0051234//establishment of localization
GB_A09G1164	158	153	160	626	1018	805	7.65	8.36	7.27	33.64	47.16	37.56	7.76	39.4533	2.34602	2.79292e-57	5.0415e-55	Prcp	PREDICTED: lysosomal Pro-X carboxypeptidase-like [Gossypium arboreum]	-	-	-	-	-	GO:0070011//peptidase activity, acting on L-amino acid peptides	GO:0019538//protein metabolic process
GB_D11G1083	79	50	51	224	412	297	3.89	2.76	2.35	12.21	19.37	14.06	3	15.2133	2.3423	1.2993e-27	9.25638e-26	MYC2	PREDICTED: transcription factor MYC2-like [Gossypium hirsutum]	Environmental Information Processing;Environmental Information Processing	Signal transduction;Signal transduction	ko04075//Plant hormone signal transduction;ko04016//MAPK signaling pathway - plant	K13422;K13422	-	GO:0005515//protein binding	-
GB_D03G1517	4	1	2	8	15	13	0.45	0.13	0.21	0.99	1.61	1.4	0.263333	1.33333	2.34008	0.0039937	0.0224405	NAKR2	PREDICTED: protein SODIUM POTASSIUM ROOT DEFECTIVE 1 [Vitis vinifera]	-	-	-	-	-	GO:0043169//cation binding	GO:0006812//cation transport;GO:0009891//positive regulation of biosynthetic process;GO:0043067//regulation of programmed cell death
GB_D04G1989	8	14	5	44	16	85	0.38	0.72	0.21	2.21	0.7	3.72	0.436667	2.21	2.33944	5.68884e-06	6.58314e-05	SQE1	PREDICTED: squalene monooxygenase-like [Gossypium raimondii]	Metabolism;Metabolism;Metabolism;Metabolism	Global and overview maps;Global and overview maps;Lipid metabolism;Metabolism of terpenoids and polyketides	ko01100//Metabolic pathways;ko01110//Biosynthesis of secondary metabolites;ko00100//Steroid biosynthesis;ko00909//Sesquiterpenoid and triterpenoid biosynthesis	K00511;K00511;K00511;K00511	-	-	-
GB_D03G1549	12	17	20	60	75	118	1.12	1.79	1.75	6.23	6.71	10.64	1.55333	7.86	2.33916	2.52958e-12	6.61243e-11	NHL13	PREDICTED: NDR1/HIN1-like protein 12 [Gossypium arboreum]	-	-	-	-	-	-	-
GB_A12G1387	8	2	6	20	33	27	0.62	0.17	0.43	1.71	2.43	2	0.406667	2.04667	2.33136	2.89594e-05	0.00029118	--	S-adenosyl-L-methionine-dependent methyltransferases superfamily protein [Theobroma cacao]	-	-	-	-	-	GO:0003824//catalytic activity	GO:0008152//metabolic process
GB_A05G3740	10	8	13	42	60	55	0.85	0.76	1.03	3.94	4.85	4.48	0.88	4.42333	2.32956	2.49171e-09	4.71439e-08	DIVARICATA	PREDICTED: transcription factor DIVARICATA-like [Gossypium arboreum]	-	-	-	-	GO:0043231//intracellular membrane-bounded organelle	GO:0005488//binding	-
GB_D12G1737	202	134	192	830	959	872	8.29	6.18	7.37	37.7	37.58	34.43	7.28	36.57	2.32865	8.14151e-72	1.8511e-69	4CLL9	PREDICTED: 4-coumarate--CoA ligase-like 9 [Gossypium hirsutum]	-	-	-	-	-	GO:0016491//oxidoreductase activity	GO:0008152//metabolic process
GB_D04G0279	152	128	158	754	813	643	6.46	6.11	6.26	35.42	32.89	26.21	6.27667	31.5067	2.32759	1.70801e-58	3.2134e-56	GH3.17	PREDICTED: indole-3-acetic acid-amido synthetase GH3.17-like [Gossypium hirsutum]	Environmental Information Processing	Signal transduction	ko04075//Plant hormone signal transduction	K14487	-	-	-
GB_D02G2312	238	39	165	670	844	661	14.77	2.73	9.57	46.1	50.02	39.49	9.02333	45.2033	2.3247	0.000108274	0.000958448	CYC2	PREDICTED: 3-oxo-Delta(4,5)-steroid 5-beta-reductase-like [Gossypium hirsutum]	-	-	-	-	-	-	-
GB_D09G1633	839	786	1079	4308	4841	4473	71.73	75.75	86.42	408.07	395.27	367.91	77.9667	390.417	2.32409	7.98777e-129	4.31105e-126	PIP2-1	PREDICTED: aquaporin PIP2-1 [Gossypium raimondii]	-	-	-	-	GO:0031224//intrinsic component of membrane	-	GO:0051234//establishment of localization
GB_A13G0712	167	138	208	682	975	943	4.52	4.2	5.27	20.38	25.14	24.48	4.66333	23.3333	2.32296	1.10503e-67	2.39041e-65	GLR3.2	PREDICTED: glutamate receptor 3.2-like isoform X1 [Gossypium hirsutum]	-	-	-	-	GO:0031224//intrinsic component of membrane	-	GO:0007215//glutamate receptor signaling pathway;GO:0044765//single-organism transport
GB_A12G2843	2	2	2	9	10	11	0.12	0.14	0.11	0.61	0.59	0.65	0.123333	0.616667	2.32193	0.00737472	0.0374419	WRKY27	PREDICTED: probable WRKY transcription factor 27 [Gossypium arboreum]	Organismal Systems;Environmental Information Processing	Environmental adaptation;Signal transduction	ko04626//Plant-pathogen interaction;ko04016//MAPK signaling pathway - plant	K13425;K13425	-	-	GO:0006351//transcription, DNA-templated;GO:0050794//regulation of cellular process
GB_A11G1340	26	20	45	125	192	135	5.25	4.55	8.52	28.08	37.13	26.18	6.10667	30.4633	2.31862	1.90749e-18	8.31991e-17	PI1	PREDICTED: inhibitor of trypsin and hageman factor-like [Gossypium arboreum]	-	-	-	-	-	-	-
GB_D13G2552	57	68	46	262	412	204	4.38	5.89	3.31	22.32	30.26	15.09	4.52667	22.5567	2.31703	5.35097e-22	2.88796e-20	ephA	PREDICTED: bifunctional epoxide hydrolase 2-like isoform X2 [Gossypium raimondii]	-	-	-	-	-	GO:0003824//catalytic activity	-
GB_A07G0931	184	204	214	800	1208	1058	14.19	17.7	15.47	68.38	88.97	78.5	15.7867	78.6167	2.31613	1.01984e-67	2.21508e-65	ACO3	PREDICTED: 1-aminocyclopropane-1-carboxylate oxidase 3-like [Gossypium hirsutum]	Metabolism;Metabolism;Metabolism	Global and overview maps;Global and overview maps;Amino acid metabolism	ko01100//Metabolic pathways;ko01110//Biosynthesis of secondary metabolites;ko00270//Cysteine and methionine metabolism	K05933;K05933;K05933	-	GO:0016705//oxidoreductase activity, acting on paired donors, with incorporation or reduction of molecular oxygen;GO:0043169//cation binding	GO:0044710//single-organism metabolic process
GB_D11G3529	17	11	18	58	93	80	2.99	2.18	2.97	11.3	15.62	13.54	2.71333	13.4867	2.3134	2.53794e-12	6.63103e-11	--	PREDICTED: uncharacterized protein LOC105761550 [Gossypium raimondii]	-	-	-	-	-	-	-
GB_D05G1065	8	5	3	23	31	27	0.67	0.47	0.23	2.13	2.5	2.17	0.456667	2.26667	2.31136	2.01267e-05	0.000209423	XTH32	PREDICTED: probable xyloglucan endotransglucosylase/hydrolase protein 31 [Gossypium raimondii]	-	-	-	-	GO:0005576//extracellular region;GO:0030312//external encapsulating structure	GO:0016758//transferase activity, transferring hexosyl groups;GO:0052736//beta-glucanase activity	GO:0044036//cell wall macromolecule metabolic process;GO:0044042//glucan metabolic process;GO:0044085//cellular component biogenesis;GO:0045229//external encapsulating structure organization
GB_D08G2412	3	1	3	13	9	12	0.5	0.19	0.47	2.4	1.43	1.92	0.386667	1.91667	2.30944	0.00495267	0.0268148	--	6,7-dimethyl-8-ribityllumazine synthase [Theobroma cacao]	-	-	-	-	-	-	-
GB_D09G0205	87	69	92	260	482	508	4.61	4.11	4.56	15.3	24.46	25.97	4.42667	21.91	2.3073	1.13714e-33	1.02806e-31	MIK2	PREDICTED: probable LRR receptor-like serine/threonine-protein kinase At4g08850 isoform X2 [Gossypium hirsutum]	-	-	-	-	-	-	-
GB_A10G0278	6	15	6	45	57	38	0.61	1.72	0.57	5.04	5.57	3.74	0.966667	4.78333	2.30693	1.29043e-07	1.95331e-06	--	desiccation-related protein PCC3-06-like protein [Corchorus capsularis]	-	-	-	-	-	-	-
GB_D02G0820	2	3	2	10	10	16	0.25	0.42	0.23	1.37	1.18	1.9	0.3	1.48333	2.30581	0.00361335	0.0206575	CML44	PREDICTED: probable calcium-binding protein CML44 [Gossypium raimondii]	Organismal Systems	Environmental adaptation	ko04626//Plant-pathogen interaction	K13448	-	-	-
GB_A11G2173	41	43	49	144	261	268	1.45	1.71	1.61	5.64	8.82	9.12	1.59	7.86	2.3055	7.13931e-25	4.45187e-23	ABCG11	PREDICTED: ABC transporter G family member 11-like [Gossypium arboreum]	-	-	-	-	-	GO:0015604//organic phosphonate transmembrane transporter activity;GO:0017111//nucleoside-triphosphatase activity;GO:0032550//purine ribonucleoside binding	GO:0044765//single-organism transport
GB_D06G0228	124	155	176	722	717	830	8.82	12.42	11.74	57.06	48.79	56.91	10.9933	54.2533	2.30308	1.66665e-63	3.39889e-61	ACBP3	PREDICTED: acyl-CoA-binding domain-containing protein 3-like [Gossypium hirsutum]	-	-	-	-	-	-	-
GB_D11G0853	3	5	6	17	39	19	0.31	0.53	0.57	1.76	3.48	1.71	0.47	2.31667	2.30132	5.12746e-05	0.000489749	SPX3	PREDICTED: SPX domain-containing protein 3-like isoform X1 [Gossypium hirsutum]	-	-	-	-	-	-	GO:0006355//regulation of transcription, DNA-templated;GO:0009247//glycolipid biosynthetic process;GO:0010647//positive regulation of cell communication
GB_D13G0258	6	1	3	19	18	12	0.41	0.08	0.19	1.4	1.14	0.81	0.226667	1.11667	2.30055	0.00103624	0.00708426	GA2OX6	PREDICTED: gibberellin 2-beta-dioxygenase 8-like isoform X1 [Gossypium raimondii]	Metabolism;Metabolism	Global and overview maps;Metabolism of terpenoids and polyketides	ko01110//Biosynthesis of secondary metabolites;ko00904//Diterpenoid biosynthesis	K04125;K04125	-	GO:0016705//oxidoreductase activity, acting on paired donors, with incorporation or reduction of molecular oxygen;GO:0043169//cation binding	GO:0044710//single-organism metabolic process
GB_A05G2530	22	11	18	132	30	81	0.96	0.54	0.73	6.36	1.24	3.37	0.743333	3.65667	2.29845	7.09308e-08	1.10848e-06	LAC14	PREDICTED: laccase-14-like [Gossypium hirsutum]	-	-	-	-	-	-	-
GB_A10G2639	37	44	41	183	243	184	2.51	3.42	2.62	13.92	15.94	12.19	2.85	14.0167	2.29811	5.73924e-26	3.80936e-24	--	Beta-lactamase-like protein [Corchorus olitorius]	-	-	-	-	-	GO:0003824//catalytic activity	-
MSTRG.4183	2	4	3	11	13	22	0.28	0.63	0.39	1.7	1.73	2.96	0.433333	2.13	2.2973	0.00126818	0.00841426	NOI4	PREDICTED: RPM1-interacting protein 4-like [Gossypium arboreum]	-	-	-	-	-	-	-
GB_A01G2322	149	69	164	499	796	578	33.43	17.44	34.45	124.02	170.54	124.75	28.44	139.77	2.29706	4.01784e-33	3.56607e-31	Os04g0179200	PREDICTED: secoisolariciresinol dehydrogenase-like [Gossypium arboreum]	-	-	-	-	-	GO:0033764//steroid dehydrogenase activity, acting on the CH-OH group of donors, NAD or NADP as acceptor	GO:0044710//single-organism metabolic process
GB_A09G1227	7	6	6	32	25	38	0.41	0.39	0.33	2.05	1.38	2.12	0.376667	1.85	2.29616	3.37477e-06	4.08975e-05	FAR4	PREDICTED: alcohol-forming fatty acyl-CoA reductase-like [Gossypium hirsutum]	Cellular Processes;Metabolism	Transport and catabolism;Lipid metabolism	ko04146//Peroxisome;ko00073//Cutin, suberine and wax biosynthesis	K13356;K13356	-	GO:0016620//oxidoreductase activity, acting on the aldehyde or oxo group of donors, NAD or NADP as acceptor	-
MSTRG.35420	19	14	15	78	88	72	1.79	1.49	1.32	8.14	7.91	6.52	1.53333	7.52333	2.2947	7.34475e-13	2.02079e-11	--	PREDICTED: uncharacterized protein LOC105767170 [Gossypium raimondii]	-	-	-	-	-	-	-
GB_D08G1918	396	364	379	1514	1940	2233	14.33	14.82	12.82	60.67	67	77.72	13.99	68.4633	2.29094	1.92157e-94	6.33775e-92	MYC2	PREDICTED: transcription factor MYC2-like isoform X2 [Gossypium hirsutum]	Environmental Information Processing;Environmental Information Processing	Signal transduction;Signal transduction	ko04075//Plant hormone signal transduction;ko04016//MAPK signaling pathway - plant	K13422;K13422	-	GO:0005515//protein binding	-
GB_A12G2598	127	208	167	580	851	1118	9.12	16.83	11.27	46.23	58.43	77.39	12.4067	60.6833	2.29018	5.36911e-14	1.62509e-12	At3g05170	PREDICTED: phosphoglycerate mutase-like protein AT74H [Gossypium hirsutum]	-	-	-	-	-	-	-
MSTRG.12514	3	3	0	9	11	11	0.59	0.66	0	1.96	2.07	2.08	0.416667	2.03667	2.28924	0.00841533	0.0417222	--	RmlC-like cupins superfamily protein [Theobroma cacao]	-	-	-	-	-	-	-
GB_D06G0276	68	36	51	186	293	284	3.57	2.12	2.52	10.86	14.8	14.43	2.73667	13.3633	2.28779	3.80579e-27	2.63745e-25	--	Formin-like protein 18 [Theobroma cacao]	-	-	-	-	-	-	-
GB_D10G1275	145	107	142	660	636	631	7.36	6.12	6.75	37.07	30.82	30.78	6.74333	32.89	2.28612	1.44152e-59	2.76064e-57	AGT3	PREDICTED: alanine--glyoxylate aminotransferase 2 homolog 2, mitochondrial-like [Gossypium raimondii]	Metabolism;Metabolism;Metabolism;Metabolism;Metabolism;Metabolism	Global and overview maps;Global and overview maps;Amino acid metabolism;Amino acid metabolism;Amino acid metabolism;Amino acid metabolism	ko01100//Metabolic pathways;ko01110//Biosynthesis of secondary metabolites;ko00270//Cysteine and methionine metabolism;ko00260//Glycine, serine and threonine metabolism;ko00250//Alanine, aspartate and glutamate metabolism;ko00280//Valine, leucine and isoleucine degradation	K00827;K00827;K00827;K00827;K00827;K00827	-	GO:0016769//transferase activity, transferring nitrogenous groups;GO:0043168//anion binding	-
GB_A01G2321	298	128	232	969	1329	905	49.57	23.99	36.14	178.58	211.12	144.84	36.5667	178.18	2.28473	3.73824e-13	1.05291e-11	SDR2a	PREDICTED: secoisolariciresinol dehydrogenase-like [Gossypium arboreum]	-	-	-	-	-	GO:0003824//catalytic activity	GO:0044710//single-organism metabolic process
GB_D05G2898	48	18	15	147	168	81	5.08	2.15	1.49	17.24	16.98	8.25	2.90667	14.1567	2.28404	6.91723e-05	0.000641101	--	PREDICTED: uncharacterized protein LOC105767542 [Gossypium raimondii]	-	-	-	-	-	-	-
GB_A01G0181	10	15	8	42	55	71	0.58	0.98	0.43	2.69	3.04	3.95	0.663333	3.22667	2.28224	3.86144e-09	7.13912e-08	ERF053	PREDICTED: ethylene-responsive transcription factor ERF053-like [Gossypium arboreum]	-	-	-	-	-	-	GO:0010467//gene expression;GO:0034645//cellular macromolecule biosynthetic process
GB_D12G1066	1253	1058	1453	5025	7088	6387	62.38	59.37	67.79	277.23	337.13	306.04	63.18	306.8	2.27976	8.064e-119	3.81299e-116	PAO2	PREDICTED: probable polyamine oxidase 2 [Gossypium raimondii]	Metabolism;Metabolism	Amino acid metabolism;Metabolism of other amino acids	ko00330//Arginine and proline metabolism;ko00410//beta-Alanine metabolism	K17839;K17839	-	-	GO:0044710//single-organism metabolic process
GB_A12G2021	843	747	1136	4340	5129	3752	33.69	33.62	42.49	192.1	195.7	144.24	36.6	177.347	2.27666	2.24965e-73	5.20352e-71	NPF2.11	PREDICTED: protein NRT1/ PTR FAMILY 2.11-like [Gossypium hirsutum]	-	-	-	-	-	-	GO:0051234//establishment of localization
GB_A10G0218	2	3	15	37	24	35	0.34	0.46	1.95	5.59	3.14	4.59	0.916667	4.44	2.27609	3.15559e-05	0.000314623	SKIP27	PREDICTED: F-box protein SKIP27-like [Gossypium arboreum]	-	-	-	-	-	-	-
GB_A09G1880	13	18	11	74	66	68	0.36	0.56	0.28	2.26	1.75	1.8	0.4	1.93667	2.2755	4.26879e-11	9.9427e-10	PAH1	PREDICTED: phosphatidate phosphatase PAH1-like [Gossypium hirsutum]	Metabolism;Metabolism;Metabolism;Metabolism	Global and overview maps;Global and overview maps;Lipid metabolism;Lipid metabolism	ko01100//Metabolic pathways;ko01110//Biosynthesis of secondary metabolites;ko00564//Glycerophospholipid metabolism;ko00561//Glycerolipid metabolism	K15728;K15728;K15728;K15728	-	GO:0016791//phosphatase activity	GO:0006796//phosphate-containing compound metabolic process;GO:0009267//cellular response to starvation
GB_D01G2505	73	71	69	320	375	356	2.56	2.78	2.27	12.38	12.5	11.95	2.53667	12.2767	2.27491	3.44616e-43	4.33251e-41	LECRK81	PREDICTED: L-type lectin-domain containing receptor kinase VIII.1-like [Gossypium hirsutum]	-	-	-	-	-	GO:0004672//protein kinase activity;GO:0032550//purine ribonucleoside binding	GO:0006464//cellular protein modification process;GO:0006796//phosphate-containing compound metabolic process
GB_D02G0840	148	146	160	630	851	753	12.07	13.45	12.28	57.08	66.45	59.27	12.6	60.9333	2.27381	3.75431e-67	8.02386e-65	NAC002	NAC domain-containing protein 2-like [Gossypium hirsutum]	-	-	-	-	GO:0043231//intracellular membrane-bounded organelle	GO:0001071//nucleic acid binding transcription factor activity	GO:0009404//toxin metabolic process;GO:0010468//regulation of gene expression;GO:0014070//response to organic cyclic compound;GO:0034645//cellular macromolecule biosynthetic process
GB_D13G2208	24	35	20	118	79	199	0.76	1.24	0.59	4.13	2.37	6.02	0.863333	4.17333	2.27321	6.22924e-13	1.72364e-11	At2g24230	PREDICTED: probable LRR receptor-like serine/threonine-protein kinase At2g24230 [Gossypium hirsutum]	-	-	-	-	GO:0031224//intrinsic component of membrane	GO:0004672//protein kinase activity;GO:0032550//purine ribonucleoside binding	GO:0006464//cellular protein modification process;GO:0006796//phosphate-containing compound metabolic process
GB_A04G1801	31	37	64	179	223	237	1.99	2.68	3.85	12.76	13.7	14.67	2.84	13.71	2.27127	3.5904e-25	2.28379e-23	SPL6	PREDICTED: squamosa promoter-binding-like protein 6 [Gossypium hirsutum]	-	-	-	-	-	-	-
GB_D01G1139	14	6	21	35	64	100	0.48	0.23	0.64	1.29	2.03	3.19	0.45	2.17	2.2697	1.86925e-08	3.1757e-07	PREP	PREDICTED: prolyl endopeptidase-like [Gossypium hirsutum]	-	-	-	-	-	GO:0008236//serine-type peptidase activity	GO:0019538//protein metabolic process
GB_D10G1963	4	2	1	14	9	11	0.61	0.34	0.15	2.37	1.31	1.62	0.366667	1.76667	2.26849	0.00561974	0.0298141	BETV1F	PREDICTED: major pollen allergen Bet v 1-F/I-like [Gossypium hirsutum]	-	-	-	-	-	-	-
MSTRG.27377	8	18	7	62	69	35	1.37	3.48	1.12	11.7	11.29	5.74	1.99	9.57667	2.26676	9.05235e-08	1.3967e-06	--	PREDICTED: extensin-2-like [Gossypium hirsutum]	-	-	-	-	-	-	-
GB_D06G0277	148	219	196	735	935	1116	9.98	16.66	12.4	55.03	60.33	72.5	13.0133	62.62	2.26663	6.06047e-51	9.1216e-49	ITPK3	Inositol-tetrakisphosphate 1-kinase 2 -like protein [Gossypium arboreum]	Metabolism;Environmental Information Processing;Metabolism	Global and overview maps;Signal transduction;Carbohydrate metabolism	ko01100//Metabolic pathways;ko04070//Phosphatidylinositol signaling system;ko00562//Inositol phosphate metabolism	K00913;K00913;K00913	GO:0043231//intracellular membrane-bounded organelle	GO:0032550//purine ribonucleoside binding;GO:0046872//metal ion binding;GO:0051765//inositol tetrakisphosphate kinase activity;GO:0051766//inositol trisphosphate kinase activity	GO:0001101//response to acid chemical;GO:0009694//jasmonic acid metabolic process;GO:0043647//inositol phosphate metabolic process;GO:0051707//response to other organism
GB_D12G1617	7	3	11	42	29	26	0.72	0.35	1.06	4.8	2.86	2.58	0.71	3.41333	2.26529	1.01929e-05	0.000112061	ULT1	PREDICTED: protein ULTRAPETALA 1-like [Gossypium raimondii]	-	-	-	-	-	-	-
GB_D13G2023	3	3	11	23	33	27	0.28	0.28	0.92	2.21	2.68	2.2	0.493333	2.36333	2.26019	3.00822e-05	0.000301222	THA1	PREDICTED: probable low-specificity L-threonine aldolase 1 [Gossypium arboreum]	Metabolism;Metabolism;Metabolism;Metabolism	Global and overview maps;Global and overview maps;Global and overview maps;Amino acid metabolism	ko01100//Metabolic pathways;ko01110//Biosynthesis of secondary metabolites;ko01230//Biosynthesis of amino acids;ko00260//Glycine, serine and threonine metabolism	K01620;K01620;K01620;K01620	-	GO:0003824//catalytic activity;GO:0043168//anion binding	GO:0019752//carboxylic acid metabolic process
GB_D13G1968	16	4	3	25	27	60	0.82	0.23	0.14	1.42	1.32	2.96	0.396667	1.9	2.26	2.64818e-05	0.000268288	At5g03795	PREDICTED: probable glycosyltransferase At5g03795 [Gossypium raimondii]	-	-	-	-	-	-	-
GB_A06G1028	1	2	3	9	7	13	0.18	0.4	0.5	1.77	1.18	2.22	0.36	1.72333	2.25913	0.0103619	0.0493844	PHP5	PREDICTED: histidine-containing phosphotransfer protein 4-like [Gossypium hirsutum]	Environmental Information Processing	Signal transduction	ko04075//Plant hormone signal transduction	K14490	-	GO:0016628//oxidoreductase activity, acting on the CH-CH group of donors, NAD or NADP as acceptor;GO:0060089//molecular transducer activity	GO:0044710//single-organism metabolic process
MSTRG.19447	77	77	84	284	659	222	9.49	10.69	9.71	38.79	77.59	26.33	9.96333	47.57	2.25535	4.02883e-07	5.65296e-06	--	-	-	-	-	-	-	-	-
GB_A01G1276	113	123	132	566	726	484	8.4	10.3	9.19	46.72	51.67	34.74	9.29667	44.3767	2.25502	1.13692e-42	1.40944e-40	CER26L	PREDICTED: protein ECERIFERUM 1-like [Gossypium arboreum]	-	-	-	-	-	GO:0016746//transferase activity, transferring acyl groups	-
GB_D09G1727	44	46	41	193	238	209	4.5	5.34	3.97	21.91	23.37	20.62	4.60333	21.9667	2.25457	2.57332e-28	1.88867e-26	GSTL3	glutathione S-transferase L3-like [Gossypium hirsutum]	Metabolism	Metabolism of other amino acids	ko00480//Glutathione metabolism	K00799	-	GO:0003824//catalytic activity	-
GB_D08G0089	74	52	76	342	332	286	9.78	7.74	9.41	50.08	41.91	36.37	8.97667	42.7867	2.25291	2.86993e-34	2.63476e-32	--	Late embryogenesis abundant protein, LEA-14 [Corchorus capsularis]	-	-	-	-	-	-	GO:0009414//response to water deprivation
GB_A03G2289	66	50	64	269	390	203	3.02	2.59	2.74	13.72	17.1	8.97	2.78333	13.2633	2.25256	5.51257e-24	3.29465e-22	THY-1	PREDICTED: bifunctional dihydrofolate reductase-thymidylate synthase-like [Gossypium arboreum]	Metabolism;Metabolism;Metabolism;Metabolism	Global and overview maps;Nucleotide metabolism;Metabolism of cofactors and vitamins;Metabolism of cofactors and vitamins	ko01100//Metabolic pathways;ko00240//Pyrimidine metabolism;ko00670//One carbon pool by folate;ko00790//Folate biosynthesis	K13998;K13998;K13998;K13998	-	GO:0000166//nucleotide binding;GO:0042083//5,10-methylenetetrahydrofolate-dependent methyltransferase activity	GO:0006544//glycine metabolic process;GO:0009117//nucleotide metabolic process;GO:0009177//pyrimidine deoxyribonucleoside monophosphate biosynthetic process;GO:0009396//folic acid-containing compound biosynthetic process
GB_A05G2275	17	6	16	52	58	74	1.23	0.49	1.08	4.18	4.01	5.15	0.933333	4.44667	2.25226	1.26826e-09	2.48494e-08	SAPK1	PREDICTED: serine/threonine-protein kinase SAPK2-like [Gossypium hirsutum]	Environmental Information Processing;Environmental Information Processing	Signal transduction;Signal transduction	ko04075//Plant hormone signal transduction;ko04016//MAPK signaling pathway - plant	K14498;K14498	GO:0030529//intracellular ribonucleoprotein complex;GO:0043231//intracellular membrane-bounded organelle	GO:0004672//protein kinase activity;GO:0005198//structural molecule activity;GO:0032550//purine ribonucleoside binding	GO:0006464//cellular protein modification process;GO:0006796//phosphate-containing compound metabolic process;GO:0006950//response to stress;GO:0010467//gene expression
GB_A08G1537	2	1	4	6	11	16	0.12	0.07	0.22	0.4	0.63	0.92	0.136667	0.65	2.24978	0.00820574	0.0408841	MYB61	Transcription factor MYB86 -like protein [Gossypium arboreum]	Organismal Systems	Environmental adaptation	ko04626//Plant-pathogen interaction	K09422	-	-	-
GB_A05G3610	3	1	3	10	16	8	0.23	0.12	0.29	0.99	1.34	0.71	0.213333	1.01333	2.24793	0.0055594	0.0295714	fabG	PREDICTED: 2-dehydro-3-deoxy-D-gluconate 5-dehydrogenase-like isoform X2 [Gossypium hirsutum]	-	-	-	-	-	-	-
GB_D02G2130	6	5	10	20	37	45	0.34	0.32	0.53	1.24	1.98	2.43	0.396667	1.88333	2.24729	4.69578e-06	5.53009e-05	tmem53-a	PREDICTED: transmembrane protein 53-like [Gossypium hirsutum]	-	-	-	-	-	GO:0003824//catalytic activity	GO:0001101//response to acid chemical;GO:0006952//defense response;GO:0006972//hyperosmotic response;GO:0009694//jasmonic acid metabolic process;GO:0009755//hormone-mediated signaling pathway;GO:0010243//response to organonitrogen compound;GO:0043067//regulation of programmed cell death;GO:0051707//response to other organism
GB_A11G1056	772	963	1180	4440	4811	4716	42.41	59.62	60.75	270.31	252.48	249.34	54.26	257.377	2.24592	6.9101e-86	2.01756e-83	CIPK9	PREDICTED: CBL-interacting serine/threonine-protein kinase 9-like isoform X2 [Gossypium hirsutum]	-	-	-	-	-	GO:0004672//protein kinase activity;GO:0032550//purine ribonucleoside binding	GO:0006464//cellular protein modification process;GO:0006796//phosphate-containing compound metabolic process;GO:0050794//regulation of cellular process
GB_A07G0214	28	67	47	186	278	242	1.42	3.8	2.21	10.33	13.25	11.65	2.47667	11.7433	2.24537	3.91317e-21	1.9989e-19	At3g55350	Harbinger transposase-derived nuclease [Corchorus capsularis]	-	-	-	-	GO:0009536//plastid;GO:0016020//membrane	-	GO:0006812//cation transport
GB_A03G2292	12	9	17	56	65	59	1.74	1.44	2.26	8.82	8.89	8.06	1.81333	8.59	2.24401	4.51266e-10	9.33112e-09	BZIP44	PREDICTED: bZIP transcription factor 11-like [Gossypium arboreum]	-	-	-	-	-	GO:0003677//DNA binding;GO:0046983//protein dimerization activity	GO:0007165//signal transduction;GO:0032055//negative regulation of translation in response to stress;GO:0042221//response to chemical
GB_A08G0791	9	5	16	51	53	33	0.32	0.2	0.54	2.04	1.83	1.15	0.353333	1.67333	2.24362	3.35795e-07	4.76924e-06	ARF2A	PREDICTED: auxin response factor 24-like [Gossypium hirsutum]	-	-	-	-	-	-	GO:0009725//response to hormone;GO:0010467//gene expression;GO:0034645//cellular macromolecule biosynthetic process;GO:0050794//regulation of cellular process
GB_D13G0039	6	3	5	23	27	16	0.7	0.39	0.55	2.97	3	1.79	0.546667	2.58667	2.24236	0.000146496	0.00125964	LBD1	PREDICTED: LOB domain-containing protein 1-like [Gossypium raimondii]	-	-	-	-	-	-	-
MSTRG.26996	2	2	4	7	14	17	0.28	0.32	0.53	1.1	1.9	2.33	0.376667	1.77667	2.23781	0.00421025	0.0234453	--	-	-	-	-	-	-	-	-
GB_D10G1885	18	24	26	121	135	67	1.22	1.83	1.65	9.06	8.71	4.39	1.56667	7.38667	2.23723	1.23648e-12	3.33668e-11	SRG1	PREDICTED: protein SRG1 [Gossypium raimondii]	-	-	-	-	-	GO:0016706//oxidoreductase activity, acting on paired donors, with incorporation or reduction of molecular oxygen, 2-oxoglutarate as one donor, and incorporation of one atom each of oxygen into both donors;GO:0043169//cation binding	GO:0051553//flavone biosynthetic process
GB_A04G0183	29	19	20	75	104	148	2.63	1.94	1.7	7.53	9	12.9	2.09	9.81	2.23075	3.3544e-14	1.04203e-12	At1g28570	PREDICTED: GDSL esterase/lipase At1g28570-like isoform X1 [Gossypium hirsutum]	Metabolism;Metabolism	Global and overview maps;Biosynthesis of other secondary metabolites	ko01110//Biosynthesis of secondary metabolites;ko00901//Indole alkaloid biosynthesis	K21026;K21026	-	GO:0016787//hydrolase activity	-
GB_D10G2477	31	16	36	119	143	124	3	1.74	3.26	12.74	13.23	11.53	2.66667	12.5	2.22882	1.80202e-17	7.24512e-16	TIP1-3	PREDICTED: aquaporin TIP1-3 [Gossypium hirsutum]	-	-	-	-	GO:0031090//organelle membrane;GO:0031224//intrinsic component of membrane;GO:0043231//intracellular membrane-bounded organelle	GO:0005372//water transmembrane transporter activity;GO:0042887//amide transmembrane transporter activity	GO:0015840//urea transport;GO:0042044//fluid transport;GO:0050896//response to stimulus
GB_A10G0270	6	2	1	13	7	23	0.21	0.08	0.03	0.5	0.23	0.77	0.106667	0.5	2.22882	0.00400352	0.0224816	LECRK71	PREDICTED: L-type lectin-domain containing receptor kinase VII.1-like [Gossypium arboreum]	-	-	-	-	-	GO:0004713//protein tyrosine kinase activity;GO:0032550//purine ribonucleoside binding	GO:0006468//protein phosphorylation
GB_D07G1935	13	12	10	41	72	56	2.27	2.36	1.64	7.93	12.01	9.41	2.09	9.78333	2.22682	3.73318e-09	6.91396e-08	--	Calcium-binding EF-hand family protein [Theobroma cacao]	-	-	-	-	-	-	-
GB_A08G2296	166	129	165	623	804	751	13.84	12.15	12.89	57.63	64.09	60.27	12.96	60.6633	2.22676	3.69102e-67	7.92027e-65	IAA11	PREDICTED: auxin-responsive protein IAA11-like isoform X1 [Gossypium arboreum]	Environmental Information Processing	Signal transduction	ko04075//Plant hormone signal transduction	K14484	-	-	GO:0010467//gene expression;GO:0034645//cellular macromolecule biosynthetic process;GO:0050794//regulation of cellular process
GB_D06G1493	81	93	102	358	470	488	3.29	4.29	3.91	16.19	18.34	19.15	3.83	17.8933	2.22401	1.10603e-46	1.54299e-44	NDB2	PREDICTED: external alternative NAD(P)H-ubiquinone oxidoreductase B2, mitochondrial-like [Gossypium raimondii]	-	-	-	-	-	GO:0000166//nucleotide binding;GO:0003824//catalytic activity	GO:0044710//single-organism metabolic process
GB_A02G1797	34	46	62	245	189	228	4.39	6.74	7.58	35.31	23.51	28.47	6.23667	29.0967	2.22201	9.41196e-24	5.54455e-22	--	PREDICTED: uncharacterized protein LOC108467981 [Gossypium arboreum]	-	-	-	-	-	-	-
MSTRG.35241	3	9	9	32	40	28	0.22	0.76	0.63	2.64	2.85	2.01	0.536667	2.5	2.21983	5.56007e-06	6.44286e-05	--	-	-	-	-	-	-	-	-
GB_D01G0729	38	39	65	151	217	301	1.59	1.84	2.53	6.99	8.65	12.1	1.98667	9.24667	2.21858	1.0306e-21	5.45209e-20	CIGR1	PREDICTED: scarecrow-like protein 21 [Gossypium hirsutum]	-	-	-	-	-	-	GO:0010468//regulation of gene expression
GB_D10G2701	577	348	489	1850	2591	2199	48.8	33.18	38.75	173.43	209.41	179.03	40.2433	187.29	2.21845	1.41359e-66	2.9972e-64	TRG-31	PREDICTED: probable aquaporin PIP-type 7a [Gossypium hirsutum]	-	-	-	-	GO:0031224//intrinsic component of membrane	-	GO:0051234//establishment of localization
GB_D04G1996	0	5	6	24	11	17	0	0.84	0.84	3.9	1.53	2.38	0.56	2.60333	2.21686	0.00157646	0.0101683	HB1	PREDICTED: non-symbiotic hemoglobin 1 [Gossypium raimondii]	-	-	-	-	-	GO:0043169//cation binding;GO:0046906//tetrapyrrole binding	GO:0015669//gas transport
GB_A12G1451	1517	1082	1312	6458	7326	4417	94.16	75.68	76.24	444.06	434.21	263.75	82.0267	380.673	2.21439	2.28374e-20	1.12359e-18	SAMS1	S-adenosylmethionine synthase 2-like [Gossypium hirsutum]	Metabolism;Metabolism;Metabolism;Metabolism	Global and overview maps;Global and overview maps;Global and overview maps;Amino acid metabolism	ko01100//Metabolic pathways;ko01110//Biosynthesis of secondary metabolites;ko01230//Biosynthesis of amino acids;ko00270//Cysteine and methionine metabolism	K00789;K00789;K00789;K00789	-	GO:0016765//transferase activity, transferring alkyl or aryl (other than methyl) groups;GO:0032550//purine ribonucleoside binding;GO:0043169//cation binding	GO:0009108//coenzyme biosynthetic process
GB_A09G1795	1388	1406	1715	6150	7885	7146	118.68	135.38	137.3	582.53	643.85	587.86	130.453	604.747	2.2128	2.82064e-129	1.55371e-126	PIP2-1	PREDICTED: aquaporin PIP2-1 [Gossypium raimondii]	-	-	-	-	GO:0031224//intrinsic component of membrane	-	GO:0051234//establishment of localization
GB_D13G0042	417	314	480	1867	1764	1953	12.04	10.22	12.98	59.7	48.63	54.23	11.7467	54.1867	2.20569	2.70774e-86	8.03762e-84	SDP1	PREDICTED: triacylglycerol lipase SDP1-like [Gossypium raimondii]	Metabolism;Metabolism;Metabolism;Metabolism;Metabolism;Metabolism;Metabolism;Metabolism;Metabolism	Global and overview maps;Global and overview maps;Lipid metabolism;Lipid metabolism;Lipid metabolism;Lipid metabolism;Lipid metabolism;Lipid metabolism;Lipid metabolism	ko01100//Metabolic pathways;ko01110//Biosynthesis of secondary metabolites;ko00564//Glycerophospholipid metabolism;ko00561//Glycerolipid metabolism;ko00592//alpha-Linolenic acid metabolism;ko00100//Steroid biosynthesis;ko00565//Ether lipid metabolism;ko00591//Linoleic acid metabolism;ko00590//Arachidonic acid metabolism	K14674;K14674;K14674;K14674;K14674;K14674;K14674;K14674;K14674	-	-	-
MSTRG.47525	2	2	4	4	14	20	0.24	0.27	0.44	0.52	1.58	2.28	0.316667	1.46	2.20493	0.00638821	0.0332031	--	PREDICTED: uncharacterized protein LOC107900436 [Gossypium hirsutum]	-	-	-	-	-	-	-
GB_A08G2166	65	74	85	289	397	362	4.5	5.77	5.52	22.28	26.35	24.17	5.26333	24.2667	2.20493	7.56134e-39	8.21159e-37	UGE1	PREDICTED: bifunctional UDP-glucose 4-epimerase and UDP-xylose 4-epimerase 1 [Gossypium arboreum]	Metabolism;Metabolism;Metabolism	Global and overview maps;Carbohydrate metabolism;Carbohydrate metabolism	ko01100//Metabolic pathways;ko00520//Amino sugar and nucleotide sugar metabolism;ko00052//Galactose metabolism	K01784;K01784;K01784	-	GO:0016857//racemase and epimerase activity, acting on carbohydrates and derivatives;GO:0048037//cofactor binding	GO:0019318//hexose metabolic process
[truncated: 4,499 more rows]
