# Supplementary material for: Characterization of a Novel Insect-Induced Sesquiterpene Synthase GbTPS1 Based on the Transcriptome of Gossypium barbadense Feeding by Cotton Bollworm
Source: Front Plant Sci. 2022 Jul 13;13:898541. doi: 10.3389/fpls.2022.898541 (PMC9326391; doi:10.3389/fpls.2022.898541)
Supplement: Supplementary file 1 [file Presentation_1.zip › Supplementary Material Presentation/table S3.xlsx]

## Sheet: 1
Table S3. Differentially expressed genes (DEGs) involved in phytohormone pathways in Gossypium barbadense leaves after Helicoverpa armigera infestation. The DEGs were judged as differentially expressed when log2|Ratio| ≥ 1 with FDR ≤ 0.05.
id	log2(fc)	PValue	FDR	Symbol	Description	KEGG_A_class	KEGG_B_class	Pathway	K_ID	GO Component	GO Function	GO Process
Hormone
JA
JA biosynthesis
GB_A12G1189	11.0084	6.17172e-10	1.25528e-08	DAD1	PREDICTED: phospholipase A(1) DAD1, chloroplastic-like [Gossypium hirsutum]	Metabolism;Metabolism;Metabolism;Metabolism	Global and overview maps;Global and overview maps;Lipid metabolism;Lipid metabolism	ko01100//Metabolic pathways;ko01110//Biosynthesis of secondary metabolites;ko00564//Glycerophospholipid metabolism;ko00592//alpha-Linolenic acid metabolism	K16818;K16818;K16818;K16818	-	GO:0003824//catalytic activity	-
GB_D10G0327	9.39518	3.1713e-05	0.000316004	At2g31100	PREDICTED: phospholipase A1-IIbeta-like [Gossypium hirsutum]	-	-	-	-	-	GO:0003824//catalytic activity	-
GB_D12G1167	8.2127	0.00621082	0.0324389	DAD1	PREDICTED: phospholipase A(1) DAD1, chloroplastic-like [Gossypium hirsutum]	Metabolism;Metabolism;Metabolism;Metabolism	Global and overview maps;Global and overview maps;Lipid metabolism;Lipid metabolism	ko01100//Metabolic pathways;ko01110//Biosynthesis of secondary metabolites;ko00564//Glycerophospholipid metabolism;ko00592//alpha-Linolenic acid metabolism	K16818;K16818;K16818;K16818	-	GO:0003824//catalytic activity	-
GB_A10G0455	3.85159	1.3314e-09	2.60197e-08	At1g06800	PREDICTED: phospholipase A1-Igamma1, chloroplastic-like [Gossypium hirsutum]	-	-	-	-	-	GO:0003824//catalytic activity	-
GB_A09G1408	3.83875	1.50387e-51	2.33585e-49	At1g51440	PREDICTED: phospholipase A1-Igamma3, chloroplastic [Gossypium arboreum]	-	-	-	-	GO:0009536//plastid	GO:0004620//phospholipase activity	GO:0006629//lipid metabolic process
GB_A11G0270	3.77523	2.1855e-43	2.77371e-41	At4g16820	PREDICTED: phospholipase A1-Ibeta2, chloroplastic-like [Gossypium arboreum]	-	-	-	-	GO:0009536//plastid	GO:0004620//phospholipase activity	GO:0006629//lipid metabolic process;GO:0009692//ethylene metabolic process
GB_A08G2022	3.64599	4.67209e-08	7.51685e-07	At4g16820	PREDICTED: phospholipase A1-Ibeta2, chloroplastic-like [Gossypium hirsutum]	-	-	-	-	GO:0009536//plastid	GO:0004620//phospholipase activity	GO:0006629//lipid metabolic process;GO:0009692//ethylene metabolic process
GB_A12G2437	3.53722	8.87531e-22	4.72701e-20	At4g16820	PREDICTED: phospholipase A1-Ibeta2, chloroplastic [Gossypium hirsutum]	-	-	-	-	GO:0009536//plastid	GO:0004620//phospholipase activity	GO:0006629//lipid metabolic process;GO:0009692//ethylene metabolic process
GB_D12G2442	3.3347	3.18399e-18	1.35821e-16	At4g16820	PREDICTED: phospholipase A1-Ibeta2, chloroplastic-like [Gossypium hirsutum]	-	-	-	-	GO:0009536//plastid	GO:0004620//phospholipase activity	GO:0006629//lipid metabolic process;GO:0009692//ethylene metabolic process
GB_D10G0467	3.16054	1.89073e-15	6.51343e-14	At1g06800	PREDICTED: phospholipase A1-Igamma1, chloroplastic-like [Gossypium hirsutum]	-	-	-	-	-	GO:0003824//catalytic activity	-
GB_A10G1789	2.97694	1.369e-56	2.41409e-54	At2g42690	PREDICTED: phospholipase A1-IIdelta [Gossypium arboreum]	-	-	-	-	GO:0009536//plastid	GO:0004620//phospholipase activity	GO:0000097//sulfur amino acid biosynthetic process;GO:0006970//response to osmotic stress;GO:0009247//glycolipid biosynthetic process;GO:0009267//cellular response to starvation;GO:0009411//response to UV;GO:0009746//response to hexose;GO:0016109//tetraterpenoid biosynthetic process;GO:0019758//glycosinolate biosynthetic process;GO:0042044//fluid transport
GB_D08G2006	2.71228	2.43498e-05	0.000248812	At4g16820	PREDICTED: phospholipase A1-Ibeta2, chloroplastic-like [Gossypium hirsutum]	-	-	-	-	GO:0009536//plastid	GO:0004620//phospholipase activity	GO:0006629//lipid metabolic process;GO:0009692//ethylene metabolic process
GB_D11G0270	1.84319	1.88885e-08	3.2039e-07	At4g16820	PREDICTED: phospholipase A1-Ibeta2, chloroplastic-like [Gossypium raimondii]	-	-	-	-	GO:0009536//plastid	GO:0004620//phospholipase activity	GO:0006629//lipid metabolic process;GO:0009692//ethylene metabolic process
GB_D09G1249	1.2681	9.05583e-29	6.78628e-27	At1g51440	PREDICTED: phospholipase A1-Igamma3, chloroplastic [Gossypium raimondii]	-	-	-	-	GO:0009536//plastid	GO:0004620//phospholipase activity	GO:0006629//lipid metabolic process
GB_A08G0549	1.12005	2.25218e-14	7.10398e-13	OsI_21081	PREDICTED: phospholipase A1-II 7-like [Gossypium arboreum]	-	-	-	-	-	-	-
GB_D09G0837	-1.91727	5.00456e-08	8.00595e-07	PLA1	PREDICTED: phospholipase A I-like [Gossypium hirsutum]	-	-	-	-	-	GO:0016298//lipase activity	GO:0003006//developmental process involved in reproduction;GO:0006629//lipid metabolic process;GO:0009694//jasmonic acid metabolic process;GO:0018205//peptidyl-lysine modification;GO:0042743//hydrogen peroxide metabolic process;GO:0051707//response to other organism
GB_D06G2437	7.64386	0.000510818	0.00379974	LOX3.1	PREDICTED: linoleate 13S-lipoxygenase 3-1, chloroplastic-like [Gossypium raimondii]	Metabolism;Metabolism;Metabolism;Metabolism	Global and overview maps;Global and overview maps;Lipid metabolism;Lipid metabolism	ko01100//Metabolic pathways;ko01110//Biosynthesis of secondary metabolites;ko00592//alpha-Linolenic acid metabolism;ko00591//Linoleic acid metabolism	K00454;K00454;K00454;K00454	-	GO:0016701//oxidoreductase activity, acting on single donors with incorporation of molecular oxygen;GO:0043169//cation binding	GO:0006633//fatty acid biosynthetic process
GB_D06G2438	7.5045	0	0	LOX3.1	PREDICTED: linoleate 13S-lipoxygenase 3-1, chloroplastic-like [Gossypium hirsutum]	Metabolism;Metabolism;Metabolism;Metabolism	Global and overview maps;Global and overview maps;Lipid metabolism;Lipid metabolism	ko01100//Metabolic pathways;ko01110//Biosynthesis of secondary metabolites;ko00592//alpha-Linolenic acid metabolism;ko00591//Linoleic acid metabolism	K00454;K00454;K00454;K00454	-	GO:0016701//oxidoreductase activity, acting on single donors with incorporation of molecular oxygen;GO:0043169//cation binding	GO:0006633//fatty acid biosynthetic process
GB_A06G2338	7.37901	1.87446e-60	3.62879e-58	LOX3.1	PREDICTED: linoleate 13S-lipoxygenase 3-1, chloroplastic-like [Gossypium arboreum]	Metabolism;Metabolism;Metabolism;Metabolism	Global and overview maps;Global and overview maps;Lipid metabolism;Lipid metabolism	ko01100//Metabolic pathways;ko01110//Biosynthesis of secondary metabolites;ko00592//alpha-Linolenic acid metabolism;ko00591//Linoleic acid metabolism	K00454;K00454;K00454;K00454	-	GO:0016701//oxidoreductase activity, acting on single donors with incorporation of molecular oxygen;GO:0043169//cation binding	GO:0006633//fatty acid biosynthetic process
GB_A06G2339	7.25884	5.66641e-10	1.16001e-08	LOX3.1	PREDICTED: linoleate 13S-lipoxygenase 3-1, chloroplastic-like [Gossypium arboreum]	Metabolism;Metabolism;Metabolism;Metabolism	Global and overview maps;Global and overview maps;Lipid metabolism;Lipid metabolism	ko01100//Metabolic pathways;ko01110//Biosynthesis of secondary metabolites;ko00592//alpha-Linolenic acid metabolism;ko00591//Linoleic acid metabolism	K00454;K00454;K00454;K00454	-	GO:0016701//oxidoreductase activity, acting on single donors with incorporation of molecular oxygen;GO:0043169//cation binding	GO:0006633//fatty acid biosynthetic process
GB_A05G0691	5.21597	0	0	LOX2.1	PREDICTED: linoleate 13S-lipoxygenase 2-1, chloroplastic [Gossypium arboreum]	Metabolism;Metabolism;Metabolism;Metabolism	Global and overview maps;Global and overview maps;Lipid metabolism;Lipid metabolism	ko01100//Metabolic pathways;ko01110//Biosynthesis of secondary metabolites;ko00592//alpha-Linolenic acid metabolism;ko00591//Linoleic acid metabolism	K00454;K00454;K00454;K00454	-	GO:0016701//oxidoreductase activity, acting on single donors with incorporation of molecular oxygen;GO:0043169//cation binding	GO:0006633//fatty acid biosynthetic process
GB_A10G0555	4.88172	4.83328e-210	5.61407e-207	LOX3.1	PREDICTED: linoleate 13S-lipoxygenase 3-1, chloroplastic [Gossypium arboreum]	Metabolism;Metabolism;Metabolism;Metabolism	Global and overview maps;Global and overview maps;Lipid metabolism;Lipid metabolism	ko01100//Metabolic pathways;ko01110//Biosynthesis of secondary metabolites;ko00592//alpha-Linolenic acid metabolism;ko00591//Linoleic acid metabolism	K00454;K00454;K00454;K00454	-	GO:0016701//oxidoreductase activity, acting on single donors with incorporation of molecular oxygen;GO:0043169//cation binding	GO:0006633//fatty acid biosynthetic process
GB_D10G0577	3.9622	1.24511e-160	9.50396e-158	LOX3.1	PREDICTED: linoleate 13S-lipoxygenase 3-1, chloroplastic-like [Gossypium raimondii]	Metabolism;Metabolism;Metabolism;Metabolism	Global and overview maps;Global and overview maps;Lipid metabolism;Lipid metabolism	ko01100//Metabolic pathways;ko01110//Biosynthesis of secondary metabolites;ko00592//alpha-Linolenic acid metabolism;ko00591//Linoleic acid metabolism	K00454;K00454;K00454;K00454	-	GO:0016701//oxidoreductase activity, acting on single donors with incorporation of molecular oxygen;GO:0043169//cation binding	GO:0006633//fatty acid biosynthetic process
GB_D05G0683	3.7603	0	0	LOX2.1	PREDICTED: linoleate 13S-lipoxygenase 2-1, chloroplastic-like [Gossypium hirsutum]	Metabolism;Metabolism;Metabolism;Metabolism	Global and overview maps;Global and overview maps;Lipid metabolism;Lipid metabolism	ko01100//Metabolic pathways;ko01110//Biosynthesis of secondary metabolites;ko00592//alpha-Linolenic acid metabolism;ko00591//Linoleic acid metabolism	K00454;K00454;K00454;K00454	-	GO:0016701//oxidoreductase activity, acting on single donors with incorporation of molecular oxygen;GO:0043169//cation binding	GO:0006633//fatty acid biosynthetic process
GB_D02G1717	1.01283	1.32168e-16	4.99777e-15	LOX6	PREDICTED: lipoxygenase 6, chloroplastic [Gossypium raimondii]	Metabolism;Metabolism;Metabolism;Metabolism	Global and overview maps;Global and overview maps;Lipid metabolism;Lipid metabolism	ko01100//Metabolic pathways;ko01110//Biosynthesis of secondary metabolites;ko00592//alpha-Linolenic acid metabolism;ko00591//Linoleic acid metabolism	K00454;K00454;K00454;K00454	GO:0009536//plastid;GO:0016020//membrane	GO:0016702//oxidoreductase activity, acting on single donors with incorporation of molecular oxygen, incorporation of two atoms of oxygen;GO:0043169//cation binding	GO:0006633//fatty acid biosynthetic process;GO:0006950//response to stress;GO:0009694//jasmonic acid metabolic process;GO:0055114//oxidation-reduction process
GB_D09G0871	-1.46877	0.0063551	0.0330665	LOX3	PREDICTED: lipoxygenase 3, chloroplastic-like isoform X1 [Gossypium raimondii]	Metabolism;Metabolism;Metabolism;Metabolism	Global and overview maps;Global and overview maps;Lipid metabolism;Lipid metabolism	ko01100//Metabolic pathways;ko01110//Biosynthesis of secondary metabolites;ko00592//alpha-Linolenic acid metabolism;ko00591//Linoleic acid metabolism	K00454;K00454;K00454;K00454	-	GO:0016701//oxidoreductase activity, acting on single donors with incorporation of molecular oxygen;GO:0043169//cation binding	GO:0006633//fatty acid biosynthetic process
GB_D06G0133	11.4666	1.90094e-11	4.57517e-10	AOS1	PREDICTED: allene oxide synthase, chloroplastic-like [Gossypium raimondii]	Metabolism;Metabolism;Metabolism	Global and overview maps;Global and overview maps;Lipid metabolism	ko01100//Metabolic pathways;ko01110//Biosynthesis of secondary metabolites;ko00592//alpha-Linolenic acid metabolism	K01723;K01723;K01723	GO:0009526//plastid envelope;GO:0031976//plastid thylakoid;GO:0044434//chloroplast part	GO:0016491//oxidoreductase activity;GO:0016836//hydro-lyase activity;GO:0046906//tetrapyrrole binding;GO:0046914//transition metal ion binding	GO:0006090//pyruvate metabolic process;GO:0006544//glycine metabolic process;GO:0006568//tryptophan metabolic process;GO:0006605//protein targeting;GO:0006633//fatty acid biosynthetic process;GO:0006732//coenzyme metabolic process;GO:0006753//nucleoside phosphate metabolic process;GO:0006778//porphyrin-containing compound metabolic process;GO:0006952//defense response;GO:0009314//response to radi…
GB_A12G0281	8.7684	7.62803e-26	5.04422e-24	AOS3	PREDICTED: allene oxide synthase 3-like [Gossypium arboreum]	Metabolism;Metabolism;Metabolism	Global and overview maps;Global and overview maps;Lipid metabolism	ko01100//Metabolic pathways;ko01110//Biosynthesis of secondary metabolites;ko00592//alpha-Linolenic acid metabolism	K01723;K01723;K01723	-	GO:0016491//oxidoreductase activity;GO:0046906//tetrapyrrole binding;GO:0046914//transition metal ion binding	GO:0044710//single-organism metabolic process
GB_A05G2654	4.58427	3.07306e-129	1.67548e-126	AOS1	allene oxide synthase 1, chloroplastic-like [Gossypium arboreum]	Metabolism;Metabolism;Metabolism	Global and overview maps;Global and overview maps;Lipid metabolism	ko01100//Metabolic pathways;ko01110//Biosynthesis of secondary metabolites;ko00592//alpha-Linolenic acid metabolism	K01723;K01723;K01723	GO:0009526//plastid envelope;GO:0031976//plastid thylakoid;GO:0044434//chloroplast part	GO:0016491//oxidoreductase activity;GO:0016836//hydro-lyase activity;GO:0046906//tetrapyrrole binding;GO:0046914//transition metal ion binding	GO:0006090//pyruvate metabolic process;GO:0006544//glycine metabolic process;GO:0006568//tryptophan metabolic process;GO:0006605//protein targeting;GO:0006633//fatty acid biosynthetic process;GO:0006732//coenzyme metabolic process;GO:0006753//nucleoside phosphate metabolic process;GO:0006778//porphyrin-containing compound metabolic process;GO:0006952//defense response;GO:0009314//response to radi…
GB_D05G2654	4.47208	3.34593e-135	1.98685e-132	AOS1	PREDICTED: allene oxide synthase, chloroplastic-like [Gossypium hirsutum]	Metabolism;Metabolism;Metabolism	Global and overview maps;Global and overview maps;Lipid metabolism	ko01100//Metabolic pathways;ko01110//Biosynthesis of secondary metabolites;ko00592//alpha-Linolenic acid metabolism	K01723;K01723;K01723	GO:0009526//plastid envelope;GO:0031976//plastid thylakoid;GO:0044434//chloroplast part	GO:0016491//oxidoreductase activity;GO:0016836//hydro-lyase activity;GO:0046906//tetrapyrrole binding;GO:0046914//transition metal ion binding	GO:0006090//pyruvate metabolic process;GO:0006544//glycine metabolic process;GO:0006568//tryptophan metabolic process;GO:0006605//protein targeting;GO:0006633//fatty acid biosynthetic process;GO:0006732//coenzyme metabolic process;GO:0006753//nucleoside phosphate metabolic process;GO:0006778//porphyrin-containing compound metabolic process;GO:0006952//defense response;GO:0009314//response to radi…
GB_D06G0134	4.45121	2.53383e-06	3.13176e-05	AOS1	PREDICTED: allene oxide synthase-like [Gossypium hirsutum]	Metabolism;Metabolism;Metabolism	Global and overview maps;Global and overview maps;Lipid metabolism	ko01100//Metabolic pathways;ko01110//Biosynthesis of secondary metabolites;ko00592//alpha-Linolenic acid metabolism	K01723;K01723;K01723	GO:0009526//plastid envelope;GO:0031976//plastid thylakoid;GO:0044434//chloroplast part	GO:0016491//oxidoreductase activity;GO:0016836//hydro-lyase activity;GO:0046906//tetrapyrrole binding;GO:0046914//transition metal ion binding	GO:0006090//pyruvate metabolic process;GO:0006544//glycine metabolic process;GO:0006568//tryptophan metabolic process;GO:0006605//protein targeting;GO:0006633//fatty acid biosynthetic process;GO:0006732//coenzyme metabolic process;GO:0006753//nucleoside phosphate metabolic process;GO:0006778//porphyrin-containing compound metabolic process;GO:0006952//defense response;GO:0009314//response to radi…
GB_D12G0431	3.95959	5.09117e-210	5.78779e-207	AOS3	PREDICTED: allene oxide synthase-like [Gossypium hirsutum]	Metabolism;Metabolism;Metabolism	Global and overview maps;Global and overview maps;Lipid metabolism	ko01100//Metabolic pathways;ko01110//Biosynthesis of secondary metabolites;ko00592//alpha-Linolenic acid metabolism	K01723;K01723;K01723	-	GO:0016491//oxidoreductase activity;GO:0046906//tetrapyrrole binding;GO:0046914//transition metal ion binding	GO:0044710//single-organism metabolic process
GB_D02G1008	3.16091	4.63588e-51	7.03692e-49	AOS1	PREDICTED: allene oxide synthase-like [Gossypium hirsutum]	Metabolism;Metabolism;Metabolism	Global and overview maps;Global and overview maps;Lipid metabolism	ko01100//Metabolic pathways;ko01110//Biosynthesis of secondary metabolites;ko00592//alpha-Linolenic acid metabolism	K01723;K01723;K01723	GO:0009526//plastid envelope;GO:0031976//plastid thylakoid;GO:0044434//chloroplast part	GO:0016491//oxidoreductase activity;GO:0016836//hydro-lyase activity;GO:0046906//tetrapyrrole binding;GO:0046914//transition metal ion binding	GO:0006090//pyruvate metabolic process;GO:0006544//glycine metabolic process;GO:0006568//tryptophan metabolic process;GO:0006605//protein targeting;GO:0006633//fatty acid biosynthetic process;GO:0006732//coenzyme metabolic process;GO:0006753//nucleoside phosphate metabolic process;GO:0006778//porphyrin-containing compound metabolic process;GO:0006952//defense response;GO:0009314//response to radi…
GB_A06G0128	2.6001	7.16845e-07	9.65996e-06	AOS1	PREDICTED: allene oxide synthase 1, chloroplastic-like [Gossypium arboreum]	Metabolism;Metabolism;Metabolism	Global and overview maps;Global and overview maps;Lipid metabolism	ko01100//Metabolic pathways;ko01110//Biosynthesis of secondary metabolites;ko00592//alpha-Linolenic acid metabolism	K01723;K01723;K01723	GO:0009526//plastid envelope;GO:0031976//plastid thylakoid;GO:0044434//chloroplast part	GO:0016491//oxidoreductase activity;GO:0016836//hydro-lyase activity;GO:0046906//tetrapyrrole binding;GO:0046914//transition metal ion binding	GO:0006090//pyruvate metabolic process;GO:0006544//glycine metabolic process;GO:0006568//tryptophan metabolic process;GO:0006605//protein targeting;GO:0006633//fatty acid biosynthetic process;GO:0006732//coenzyme metabolic process;GO:0006753//nucleoside phosphate metabolic process;GO:0006778//porphyrin-containing compound metabolic process;GO:0006952//defense response;GO:0009314//response to radi…
GB_D08G0413	5.72941	2.57406e-144	1.63731e-141	AOC	PREDICTED: allene oxide cyclase 4, chloroplastic-like [Gossypium hirsutum]	Metabolism;Metabolism;Metabolism	Global and overview maps;Global and overview maps;Lipid metabolism	ko01100//Metabolic pathways;ko01110//Biosynthesis of secondary metabolites;ko00592//alpha-Linolenic acid metabolism	K10525;K10525;K10525	GO:0009536//plastid	GO:0003824//catalytic activity	-
GB_D08G0412	5.43187	1.67246e-260	2.70791e-257	AOC	PREDICTED: allene oxide cyclase 2, chloroplastic-like isoform X1 [Gossypium raimondii]	Metabolism;Metabolism;Metabolism	Global and overview maps;Global and overview maps;Lipid metabolism	ko01100//Metabolic pathways;ko01110//Biosynthesis of secondary metabolites;ko00592//alpha-Linolenic acid metabolism	K10525;K10525;K10525	GO:0009536//plastid	GO:0003824//catalytic activity	-
GB_A08G0408	4.42029	1.85094e-112	8.04044e-110	AOC	PREDICTED: allene oxide cyclase 3, chloroplastic-like isoform X2 [Gossypium hirsutum]	Metabolism;Metabolism;Metabolism	Global and overview maps;Global and overview maps;Lipid metabolism	ko01100//Metabolic pathways;ko01110//Biosynthesis of secondary metabolites;ko00592//alpha-Linolenic acid metabolism	K10525;K10525;K10525	GO:0009536//plastid	GO:0003824//catalytic activity	-
GB_A08G0407	3.70946	2.41273e-66	5.09544e-64	AOC	PREDICTED: allene oxide cyclase 4, chloroplastic-like [Gossypium arboreum]	Metabolism;Metabolism;Metabolism	Global and overview maps;Global and overview maps;Lipid metabolism	ko01100//Metabolic pathways;ko01110//Biosynthesis of secondary metabolites;ko00592//alpha-Linolenic acid metabolism	K10525;K10525;K10525	GO:0009536//plastid	GO:0003824//catalytic activity	-
GB_D08G0411	2.65308	1.47099e-95	4.97448e-93	AOC	PREDICTED: allene oxide cyclase 4, chloroplastic-like [Gossypium raimondii]	Metabolism;Metabolism;Metabolism	Global and overview maps;Global and overview maps;Lipid metabolism	ko01100//Metabolic pathways;ko01110//Biosynthesis of secondary metabolites;ko00592//alpha-Linolenic acid metabolism	K10525;K10525;K10525	GO:0009536//plastid	GO:0003824//catalytic activity	-
GB_D12G1960	1.86434	2.44957e-06	3.03814e-05	AOC	PREDICTED: allene oxide cyclase 4, chloroplastic [Gossypium raimondii]	Metabolism;Metabolism;Metabolism	Global and overview maps;Global and overview maps;Lipid metabolism	ko01100//Metabolic pathways;ko01110//Biosynthesis of secondary metabolites;ko00592//alpha-Linolenic acid metabolism	K10525;K10525;K10525	GO:0009536//plastid	GO:0003824//catalytic activity	-
GB_D06G0852	2.11867	6.86881e-53	1.10878e-50	OPR3	PREDICTED: 12-oxophytodienoate reductase 3 isoform X1 [Gossypium raimondii]	Metabolism;Metabolism;Metabolism	Global and overview maps;Global and overview maps;Lipid metabolism	ko01100//Metabolic pathways;ko01110//Biosynthesis of secondary metabolites;ko00592//alpha-Linolenic acid metabolism	K05894;K05894;K05894	GO:0042579//microbody	GO:0016628//oxidoreductase activity, acting on the CH-CH group of donors, NAD or NADP as acceptor;GO:0032553//ribonucleotide binding	GO:0001101//response to acid chemical;GO:0006568//tryptophan metabolic process;GO:0006633//fatty acid biosynthetic process;GO:0006972//hyperosmotic response;GO:0009683//indoleacetic acid metabolic process;GO:0009694//jasmonic acid metabolic process;GO:0009755//hormone-mediated signaling pathway
GB_D05G0341	1.8197	4.08711e-49	6.06607e-47	OPR3	PREDICTED: 12-oxophytodienoate reductase 3-like [Gossypium raimondii]	Metabolism;Metabolism;Metabolism	Global and overview maps;Global and overview maps;Lipid metabolism	ko01100//Metabolic pathways;ko01110//Biosynthesis of secondary metabolites;ko00592//alpha-Linolenic acid metabolism	K05894;K05894;K05894	GO:0042579//microbody	GO:0016628//oxidoreductase activity, acting on the CH-CH group of donors, NAD or NADP as acceptor;GO:0032553//ribonucleotide binding	GO:0001101//response to acid chemical;GO:0006568//tryptophan metabolic process;GO:0006633//fatty acid biosynthetic process;GO:0006972//hyperosmotic response;GO:0009683//indoleacetic acid metabolic process;GO:0009694//jasmonic acid metabolic process;GO:0009755//hormone-mediated signaling pathway
MSTRG.9721	1.52367	2.34919e-37	2.43728e-35	OPR3	PREDICTED: 12-oxophytodienoate reductase 3 [Gossypium arboreum]	Metabolism;Metabolism;Metabolism	Global and overview maps;Global and overview maps;Lipid metabolism	ko01100//Metabolic pathways;ko01110//Biosynthesis of secondary metabolites;ko00592//alpha-Linolenic acid metabolism	K05894;K05894;K05894	GO:0042579//microbody	GO:0016628//oxidoreductase activity, acting on the CH-CH group of donors, NAD or NADP as acceptor;GO:0032553//ribonucleotide binding	GO:0001101//response to acid chemical;GO:0006568//tryptophan metabolic process;GO:0006633//fatty acid biosynthetic process;GO:0006972//hyperosmotic response;GO:0009683//indoleacetic acid metabolic process;GO:0009694//jasmonic acid metabolic process;GO:0009755//hormone-mediated signaling pathway
GB_A05G0340	1.37346	1.38333e-28	1.03086e-26	OPR3	PREDICTED: 12-oxophytodienoate reductase 3-like [Gossypium arboreum]	Metabolism;Metabolism;Metabolism	Global and overview maps;Global and overview maps;Lipid metabolism	ko01100//Metabolic pathways;ko01110//Biosynthesis of secondary metabolites;ko00592//alpha-Linolenic acid metabolism	K05894;K05894;K05894	GO:0042579//microbody	GO:0016628//oxidoreductase activity, acting on the CH-CH group of donors, NAD or NADP as acceptor;GO:0032553//ribonucleotide binding	GO:0001101//response to acid chemical;GO:0006568//tryptophan metabolic process;GO:0006633//fatty acid biosynthetic process;GO:0006972//hyperosmotic response;GO:0009683//indoleacetic acid metabolic process;GO:0009694//jasmonic acid metabolic process;GO:0009755//hormone-mediated signaling pathway
GB_D11G0264	2.78271	2.12987e-181	1.96209e-178	ACX1	PREDICTED: peroxisomal acyl-coenzyme A oxidase 1-like [Gossypium hirsutum]	Metabolism;Metabolism;Cellular Processes;Metabolism;Metabolism;Metabolism;Metabolism	Global and overview maps;Global and overview maps;Transport and catabolism;Global and overview maps;Lipid metabolism;Lipid metabolism;Lipid metabolism	ko01100//Metabolic pathways;ko01110//Biosynthesis of secondary metabolites;ko04146//Peroxisome;ko01212//Fatty acid metabolism;ko00071//Fatty acid degradation;ko00592//alpha-Linolenic acid metabolism;ko01040//Biosynthesis of unsaturated fatty acids	K00232;K00232;K00232;K00232;K00232;K00232;K00232	GO:0042579//microbody	GO:0000166//nucleotide binding;GO:0016634//oxidoreductase activity, acting on the CH-CH group of donors, oxygen as acceptor	GO:0009062//fatty acid catabolic process
GB_A11G0265	2.02888	2.15136e-89	6.60628e-87	ACX1	PREDICTED: peroxisomal acyl-coenzyme A oxidase 1-like [Gossypium arboreum]	Metabolism;Metabolism;Cellular Processes;Metabolism;Metabolism;Metabolism;Metabolism	Global and overview maps;Global and overview maps;Transport and catabolism;Global and overview maps;Lipid metabolism;Lipid metabolism;Lipid metabolism	ko01100//Metabolic pathways;ko01110//Biosynthesis of secondary metabolites;ko04146//Peroxisome;ko01212//Fatty acid metabolism;ko00071//Fatty acid degradation;ko00592//alpha-Linolenic acid metabolism;ko01040//Biosynthesis of unsaturated fatty acids	K00232;K00232;K00232;K00232;K00232;K00232;K00232	GO:0042579//microbody	GO:0000166//nucleotide binding;GO:0016634//oxidoreductase activity, acting on the CH-CH group of donors, oxygen as acceptor	GO:0009062//fatty acid catabolic process
GB_A01G0205	1.18995	1.16188e-20	5.7911e-19	ACX3	PREDICTED: acyl-coenzyme A oxidase 3, peroxisomal-like [Gossypium raimondii]	Metabolism;Metabolism;Cellular Processes;Metabolism;Metabolism;Metabolism;Metabolism	Global and overview maps;Global and overview maps;Transport and catabolism;Global and overview maps;Lipid metabolism;Lipid metabolism;Lipid metabolism	ko01100//Metabolic pathways;ko01110//Biosynthesis of secondary metabolites;ko04146//Peroxisome;ko01212//Fatty acid metabolism;ko00071//Fatty acid degradation;ko00592//alpha-Linolenic acid metabolism;ko01040//Biosynthesis of unsaturated fatty acids	K00232;K00232;K00232;K00232;K00232;K00232;K00232	GO:0042579//microbody	GO:0000166//nucleotide binding;GO:0016634//oxidoreductase activity, acting on the CH-CH group of donors, oxygen as acceptor	GO:0009062//fatty acid catabolic process
GB_D12G2456	1.14183	4.73207e-29	3.59658e-27	ACX1	PREDICTED: peroxisomal acyl-coenzyme A oxidase 1 isoform X1 [Gossypium raimondii]	Metabolism;Metabolism;Cellular Processes;Metabolism;Metabolism;Metabolism;Metabolism	Global and overview maps;Global and overview maps;Transport and catabolism;Global and overview maps;Lipid metabolism;Lipid metabolism;Lipid metabolism	ko01100//Metabolic pathways;ko01110//Biosynthesis of secondary metabolites;ko04146//Peroxisome;ko01212//Fatty acid metabolism;ko00071//Fatty acid degradation;ko00592//alpha-Linolenic acid metabolism;ko01040//Biosynthesis of unsaturated fatty acids	K00232;K00232;K00232;K00232;K00232;K00232;K00232	GO:0042579//microbody	GO:0000166//nucleotide binding;GO:0016634//oxidoreductase activity, acting on the CH-CH group of donors, oxygen as acceptor	GO:0009062//fatty acid catabolic process
GB_A06G0079	7.31677	1.48241e-09	2.88129e-08	JMT	PREDICTED: jasmonate O-methyltransferase-like [Gossypium hirsutum]	Metabolism;Metabolism	Global and overview maps;Lipid metabolism	ko01110//Biosynthesis of secondary metabolites;ko00592//alpha-Linolenic acid metabolism	K08241;K08241	-	GO:0008757//S-adenosylmethionine-dependent methyltransferase activity	GO:0008152//metabolic process
GB_D06G0081	4.21852	1.34452e-12	3.61365e-11	JMT	PREDICTED: jasmonate O-methyltransferase-like [Gossypium hirsutum]	Metabolism;Metabolism	Global and overview maps;Lipid metabolism	ko01110//Biosynthesis of secondary metabolites;ko00592//alpha-Linolenic acid metabolism	K08241;K08241	-	GO:0008757//S-adenosylmethionine-dependent methyltransferase activity	GO:0008152//metabolic process
GB_A05G1944	3.66439	3.39136e-89	1.03545e-86	JMT	PREDICTED: jasmonate O-methyltransferase-like [Gossypium hirsutum]	Metabolism;Metabolism	Global and overview maps;Lipid metabolism	ko01110//Biosynthesis of secondary metabolites;ko00592//alpha-Linolenic acid metabolism	K08241;K08241	-	GO:0016740//transferase activity	GO:0008152//metabolic process
JA signaling
GB_A11G1002	11.7412	2.27376e-13	6.53169e-12	GH3.5	PREDICTED: jasmonic acid-amido synthetase JAR1-like [Gossypium hirsutum]	Environmental Information Processing	Signal transduction	ko04075//Plant hormone signal transduction	K14506	-	GO:0003824//catalytic activity;GO:0005515//protein binding	GO:0002218//activation of innate immune response;GO:0009411//response to UV;GO:0009636//response to toxic substance;GO:0009639//response to red or far red light
GB_D11G1031	6.14496	4.07276e-16	1.48642e-14	GH3.5	PREDICTED: jasmonic acid-amido synthetase JAR1-like [Gossypium hirsutum]	Environmental Information Processing	Signal transduction	ko04075//Plant hormone signal transduction	K14506	-	GO:0003824//catalytic activity;GO:0005515//protein binding	GO:0002218//activation of innate immune response;GO:0009411//response to UV;GO:0009636//response to toxic substance;GO:0009639//response to red or far red light
GB_A08G1602	1.63983	2.06284e-43	2.62428e-41	GH3.5	PREDICTED: jasmonic acid-amido synthetase JAR1-like [Gossypium arboreum]	Environmental Information Processing	Signal transduction	ko04075//Plant hormone signal transduction	K14506	-	GO:0003824//catalytic activity;GO:0005515//protein binding	GO:0002218//activation of innate immune response;GO:0009411//response to UV;GO:0009636//response to toxic substance;GO:0009639//response to red or far red light
GB_A10G0429	9.07347	4.13275e-14	1.26906e-12	TIFY5A	JAZ13 [Gossypium barbadense]	-	-	-	-	-	-	-
GB_A03G1814	7.40035	1.74661e-44	2.29859e-42	TIFY9	PREDICTED: protein TIFY 9-like [Gossypium arboreum]	Environmental Information Processing	Signal transduction	ko04075//Plant hormone signal transduction	K13464	-	GO:0046983//protein dimerization activity	GO:0006972//hyperosmotic response;GO:0009694//jasmonic acid metabolic process;GO:0009867//jasmonic acid mediated signaling pathway;GO:0010468//regulation of gene expression;GO:0034645//cellular macromolecule biosynthetic process;GO:0051707//response to other organism
GB_D05G1426	6.06877	4.20319e-74	9.9372e-72	TIFY10B	PREDICTED: protein TIFY 11B-like [Gossypium raimondii]	Environmental Information Processing	Signal transduction	ko04075//Plant hormone signal transduction	K13464	-	-	-
GB_A08G2912	5.8398	5.61531e-62	1.11952e-59	TIFY10A	JAZ3 [Gossypium barbadense]	Environmental Information Processing	Signal transduction	ko04075//Plant hormone signal transduction	K13464	-	-	-
GB_D08G2903	5.56114	3.46782e-80	8.86551e-78	TIFY10A	PREDICTED: protein TIFY 10A [Gossypium hirsutum]	Environmental Information Processing	Signal transduction	ko04075//Plant hormone signal transduction	K13464	-	-	-
GB_D02G1969	5.46235	3.02847e-12	7.85505e-11	TIFY9	PREDICTED: protein TIFY 9 [Gossypium raimondii]	Environmental Information Processing	Signal transduction	ko04075//Plant hormone signal transduction	K13464	-	GO:0046983//protein dimerization activity	GO:0006972//hyperosmotic response;GO:0009694//jasmonic acid metabolic process;GO:0009867//jasmonic acid mediated signaling pathway;GO:0010468//regulation of gene expression;GO:0034645//cellular macromolecule biosynthetic process;GO:0051707//response to other organism
GB_D05G0355	5.44639	2.94434e-193	2.91332e-190	TIFY10B	PREDICTED: protein TIFY 10B-like [Gossypium hirsutum]	Environmental Information Processing	Signal transduction	ko04075//Plant hormone signal transduction	K13464	-	-	-
GB_D01G1763	5.36546	0	0	TIFY6B	PREDICTED: protein TIFY 6B-like isoform X2 [Gossypium hirsutum]	Environmental Information Processing	Signal transduction	ko04075//Plant hormone signal transduction	K13464	-	-	-
GB_A05G0354	5.23257	3.40997e-155	2.49586e-152	TIFY10A	PREDICTED: protein TIFY 10A-like [Gossypium arboreum]	Environmental Information Processing	Signal transduction	ko04075//Plant hormone signal transduction	K13464	-	-	-
GB_A01G1664	5.16634	0	0	TIFY6B	PREDICTED: protein TIFY 6B-like isoform X2 [Gossypium hirsutum]	Environmental Information Processing	Signal transduction	ko04075//Plant hormone signal transduction	K13464	-	-	-
GB_D10G0597	4.47374	1.51554e-176	1.28534e-173	TIFY11B	PREDICTED: protein TIFY 11B-like [Gossypium hirsutum]	Environmental Information Processing	Signal transduction	ko04075//Plant hormone signal transduction	K13464	-	-	-
GB_A05G1415	4.03674	7.37711e-84	2.01105e-81	TIFY11B	Protein TIFY 11B -like protein [Gossypium arboreum]	Environmental Information Processing	Signal transduction	ko04075//Plant hormone signal transduction	K13464	-	-	-
GB_A01G0217	3.45805	1.61861e-16	6.07758e-15	TIFY9	PREDICTED: protein TIFY 9 [Gossypium arboreum]	Environmental Information Processing	Signal transduction	ko04075//Plant hormone signal transduction	K13464	-	GO:0046983//protein dimerization activity	GO:0006972//hyperosmotic response;GO:0009694//jasmonic acid metabolic process;GO:0009867//jasmonic acid mediated signaling pathway;GO:0010468//regulation of gene expression;GO:0034645//cellular macromolecule biosynthetic process;GO:0051707//response to other organism
GB_D01G0212	3.34047	3.0266e-25	1.93438e-23	TIFY9	PREDICTED: protein TIFY 9-like [Gossypium raimondii]	Environmental Information Processing	Signal transduction	ko04075//Plant hormone signal transduction	K13464	-	GO:0046983//protein dimerization activity	GO:0006972//hyperosmotic response;GO:0009694//jasmonic acid metabolic process;GO:0009867//jasmonic acid mediated signaling pathway;GO:0010468//regulation of gene expression;GO:0034645//cellular macromolecule biosynthetic process;GO:0051707//response to other organism
GB_D06G0881	2.82129	3.05696e-41	3.63778e-39	TIFY10A	PREDICTED: protein TIFY 10A-like [Gossypium hirsutum]	Environmental Information Processing	Signal transduction	ko04075//Plant hormone signal transduction	K13464	-	-	-
GB_A10G0573	2.71752	1.22549e-69	2.72829e-67	TIFY11B	PREDICTED: protein TIFY 11B-like [Gossypium hirsutum]	Environmental Information Processing	Signal transduction	ko04075//Plant hormone signal transduction	K13464	-	-	-
GB_A06G0885	2.60259	3.86839e-57	6.91277e-55	TIFY10A	PREDICTED: protein TIFY 10A-like [Gossypium hirsutum]	Environmental Information Processing	Signal transduction	ko04075//Plant hormone signal transduction	K13464	-	-	-
GB_A05G0384	1.29857	6.14576e-56	1.05927e-53	TIFY3B	PREDICTED: protein TIFY 3B-like isoform X1 [Gossypium arboreum]	Environmental Information Processing	Signal transduction	ko04075//Plant hormone signal transduction	K13464	-	-	-
GB_D05G3215	1.05065	3.45537e-32	2.94926e-30	TIFY6B	PREDICTED: protein TIFY 6B-like isoform X1 [Gossypium hirsutum]	Environmental Information Processing	Signal transduction	ko04075//Plant hormone signal transduction	K13464	-	-	-
GB_A02G0709	3.22609	2.01604e-11	4.83078e-10	COI1	PREDICTED: coronatine-insensitive protein 1-like [Gossypium arboreum]	Environmental Information Processing	Signal transduction	ko04075//Plant hormone signal transduction	K13463	GO:0031461//cullin-RING ubiquitin ligase complex	-	GO:0001101//response to acid chemical;GO:0006952//defense response;GO:0009611//response to wounding;GO:0009617//response to bacterium;GO:0009620//response to fungus;GO:0009639//response to red or far red light;GO:0009755//hormone-mediated signaling pathway;GO:0009886//post-embryonic morphogenesis;GO:0032446//protein modification by small protein conjugation;GO:0043161//proteasome-mediated ubiquit…
GB_D02G0756	1.46407	7.788e-31	6.35298e-29	COI1	PREDICTED: coronatine-insensitive protein 1-like [Gossypium raimondii]	Environmental Information Processing	Signal transduction	ko04075//Plant hormone signal transduction	K13463	GO:0031461//cullin-RING ubiquitin ligase complex	-	GO:0001101//response to acid chemical;GO:0006952//defense response;GO:0009611//response to wounding;GO:0009617//response to bacterium;GO:0009620//response to fungus;GO:0009639//response to red or far red light;GO:0009755//hormone-mediated signaling pathway;GO:0009886//post-embryonic morphogenesis;GO:0032446//protein modification by small protein conjugation;GO:0043161//proteasome-mediated ubiquit…
GB_D08G1330	13.2586	2.45271e-17	9.76534e-16	BHLH14	PREDICTED: transcription factor MYC3-like [Gossypium raimondii]	Environmental Information Processing;Environmental Information Processing	Signal transduction;Signal transduction	ko04075//Plant hormone signal transduction;ko04016//MAPK signaling pathway - plant	K13422;K13422	-	GO:0005515//protein binding	-
GB_A12G1384	10.6042	0.000654734	0.00471852	MYC3	PREDICTED: transcription factor MYC2-like [Gossypium arboreum]	Environmental Information Processing;Environmental Information Processing	Signal transduction;Signal transduction	ko04075//Plant hormone signal transduction;ko04016//MAPK signaling pathway - plant	K13422;K13422	-	-	-
GB_A08G1348	6.27108	1.14768e-43	1.47408e-41	BHLH14	PREDICTED: transcription factor MYC2-like [Gossypium arboreum]	Environmental Information Processing;Environmental Information Processing	Signal transduction;Signal transduction	ko04075//Plant hormone signal transduction;ko04016//MAPK signaling pathway - plant	K13422;K13422	-	GO:0005515//protein binding	-
GB_D12G1381	5.17648	1.06215e-247	1.57643e-244	MYC2	PREDICTED: transcription factor MYC2-like [Gossypium hirsutum]	Environmental Information Processing;Environmental Information Processing	Signal transduction;Signal transduction	ko04075//Plant hormone signal transduction;ko04016//MAPK signaling pathway - plant	K13422;K13422	-	GO:0005515//protein binding	-
GB_D08G1570	4.30592	3.31359e-99	1.19627e-96	MYC2	PREDICTED: transcription factor MYC2-like isoform X2 [Gossypium hirsutum]	Environmental Information Processing;Environmental Information Processing	Signal transduction;Signal transduction	ko04075//Plant hormone signal transduction;ko04016//MAPK signaling pathway - plant	K13422;K13422	-	GO:0005515//protein binding	-
GB_D12G1382	3.59064	7.97086e-08	1.23878e-06	MYC3	PREDICTED: transcription factor MYC2-like [Gossypium arboreum]	Environmental Information Processing;Environmental Information Processing	Signal transduction;Signal transduction	ko04075//Plant hormone signal transduction;ko04016//MAPK signaling pathway - plant	K13422;K13422	-	GO:0005515//protein binding	-
GB_A08G1561	3.29517	5.40836e-69	1.19906e-66	MYC2	PREDICTED: transcription factor MYC2-like [Gossypium hirsutum]	Environmental Information Processing;Environmental Information Processing	Signal transduction;Signal transduction	ko04075//Plant hormone signal transduction;ko04016//MAPK signaling pathway - plant	K13422;K13422	-	GO:0005515//protein binding	-
GB_A12G1383	3.14674	1.68709e-171	1.34542e-168	MYC2	PREDICTED: transcription factor MYC2-like [Gossypium arboreum]	Environmental Information Processing;Environmental Information Processing	Signal transduction;Signal transduction	ko04075//Plant hormone signal transduction;ko04016//MAPK signaling pathway - plant	K13422;K13422	-	GO:0005515//protein binding	-
GB_A09G2267	2.90126	4.18803e-107	1.72131e-104	MYC2	PREDICTED: transcription factor MYC4-like [Gossypium arboreum]	Environmental Information Processing;Environmental Information Processing	Signal transduction;Signal transduction	ko04075//Plant hormone signal transduction;ko04016//MAPK signaling pathway - plant	K13422;K13422	-	GO:0005515//protein binding	-
GB_D11G1083	2.3423	1.2993e-27	9.25638e-26	MYC2	PREDICTED: transcription factor MYC2-like [Gossypium hirsutum]	Environmental Information Processing;Environmental Information Processing	Signal transduction;Signal transduction	ko04075//Plant hormone signal transduction;ko04016//MAPK signaling pathway - plant	K13422;K13422	-	GO:0005515//protein binding	-
GB_D08G1918	2.29094	1.92157e-94	6.33775e-92	MYC2	PREDICTED: transcription factor MYC2-like isoform X2 [Gossypium hirsutum]	Environmental Information Processing;Environmental Information Processing	Signal transduction;Signal transduction	ko04075//Plant hormone signal transduction;ko04016//MAPK signaling pathway - plant	K13422;K13422	-	GO:0005515//protein binding	-
GB_D09G2112	2.13641	9.70533e-48	1.38654e-45	MYC2	PREDICTED: transcription factor MYC4-like [Gossypium hirsutum]	Environmental Information Processing;Environmental Information Processing	Signal transduction;Signal transduction	ko04075//Plant hormone signal transduction;ko04016//MAPK signaling pathway - plant	K13422;K13422	-	GO:0005515//protein binding;GO:0016628//oxidoreductase activity, acting on the CH-CH group of donors, NAD or NADP as acceptor	GO:0044710//single-organism metabolic process
GB_D07G1477	2.02694	1.78231e-22	9.88896e-21	MYC3	PREDICTED: transcription factor MYC2-like [Gossypium raimondii]	Environmental Information Processing;Environmental Information Processing	Signal transduction;Signal transduction	ko04075//Plant hormone signal transduction;ko04016//MAPK signaling pathway - plant	K13422;K13422	-	GO:0005515//protein binding	-
GB_A11G1053	1.74096	7.72326e-21	3.8857e-19	MYC2	PREDICTED: transcription factor MYC2-like [Gossypium hirsutum]	Environmental Information Processing;Environmental Information Processing	Signal transduction;Signal transduction	ko04075//Plant hormone signal transduction;ko04016//MAPK signaling pathway - plant	K13422;K13422	-	GO:0005515//protein binding	-
GB_A08G1925	1.36489	3.71864e-37	3.81364e-35	MYC2	PREDICTED: transcription factor MYC2-like [Gossypium hirsutum]	Environmental Information Processing;Environmental Information Processing	Signal transduction;Signal transduction	ko04075//Plant hormone signal transduction;ko04016//MAPK signaling pathway - plant	K13422;K13422	-	GO:0005515//protein binding	-
SA
SA biosynthesis
GB_A12G2026	-3	0.00233773	0.0142247	ICS2	PREDICTED: isochorismate synthase 2, chloroplastic-like isoform X2 [Gossypium arboreum]	Metabolism;Metabolism;Metabolism	Global and overview maps;Global and overview maps;Metabolism of cofactors and vitamins	ko01100//Metabolic pathways;ko01110//Biosynthesis of secondary metabolites;ko00130//Ubiquinone and other terpenoid-quinone biosynthesis	K02552;K02552;K02552	-	-	-
GB_A09G1787	2.00614	3.10506e-19	1.42165e-17	PAL	PREDICTED: phenylalanine ammonia-lyase [Gossypium arboreum]	Metabolism;Metabolism;Metabolism;Metabolism	Global and overview maps;Global and overview maps;Biosynthesis of other secondary metabolites;Amino acid metabolism	ko01100//Metabolic pathways;ko01110//Biosynthesis of secondary metabolites;ko00940//Phenylpropanoid biosynthesis;ko00360//Phenylalanine metabolism	K10775;K10775;K10775;K10775	GO:0044424//intracellular part	GO:0016841//ammonia-lyase activity	GO:0006558//L-phenylalanine metabolic process;GO:0009699//phenylpropanoid biosynthetic process
GB_D09G1625	1.32174	2.93029e-29	2.24954e-27	PAL	PREDICTED: phenylalanine ammonia-lyase [Gossypium raimondii]	Metabolism;Metabolism;Metabolism;Metabolism	Global and overview maps;Global and overview maps;Biosynthesis of other secondary metabolites;Amino acid metabolism	ko01100//Metabolic pathways;ko01110//Biosynthesis of secondary metabolites;ko00940//Phenylpropanoid biosynthesis;ko00360//Phenylalanine metabolism	K10775;K10775;K10775;K10775	GO:0044424//intracellular part	GO:0016841//ammonia-lyase activity	GO:0006558//L-phenylalanine metabolic process;GO:0009699//phenylpropanoid biosynthetic process
GB_A12G0658	10.1024	0	0	SAMT	PREDICTED: salicylate carboxymethyltransferase-like [Gossypium hirsutum]	-	-	-	-	-	GO:0003824//catalytic activity	GO:0008152//metabolic process
GB_D12G0646	8.16695	0	0	SAMT	PREDICTED: salicylate carboxymethyltransferase-like [Gossypium hirsutum]	-	-	-	-	-	GO:0003824//catalytic activity	GO:0008152//metabolic process
GB_D12G0644	2.46732	1.08384e-14	3.49914e-13	SAMT	PREDICTED: salicylate carboxymethyltransferase-like isoform X3 [Gossypium raimondii]	-	-	-	-	-	GO:0003824//catalytic activity	GO:0008152//metabolic process
GB_D10G0984	1.12993	1.79213e-05	0.00018842	SAMT	PREDICTED: salicylate carboxymethyltransferase-like [Gossypium hirsutum]	-	-	-	-	-	GO:0008168//methyltransferase activity	GO:0008152//metabolic process
SA signaling
GB_D10G0482	1.81051	2.02775e-52	3.21498e-50	NPR3	PREDICTED: regulatory protein NPR3-like isoform X1 [Gossypium hirsutum]	Environmental Information Processing	Signal transduction	ko04075//Plant hormone signal transduction	K14508	-	-	-
GB_D01G2276	-1.25491	1.38491e-06	1.78436e-05	TGA7	PREDICTED: transcription factor TGA7-like [Gossypium hirsutum]	Environmental Information Processing	Signal transduction	ko04075//Plant hormone signal transduction	K14431	-	-	-
GB_A13G2112	3.43921	2.49871e-13	7.14715e-12	WIN1	PREDICTED: pathogenesis-related protein PR-4-like [Gossypium arboreum]	-	-	-	-	-	-	GO:0009620//response to fungus
GB_D09G1136	2.092	0.000204025	0.00169432	At2g14610	PREDICTED: pathogenesis-related protein 1-like [Gossypium hirsutum]	Organismal Systems;Environmental Information Processing;Environmental Information Processing	Environmental adaptation;Signal transduction;Signal transduction	ko04626//Plant-pathogen interaction;ko04075//Plant hormone signal transduction;ko04016//MAPK signaling pathway - plant	K13449;K13449;K13449	-	-	-
GB_A12G0616	1.55539	0.000569879	0.00417742	TLP1	PREDICTED: pathogenesis-related protein 5-like [Gossypium arboreum]	-	-	-	-	-	-	-
GB_D08G1005	-3.04879	1.53372e-05	0.000163146	PR-1	PREDICTED: pathogenesis-related protein PR-1-like [Gossypium hirsutum]	-	-	-	-	-	-	-
GB_D08G1006	-3.68089	0.00130985	0.00865744	PR-1	PREDICTED: pathogenesis-related protein PR-1-like [Gossypium hirsutum]	-	-	-	-	-	-	-
GB_A08G1019	-4.75616	6.04794e-06	6.96438e-05	PR-1	PREDICTED: pathogenesis-related protein PR-1-like [Gossypium hirsutum]	-	-	-	-	-	-	-
ET
ET biosynthesis
GB_A12G1451	2.21439	2.28374e-20	1.12359e-18	SAMS1	S-adenosylmethionine synthase 2-like [Gossypium hirsutum]	Metabolism;Metabolism;Metabolism;Metabolism	Global and overview maps;Global and overview maps;Global and overview maps;Amino acid metabolism	ko01100//Metabolic pathways;ko01110//Biosynthesis of secondary metabolites;ko01230//Biosynthesis of amino acids;ko00270//Cysteine and methionine metabolism	K00789;K00789;K00789;K00789	-	GO:0016765//transferase activity, transferring alkyl or aryl (other than methyl) groups;GO:0032550//purine ribonucleoside binding;GO:0043169//cation binding	GO:0009108//coenzyme biosynthetic process
GB_D12G1446	1.47143	2.84698e-05	0.000286743	SAMS1	PREDICTED: S-adenosylmethionine synthase 1-like [Gossypium hirsutum]	Metabolism;Metabolism;Metabolism;Metabolism	Global and overview maps;Global and overview maps;Global and overview maps;Amino acid metabolism	ko01100//Metabolic pathways;ko01110//Biosynthesis of secondary metabolites;ko01230//Biosynthesis of amino acids;ko00270//Cysteine and methionine metabolism	K00789;K00789;K00789;K00789	-	GO:0016765//transferase activity, transferring alkyl or aryl (other than methyl) groups;GO:0032550//purine ribonucleoside binding;GO:0043169//cation binding	GO:0009108//coenzyme biosynthetic process
GB_D02G0651	1.06131	3.54597e-14	1.09771e-12	SAMS	S-adenosylmethionine synthase [Camellia sinensis]	Metabolism;Metabolism;Metabolism;Metabolism	Global and overview maps;Global and overview maps;Global and overview maps;Amino acid metabolism	ko01100//Metabolic pathways;ko01110//Biosynthesis of secondary metabolites;ko01230//Biosynthesis of amino acids;ko00270//Cysteine and methionine metabolism	K00789;K00789;K00789;K00789	-	GO:0016765//transferase activity, transferring alkyl or aryl (other than methyl) groups;GO:0032550//purine ribonucleoside binding;GO:0043169//cation binding	GO:0009108//coenzyme biosynthetic process
GB_A02G0609	1.04603	6.54906e-16	2.35163e-14	SAMS	PREDICTED: S-adenosylmethionine synthase-like [Gossypium hirsutum]	Metabolism;Metabolism;Metabolism;Metabolism	Global and overview maps;Global and overview maps;Global and overview maps;Amino acid metabolism	ko01100//Metabolic pathways;ko01110//Biosynthesis of secondary metabolites;ko01230//Biosynthesis of amino acids;ko00270//Cysteine and methionine metabolism	K00789;K00789;K00789;K00789	-	GO:0016765//transferase activity, transferring alkyl or aryl (other than methyl) groups;GO:0032550//purine ribonucleoside binding;GO:0043169//cation binding	GO:0009108//coenzyme biosynthetic process
GB_A11G1118	-1.77241	1.75888e-11	4.25051e-10	SAMS2	PREDICTED: S-adenosylmethionine synthase 2-like [Gossypium hirsutum]	Metabolism;Metabolism;Metabolism;Metabolism	Global and overview maps;Global and overview maps;Global and overview maps;Amino acid metabolism	ko01100//Metabolic pathways;ko01110//Biosynthesis of secondary metabolites;ko01230//Biosynthesis of amino acids;ko00270//Cysteine and methionine metabolism	K00789;K00789;K00789;K00789	-	GO:0016765//transferase activity, transferring alkyl or aryl (other than methyl) groups;GO:0032550//purine ribonucleoside binding;GO:0043169//cation binding	GO:0009108//coenzyme biosynthetic process
GB_D11G0221	11.3087	3.06317e-11	7.23876e-10	ACS1	PREDICTED: 1-aminocyclopropane-1-carboxylate synthase-like [Gossypium raimondii]	Metabolism;Metabolism;Environmental Information Processing;Metabolism	Global and overview maps;Global and overview maps;Signal transduction;Amino acid metabolism	ko01100//Metabolic pathways;ko01110//Biosynthesis of secondary metabolites;ko04016//MAPK signaling pathway - plant;ko00270//Cysteine and methionine metabolism	K20772;K20772;K20772;K20772	-	GO:0005515//protein binding;GO:0016846//carbon-sulfur lyase activity;GO:0043168//anion binding	GO:0001101//response to acid chemical;GO:0006950//response to stress;GO:0007275//multicellular organism development;GO:0009692//ethylene metabolic process;GO:0009725//response to hormone;GO:0010243//response to organonitrogen compound;GO:0018871//1-aminocyclopropane-1-carboxylate metabolic process
GB_D11G1000	9.835	7.69429e-07	1.03062e-05	ACS2	PREDICTED: 1-aminocyclopropane-1-carboxylate synthase-like [Gossypium hirsutum]	Metabolism;Metabolism;Environmental Information Processing;Metabolism	Global and overview maps;Global and overview maps;Signal transduction;Amino acid metabolism	ko01100//Metabolic pathways;ko01110//Biosynthesis of secondary metabolites;ko04016//MAPK signaling pathway - plant;ko00270//Cysteine and methionine metabolism	K20772;K20772;K20772;K20772	-	GO:0043168//anion binding	GO:0008152//metabolic process
GB_A11G0226	5.24159	5.70441e-05	0.000537933	ACS1	PREDICTED: 1-aminocyclopropane-1-carboxylate synthase-like [Gossypium arboreum]	Metabolism;Metabolism;Environmental Information Processing;Metabolism	Global and overview maps;Global and overview maps;Signal transduction;Amino acid metabolism	ko01100//Metabolic pathways;ko01110//Biosynthesis of secondary metabolites;ko04016//MAPK signaling pathway - plant;ko00270//Cysteine and methionine metabolism	K20772;K20772;K20772;K20772	-	GO:0005515//protein binding;GO:0016846//carbon-sulfur lyase activity;GO:0043168//anion binding	GO:0001101//response to acid chemical;GO:0006950//response to stress;GO:0007275//multicellular organism development;GO:0009692//ethylene metabolic process;GO:0009725//response to hormone;GO:0010243//response to organonitrogen compound;GO:0018871//1-aminocyclopropane-1-carboxylate metabolic process
GB_A12G2610	4.63364	1.32413e-84	3.68489e-82	ACS1	1-aminocyclopropane-1-carboxylate synthase-like [Gossypium hirsutum]	Metabolism;Metabolism;Environmental Information Processing;Metabolism	Global and overview maps;Global and overview maps;Signal transduction;Amino acid metabolism	ko01100//Metabolic pathways;ko01110//Biosynthesis of secondary metabolites;ko04016//MAPK signaling pathway - plant;ko00270//Cysteine and methionine metabolism	K20772;K20772;K20772;K20772	-	GO:0005515//protein binding;GO:0016846//carbon-sulfur lyase activity;GO:0043168//anion binding	GO:0001101//response to acid chemical;GO:0006950//response to stress;GO:0007275//multicellular organism development;GO:0009692//ethylene metabolic process;GO:0009725//response to hormone;GO:0010243//response to organonitrogen compound;GO:0018871//1-aminocyclopropane-1-carboxylate metabolic process
GB_D12G2617	3.4893	4.86667e-15	1.6131e-13	ACS1	1-aminocyclopropane-1-carboxylate synthase-like [Gossypium hirsutum]	Metabolism;Metabolism;Environmental Information Processing;Metabolism	Global and overview maps;Global and overview maps;Signal transduction;Amino acid metabolism	ko01100//Metabolic pathways;ko01110//Biosynthesis of secondary metabolites;ko04016//MAPK signaling pathway - plant;ko00270//Cysteine and methionine metabolism	K20772;K20772;K20772;K20772	-	GO:0005515//protein binding;GO:0016846//carbon-sulfur lyase activity;GO:0043168//anion binding	GO:0001101//response to acid chemical;GO:0006950//response to stress;GO:0007275//multicellular organism development;GO:0009692//ethylene metabolic process;GO:0009725//response to hormone;GO:0010243//response to organonitrogen compound;GO:0018871//1-aminocyclopropane-1-carboxylate metabolic process
GB_A08G1431	2.36134	9.43429e-08	1.4506e-06	ACS1	PREDICTED: 1-aminocyclopropane-1-carboxylate synthase-like [Gossypium hirsutum]	Metabolism;Metabolism;Environmental Information Processing;Metabolism	Global and overview maps;Global and overview maps;Signal transduction;Amino acid metabolism	ko01100//Metabolic pathways;ko01110//Biosynthesis of secondary metabolites;ko04016//MAPK signaling pathway - plant;ko00270//Cysteine and methionine metabolism	K20772;K20772;K20772;K20772	-	GO:0005515//protein binding;GO:0016846//carbon-sulfur lyase activity;GO:0043168//anion binding	GO:0001101//response to acid chemical;GO:0006950//response to stress;GO:0007275//multicellular organism development;GO:0009692//ethylene metabolic process;GO:0009725//response to hormone;GO:0010243//response to organonitrogen compound;GO:0018871//1-aminocyclopropane-1-carboxylate metabolic process
GB_A11G1600	8.61966	6.03839e-25	3.80468e-23	ACO1	PREDICTED: 1-aminocyclopropane-1-carboxylate oxidase-like [Gossypium hirsutum]	Metabolism;Metabolism;Metabolism	Global and overview maps;Global and overview maps;Amino acid metabolism	ko01100//Metabolic pathways;ko01110//Biosynthesis of secondary metabolites;ko00270//Cysteine and methionine metabolism	K05933;K05933;K05933	-	GO:0016705//oxidoreductase activity, acting on paired donors, with incorporation or reduction of molecular oxygen;GO:0043169//cation binding	GO:0044710//single-organism metabolic process
GB_D11G1649	5.73744	1.29349e-205	1.41045e-202	ACO1	PREDICTED: 1-aminocyclopropane-1-carboxylate oxidase-like [Gossypium hirsutum]	Metabolism;Metabolism;Metabolism	Global and overview maps;Global and overview maps;Amino acid metabolism	ko01100//Metabolic pathways;ko01110//Biosynthesis of secondary metabolites;ko00270//Cysteine and methionine metabolism	K05933;K05933;K05933	-	GO:0016705//oxidoreductase activity, acting on paired donors, with incorporation or reduction of molecular oxygen;GO:0043169//cation binding	GO:0044710//single-organism metabolic process
GB_D07G0937	2.86711	1.26483e-73	2.93832e-71	ACO3	PREDICTED: 1-aminocyclopropane-1-carboxylate oxidase 3-like [Gossypium raimondii]	Metabolism;Metabolism;Metabolism	Global and overview maps;Global and overview maps;Amino acid metabolism	ko01100//Metabolic pathways;ko01110//Biosynthesis of secondary metabolites;ko00270//Cysteine and methionine metabolism	K05933;K05933;K05933	-	GO:0016705//oxidoreductase activity, acting on paired donors, with incorporation or reduction of molecular oxygen;GO:0043169//cation binding	GO:0044710//single-organism metabolic process
GB_D07G0936	2.53677	5.51454e-51	8.32337e-49	ACO3	PREDICTED: 1-aminocyclopropane-1-carboxylate oxidase 1-like [Gossypium arboreum]	Metabolism;Metabolism;Metabolism	Global and overview maps;Global and overview maps;Amino acid metabolism	ko01100//Metabolic pathways;ko01110//Biosynthesis of secondary metabolites;ko00270//Cysteine and methionine metabolism	K05933;K05933;K05933	-	GO:0016705//oxidoreductase activity, acting on paired donors, with incorporation or reduction of molecular oxygen;GO:0043169//cation binding	GO:0044710//single-organism metabolic process
GB_A07G0931	2.31613	1.01984e-67	2.21508e-65	ACO3	PREDICTED: 1-aminocyclopropane-1-carboxylate oxidase 3-like [Gossypium hirsutum]	Metabolism;Metabolism;Metabolism	Global and overview maps;Global and overview maps;Amino acid metabolism	ko01100//Metabolic pathways;ko01110//Biosynthesis of secondary metabolites;ko00270//Cysteine and methionine metabolism	K05933;K05933;K05933	-	GO:0016705//oxidoreductase activity, acting on paired donors, with incorporation or reduction of molecular oxygen;GO:0043169//cation binding	GO:0044710//single-organism metabolic process
ET signaling
GB_D11G1218	2.07715	6.6874e-85	1.8806e-82	ERS1	PREDICTED: ethylene response sensor 1-like [Gossypium hirsutum]	Environmental Information Processing;Environmental Information Processing	Signal transduction;Signal transduction	ko04075//Plant hormone signal transduction;ko04016//MAPK signaling pathway - plant	K14509;K14509	GO:0031090//organelle membrane;GO:0031224//intrinsic component of membrane;GO:0043231//intracellular membrane-bounded organelle	GO:0004672//protein kinase activity;GO:0032550//purine ribonucleoside binding;GO:0043169//cation binding;GO:0060089//molecular transducer activity;GO:0072328//alkene binding	GO:0006468//protein phosphorylation;GO:0010104//regulation of ethylene-activated signaling pathway
GB_A02G0385	1.37505	5.08432e-33	4.48946e-31	ETR2	PREDICTED: protein EIN4-like [Gossypium arboreum]	Environmental Information Processing;Environmental Information Processing	Signal transduction;Signal transduction	ko04075//Plant hormone signal transduction;ko04016//MAPK signaling pathway - plant	K14509;K14509	GO:0031090//organelle membrane	GO:0004672//protein kinase activity;GO:0060089//molecular transducer activity	GO:0000160//phosphorelay signal transduction system;GO:0006468//protein phosphorylation
GB_A08G2279	2.7112	7.21116e-09	1.29687e-07	ERF1B	PREDICTED: ethylene-responsive transcription factor 15-like [Gossypium hirsutum]	Environmental Information Processing;Environmental Information Processing	Signal transduction;Signal transduction	ko04075//Plant hormone signal transduction;ko04016//MAPK signaling pathway - plant	K14516;K14516	GO:0043231//intracellular membrane-bounded organelle	GO:0001071//nucleic acid binding transcription factor activity	GO:0010468//regulation of gene expression;GO:0034645//cellular macromolecule biosynthetic process
GB_A02G0405	1.99057	1.17544e-07	1.78778e-06	ERF1B	PREDICTED: ethylene-responsive transcription factor 1B-like [Gossypium arboreum]	Environmental Information Processing;Environmental Information Processing	Signal transduction;Signal transduction	ko04075//Plant hormone signal transduction;ko04016//MAPK signaling pathway - plant	K14516;K14516	GO:0043231//intracellular membrane-bounded organelle	GO:0001071//nucleic acid binding transcription factor activity	GO:0000160//phosphorelay signal transduction system;GO:0006950//response to stress;GO:0009755//hormone-mediated signaling pathway;GO:0010468//regulation of gene expression;GO:0034645//cellular macromolecule biosynthetic process
GB_D02G0435	1.88375	4.66153e-05	0.000449098	ERF1B	PREDICTED: ethylene-responsive transcription factor 1B-like [Gossypium hirsutum]	Environmental Information Processing;Environmental Information Processing	Signal transduction;Signal transduction	ko04075//Plant hormone signal transduction;ko04016//MAPK signaling pathway - plant	K14516;K14516	GO:0043231//intracellular membrane-bounded organelle	GO:0001071//nucleic acid binding transcription factor activity	GO:0000160//phosphorelay signal transduction system;GO:0006950//response to stress;GO:0009755//hormone-mediated signaling pathway;GO:0010468//regulation of gene expression;GO:0034645//cellular macromolecule biosynthetic process
GB_D07G0415	1.71522	2.87348e-24	1.74271e-22	EBF2	PREDICTED: EIN3-binding F-box protein 1-like [Gossypium hirsutum]	Environmental Information Processing;Environmental Information Processing	Signal transduction;Signal transduction	ko04075//Plant hormone signal transduction;ko04016//MAPK signaling pathway - plant	K14515;K14515	-	-	-
GB_A13G2248	1.28108	9.58022e-20	4.54198e-18	EBF2	PREDICTED: EIN3-binding F-box protein 1-like [Gossypium hirsutum]	Environmental Information Processing;Environmental Information Processing	Signal transduction;Signal transduction	ko04075//Plant hormone signal transduction;ko04016//MAPK signaling pathway - plant	K14515;K14515	-	-	-
ABA
ABA biosynthesis
GB_D05G0762	-1.5751	1.67861e-10	3.63412e-09	--	Zeaxanthin epoxidase, chloroplastic [Gossypium arboreum]	-	-	-	-	-	-	GO:0044710//single-organism metabolic process
GB_D13G1842	1.76553	0.00161367	0.0103742	NCED3	PREDICTED: 9-cis-epoxycarotenoid dioxygenase NCED3, chloroplastic-like [Gossypium raimondii]	Metabolism;Metabolism;Metabolism	Global and overview maps;Global and overview maps;Metabolism of terpenoids and polyketides	ko01100//Metabolic pathways;ko01110//Biosynthesis of secondary metabolites;ko00906//Carotenoid biosynthesis	K09840;K09840;K09840	-	-	GO:0044710//single-organism metabolic process
GB_D06G1683	1.47865	0.0011562	0.00778242	NCED5	PREDICTED: probable 9-cis-epoxycarotenoid dioxygenase NCED5, chloroplastic [Gossypium hirsutum]	Metabolism;Metabolism;Metabolism	Global and overview maps;Global and overview maps;Metabolism of terpenoids and polyketides	ko01100//Metabolic pathways;ko01110//Biosynthesis of secondary metabolites;ko00906//Carotenoid biosynthesis	K09840;K09840;K09840	-	-	GO:0044710//single-organism metabolic process
GB_A06G1635	-1.58496	0.00524284	0.0281368	NCED3	PREDICTED: probable 9-cis-epoxycarotenoid dioxygenase NCED5, chloroplastic [Gossypium hirsutum]	Metabolism;Metabolism;Metabolism	Global and overview maps;Global and overview maps;Metabolism of terpenoids and polyketides	ko01100//Metabolic pathways;ko01110//Biosynthesis of secondary metabolites;ko00906//Carotenoid biosynthesis	K09840;K09840;K09840	-	-	GO:0044710//single-organism metabolic process
GB_A12G2309	-2.0639	2.96637e-40	3.42324e-38	CCD4	PREDICTED: probable carotenoid cleavage dioxygenase 4, chloroplastic [Gossypium arboreum]	Metabolism;Metabolism;Metabolism	Global and overview maps;Global and overview maps;Metabolism of terpenoids and polyketides	ko01100//Metabolic pathways;ko01110//Biosynthesis of secondary metabolites;ko00906//Carotenoid biosynthesis	K09840;K09840;K09840	-	-	GO:0044710//single-organism metabolic process
GB_D07G1243	4.51431	7.85353e-194	7.9174e-191	AAO4	PREDICTED: abscisic-aldehyde oxidase-like [Gossypium hirsutum]	Metabolism;Metabolism;Metabolism	Global and overview maps;Global and overview maps;Metabolism of terpenoids and polyketides	ko01100//Metabolic pathways;ko01110//Biosynthesis of secondary metabolites;ko00906//Carotenoid biosynthesis	K09842;K09842;K09842	-	GO:0000166//nucleotide binding;GO:0016491//oxidoreductase activity;GO:0046914//transition metal ion binding;GO:0051536//iron-sulfur cluster binding	GO:0044710//single-organism metabolic process
GB_A07G1245	4.44579	1.83774e-139	1.12865e-136	AAO3	PREDICTED: abscisic-aldehyde oxidase-like [Gossypium arboreum]	Metabolism;Metabolism;Metabolism	Global and overview maps;Global and overview maps;Metabolism of terpenoids and polyketides	ko01100//Metabolic pathways;ko01110//Biosynthesis of secondary metabolites;ko00906//Carotenoid biosynthesis	K09842;K09842;K09842	-	GO:0000166//nucleotide binding;GO:0016491//oxidoreductase activity;GO:0046914//transition metal ion binding;GO:0051536//iron-sulfur cluster binding	GO:0044710//single-organism metabolic process
GB_A07G1078	4.93231	1.17444e-07	1.78678e-06	CYP707A2	PREDICTED: abscisic acid 8'-hydroxylase 2 [Gossypium arboreum]	Metabolism	Metabolism of terpenoids and polyketides	ko00906//Carotenoid biosynthesis	K09843	GO:0031224//intrinsic component of membrane	GO:0016709//oxidoreductase activity, acting on paired donors, with incorporation or reduction of molecular oxygen, NAD(P)H as one donor, and incorporation of one atom of oxygen;GO:0046906//tetrapyrrole binding;GO:0046914//transition metal ion binding	GO:0009687//abscisic acid metabolic process;GO:0010162//seed dormancy process;GO:0050896//response to stimulus
GB_D07G1080	3.14896	6.86885e-19	3.09451e-17	CYP707A2	PREDICTED: abscisic acid 8'-hydroxylase 2-like [Gossypium hirsutum]	Metabolism	Metabolism of terpenoids and polyketides	ko00906//Carotenoid biosynthesis	K09843	GO:0031224//intrinsic component of membrane	GO:0016709//oxidoreductase activity, acting on paired donors, with incorporation or reduction of molecular oxygen, NAD(P)H as one donor, and incorporation of one atom of oxygen;GO:0046906//tetrapyrrole binding;GO:0046914//transition metal ion binding	GO:0009687//abscisic acid metabolic process;GO:0010162//seed dormancy process;GO:0050896//response to stimulus
GB_D03G1429	1.29994	4.61701e-10	9.53105e-09	CYP707A2	PREDICTED: abscisic acid 8'-hydroxylase 2-like [Gossypium arboreum]	Metabolism	Metabolism of terpenoids and polyketides	ko00906//Carotenoid biosynthesis	K09843	GO:0031224//intrinsic component of membrane	GO:0016709//oxidoreductase activity, acting on paired donors, with incorporation or reduction of molecular oxygen, NAD(P)H as one donor, and incorporation of one atom of oxygen;GO:0046906//tetrapyrrole binding;GO:0046914//transition metal ion binding	GO:0009687//abscisic acid metabolic process;GO:0010162//seed dormancy process;GO:0050896//response to stimulus
GB_D05G2083	-1.11587	6.97819e-05	0.000645844	CYP707A4	PREDICTED: abscisic acid 8'-hydroxylase 4-like [Gossypium hirsutum]	Metabolism	Metabolism of terpenoids and polyketides	ko00906//Carotenoid biosynthesis	K09843	-	GO:0016491//oxidoreductase activity;GO:0046906//tetrapyrrole binding;GO:0046914//transition metal ion binding	GO:0044710//single-organism metabolic process
GB_D12G0642	-1.47558	0.000367153	0.00284227	CYP707A3	PREDICTED: abscisic acid 8'-hydroxylase 3-like [Gossypium raimondii]	-	-	-	-	-	GO:0016491//oxidoreductase activity;GO:0043169//cation binding;GO:0046906//tetrapyrrole binding	GO:0044710//single-organism metabolic process
GB_A05G2061	-1.88011	0.00348492	0.020024	CYP707A4	PREDICTED: abscisic acid 8'-hydroxylase 4-like [Gossypium hirsutum]	Metabolism	Metabolism of terpenoids and polyketides	ko00906//Carotenoid biosynthesis	K09843	-	GO:0016491//oxidoreductase activity;GO:0046906//tetrapyrrole binding;GO:0046914//transition metal ion binding	GO:0044710//single-organism metabolic process
ABA signaling
GB_A03G0057	1.33958	6.89621e-05	0.000639588	PYL1	PREDICTED: abscisic acid receptor PYR1-like [Gossypium hirsutum]	Environmental Information Processing;Environmental Information Processing	Signal transduction;Signal transduction	ko04075//Plant hormone signal transduction;ko04016//MAPK signaling pathway - plant	K14496;K14496	-	-	-
GB_A05G3150	-1.1379	0.00333271	0.0192508	PYL4	PREDICTED: abscisic acid receptor PYL4-like [Gossypium raimondii]	Environmental Information Processing;Environmental Information Processing	Signal transduction;Signal transduction	ko04075//Plant hormone signal transduction;ko04016//MAPK signaling pathway - plant	K14496;K14496	GO:0043231//intracellular membrane-bounded organelle	GO:0019840//isoprenoid binding;GO:0046983//protein dimerization activity	GO:0009755//hormone-mediated signaling pathway
GB_A09G2105	6.04075	2.56596e-06	3.16706e-05	PP2C51	PREDICTED: probable protein phosphatase 2C 51 isoform X1 [Gossypium hirsutum]	Environmental Information Processing;Environmental Information Processing	Signal transduction;Signal transduction	ko04075//Plant hormone signal transduction;ko04016//MAPK signaling pathway - plant	K14497;K14497	-	GO:0004721//phosphoprotein phosphatase activity;GO:0043169//cation binding	GO:0006464//cellular protein modification process
GB_D09G1953	5.16881	1.00212e-15	3.53894e-14	PP2C51	PREDICTED: probable protein phosphatase 2C 8 [Gossypium hirsutum]	Environmental Information Processing;Environmental Information Processing	Signal transduction;Signal transduction	ko04075//Plant hormone signal transduction;ko04016//MAPK signaling pathway - plant	K14497;K14497	-	GO:0004721//phosphoprotein phosphatase activity;GO:0043169//cation binding	GO:0006464//cellular protein modification process
GB_A12G2801	4.29462	0.00218363	0.0134123	PP2C51	PREDICTED: probable protein phosphatase 2C 8 isoform X2 [Gossypium hirsutum]	Environmental Information Processing;Environmental Information Processing	Signal transduction;Signal transduction	ko04075//Plant hormone signal transduction;ko04016//MAPK signaling pathway - plant	K14497;K14497	-	GO:0004721//phosphoprotein phosphatase activity;GO:0043169//cation binding	GO:0006464//cellular protein modification process
GB_A13G2764	3.77259	4.12579e-05	0.000402052	At2g30020	PREDICTED: probable protein phosphatase 2C 25 [Gossypium arboreum]	-	-	-	-	-	GO:0004721//phosphoprotein phosphatase activity;GO:0043169//cation binding	GO:0006464//cellular protein modification process
GB_D12G2807	3.64598	2.26363e-37	2.35307e-35	PP2C51	PREDICTED: probable protein phosphatase 2C 8 isoform X2 [Gossypium hirsutum]	Environmental Information Processing;Environmental Information Processing	Signal transduction;Signal transduction	ko04075//Plant hormone signal transduction;ko04016//MAPK signaling pathway - plant	K14497;K14497	-	GO:0004721//phosphoprotein phosphatase activity;GO:0043169//cation binding	GO:0006464//cellular protein modification process
GB_D05G0450	3.31005	8.15586e-17	3.13282e-15	At5g26010	PREDICTED: probable protein phosphatase 2C 72 [Gossypium hirsutum]	-	-	-	-	-	GO:0016791//phosphatase activity	GO:0006796//phosphate-containing compound metabolic process
MSTRG.9083	2.82725	8.42044e-08	1.30372e-06	Os01g0656200	PREDICTED: probable protein phosphatase 2C 51 [Gossypium arboreum]	Environmental Information Processing;Environmental Information Processing	Signal transduction;Signal transduction	ko04075//Plant hormone signal transduction;ko04016//MAPK signaling pathway - plant	K14497;K14497	-	GO:0004721//phosphoprotein phosphatase activity;GO:0043169//cation binding	GO:0006464//cellular protein modification process
GB_D13G2698	1.98416	1.27389e-06	1.65247e-05	At2g30020	PREDICTED: probable protein phosphatase 2C 25 [Gossypium hirsutum]	-	-	-	-	-	GO:0004721//phosphoprotein phosphatase activity;GO:0043169//cation binding	GO:0006464//cellular protein modification process
GB_D06G0716	1.70018	1.83715e-43	2.34274e-41	At2g20050/At2g20040	PREDICTED: protein phosphatase 2C and cyclic nucleotide-binding/kinase domain-containing protein-like isoform X1 [Gossypium hirsutum]	-	-	-	-	GO:0016020//membrane;GO:0044424//intracellular part	GO:0004672//protein kinase activity;GO:0004721//phosphoprotein phosphatase activity;GO:0019887//protein kinase regulator activity;GO:0032550//purine ribonucleoside binding;GO:0043169//cation binding	GO:0001932//regulation of protein phosphorylation
GB_D06G0736	1.63552	6.67048e-25	4.18813e-23	ABI1	PREDICTED: protein phosphatase 2C 56-like isoform X1 [Gossypium hirsutum]	Environmental Information Processing;Environmental Information Processing	Signal transduction;Signal transduction	ko04075//Plant hormone signal transduction;ko04016//MAPK signaling pathway - plant	K14497;K14497	-	GO:0004721//phosphoprotein phosphatase activity;GO:0043169//cation binding	GO:0006464//cellular protein modification process
GB_A08G2464	1.58796	3.71821e-21	1.90295e-19	At3g05640	PREDICTED: probable protein phosphatase 2C 34 isoform X1 [Gossypium hirsutum]	-	-	-	-	-	-	-
GB_D04G1655	1.52634	0.00318669	0.0185417	At4g28400	PREDICTED: probable protein phosphatase 2C 58 [Gossypium hirsutum]	-	-	-	-	-	-	-
GB_A02G0528	1.47701	2.96901e-37	3.06851e-35	At3g05640	PREDICTED: probable protein phosphatase 2C 34 [Gossypium arboreum]	-	-	-	-	-	GO:0016791//phosphatase activity	GO:0006796//phosphate-containing compound metabolic process
MSTRG.48587	1.37754	5.15279e-14	1.56342e-12	At1g34750	PREDICTED: probable protein phosphatase 2C 9 isoform X1 [Gossypium raimondii]	-	-	-	-	GO:0016020//membrane	GO:0016791//phosphatase activity;GO:0043169//cation binding	GO:0006796//phosphate-containing compound metabolic process;GO:0009814//defense response, incompatible interaction
GB_A12G2803	1.34747	2.01413e-22	1.11289e-20	At5g53140	PREDICTED: probable protein phosphatase 2C 76 [Gossypium raimondii]	-	-	-	-	-	GO:0004721//phosphoprotein phosphatase activity;GO:0043169//cation binding	GO:0006464//cellular protein modification process;GO:0048588//developmental cell growth
GB_D12G2936	1.29754	1.67439e-09	3.22859e-08	AHG1	PREDICTED: probable protein phosphatase 2C 75 [Gossypium hirsutum]	Environmental Information Processing;Environmental Information Processing	Signal transduction;Signal transduction	ko04075//Plant hormone signal transduction;ko04016//MAPK signaling pathway - plant	K14497;K14497	-	GO:0004721//phosphoprotein phosphatase activity;GO:0043169//cation binding	GO:0001101//response to acid chemical;GO:0003006//developmental process involved in reproduction;GO:0006631//fatty acid metabolic process;GO:0006721//terpenoid metabolic process;GO:0009409//response to cold;GO:0009639//response to red or far red light;GO:0009756//carbohydrate mediated signaling;GO:0032446//protein modification by small protein conjugation;GO:0048507//meristem development;GO:00485…
GB_D05G0612	1.26342	2.30743e-06	2.87586e-05	At4g31860	PREDICTED: probable protein phosphatase 2C 60 [Gossypium hirsutum]	-	-	-	-	-	-	-
GB_D06G0543	1.16634	1.12857e-28	8.43365e-27	Os02g0799000	PREDICTED: probable protein phosphatase 2C 27 isoform X2 [Gossypium hirsutum]	-	-	-	-	-	GO:0004721//phosphoprotein phosphatase activity;GO:0043169//cation binding	GO:0006464//cellular protein modification process
GB_D08G2454	1.04188	9.48139e-22	5.03579e-20	At3g05640	PREDICTED: probable protein phosphatase 2C 34 isoform X2 [Gossypium raimondii]	-	-	-	-	-	-	-
GB_A10G1893	-1.01223	1.4516e-07	2.17744e-06	At3g16560	PREDICTED: probable protein phosphatase 2C 40 isoform X1 [Gossypium hirsutum]	-	-	-	-	-	GO:0016791//phosphatase activity;GO:0043169//cation binding	GO:0006796//phosphate-containing compound metabolic process
GB_A11G3105	-1.04249	2.51161e-05	0.000255567	At1g09160	PREDICTED: probable protein phosphatase 2C 5 [Gossypium arboreum]	-	-	-	-	GO:0016020//membrane	GO:0016791//phosphatase activity;GO:0043169//cation binding	GO:0006796//phosphate-containing compound metabolic process
GB_D10G1893	-1.04499	2.39642e-06	2.97567e-05	At3g16560	PREDICTED: probable protein phosphatase 2C 40 [Gossypium hirsutum]	-	-	-	-	-	GO:0016791//phosphatase activity;GO:0043169//cation binding	GO:0006796//phosphate-containing compound metabolic process
GB_D11G3101	-1.10055	5.26299e-06	6.13586e-05	At1g09160	PREDICTED: probable protein phosphatase 2C 5 [Gossypium raimondii]	-	-	-	-	GO:0016020//membrane	GO:0016791//phosphatase activity;GO:0043169//cation binding	GO:0006796//phosphate-containing compound metabolic process
GB_D02G0630	-1.1331	1.29612e-06	1.67683e-05	At1g48040	PREDICTED: probable protein phosphatase 2C 13 [Gossypium hirsutum]	-	-	-	-	-	GO:0004721//phosphoprotein phosphatase activity;GO:0043169//cation binding	GO:0006464//cellular protein modification process
GB_A08G2458	-1.42798	7.70252e-05	0.000706166	At1g09160	PREDICTED: probable protein phosphatase 2C 5 [Gossypium arboreum]	-	-	-	-	GO:0016020//membrane	GO:0016791//phosphatase activity;GO:0043169//cation binding	GO:0006796//phosphate-containing compound metabolic process
GB_A13G1415	-1.58496	0.00302563	0.0177456	PPC6-7	PREDICTED: probable protein phosphatase 2C 73 [Gossypium hirsutum]	-	-	-	-	-	-	-
GB_A09G1885	-1.81055	0.00281008	0.0166884	PP2C38	PREDICTED: probable protein phosphatase 2C 38 [Gossypium arboreum]	-	-	-	-	-	GO:0004721//phosphoprotein phosphatase activity;GO:0043169//cation binding	GO:0006464//cellular protein modification process
GB_D09G1725	-2.31228	7.00424e-09	1.2605e-07	PP2C38	PREDICTED: probable protein phosphatase 2C 38 [Gossypium hirsutum]	-	-	-	-	-	GO:0004721//phosphoprotein phosphatase activity;GO:0043169//cation binding	GO:0006464//cellular protein modification process
GB_D08G1980	4.39369	2.44659e-31	2.02673e-29	SAPK3	PREDICTED: serine/threonine-protein kinase SAPK3-like [Gossypium raimondii]	Environmental Information Processing;Environmental Information Processing	Signal transduction;Signal transduction	ko04075//Plant hormone signal transduction;ko04016//MAPK signaling pathway - plant	K14498;K14498	-	GO:0004672//protein kinase activity;GO:0032550//purine ribonucleoside binding	GO:0006464//cellular protein modification process;GO:0006796//phosphate-containing compound metabolic process
GB_A08G1990	2.87935	1.09446e-15	3.85484e-14	SAPK3	PREDICTED: serine/threonine-protein kinase SAPK3-like isoform X2 [Gossypium arboreum]	Environmental Information Processing;Environmental Information Processing	Signal transduction;Signal transduction	ko04075//Plant hormone signal transduction;ko04016//MAPK signaling pathway - plant	K14498;K14498	-	GO:0004672//protein kinase activity;GO:0032550//purine ribonucleoside binding	GO:0006464//cellular protein modification process;GO:0006796//phosphate-containing compound metabolic process
GB_A05G2275	2.25226	1.26826e-09	2.48494e-08	SAPK1	PREDICTED: serine/threonine-protein kinase SAPK2-like [Gossypium hirsutum]	Environmental Information Processing;Environmental Information Processing	Signal transduction;Signal transduction	ko04075//Plant hormone signal transduction;ko04016//MAPK signaling pathway - plant	K14498;K14498	GO:0030529//intracellular ribonucleoprotein complex;GO:0043231//intracellular membrane-bounded organelle	GO:0004672//protein kinase activity;GO:0005198//structural molecule activity;GO:0032550//purine ribonucleoside binding	GO:0006464//cellular protein modification process;GO:0006796//phosphate-containing compound metabolic process;GO:0006950//response to stress;GO:0010467//gene expression
GB_D11G0567	-1.08972	0.00479717	0.0261001	SAPK1	PREDICTED: serine/threonine-protein kinase SAPK2-like [Gossypium hirsutum]	Environmental Information Processing;Environmental Information Processing	Signal transduction;Signal transduction	ko04075//Plant hormone signal transduction;ko04016//MAPK signaling pathway - plant	K14498;K14498	-	GO:0004672//protein kinase activity;GO:0032550//purine ribonucleoside binding	GO:0006464//cellular protein modification process;GO:0006796//phosphate-containing compound metabolic process
GB_D10G1198	-1.16463	0.00749248	0.0379712	SRK2A	PREDICTED: serine/threonine-protein kinase SRK2A [Gossypium raimondii]	Environmental Information Processing;Environmental Information Processing	Signal transduction;Signal transduction	ko04075//Plant hormone signal transduction;ko04016//MAPK signaling pathway - plant	K14498;K14498	-	GO:0004672//protein kinase activity;GO:0032550//purine ribonucleoside binding	GO:0000041//transition metal ion transport;GO:0001101//response to acid chemical;GO:0006464//cellular protein modification process;GO:0006796//phosphate-containing compound metabolic process;GO:0009267//cellular response to starvation;GO:0015698//inorganic anion transport
GB_A10G1799	-1.44736	0.000267727	0.00215663	SRK2A	PREDICTED: serine/threonine-protein kinase SRK2A [Gossypium arboreum]	Environmental Information Processing;Environmental Information Processing	Signal transduction;Signal transduction	ko04075//Plant hormone signal transduction;ko04016//MAPK signaling pathway - plant	K14498;K14498	-	GO:0004672//protein kinase activity;GO:0032550//purine ribonucleoside binding	GO:0000041//transition metal ion transport;GO:0001101//response to acid chemical;GO:0006464//cellular protein modification process;GO:0006796//phosphate-containing compound metabolic process;GO:0009267//cellular response to starvation;GO:0015698//inorganic anion transport
GB_D01G2423	2.85378	3.91061e-07	5.49573e-06	ABI5	PREDICTED: protein ABSCISIC ACID-INSENSITIVE 5-like [Gossypium hirsutum]	Environmental Information Processing	Signal transduction	ko04075//Plant hormone signal transduction	K14432	GO:0043231//intracellular membrane-bounded organelle	GO:0003677//DNA binding	GO:0003006//developmental process involved in reproduction;GO:0006355//regulation of transcription, DNA-templated;GO:0009409//response to cold;GO:0009639//response to red or far red light;GO:0009685//gibberellin metabolic process;GO:0009756//carbohydrate mediated signaling;GO:0010029//regulation of seed germination;GO:0010476//gibberellin mediated signaling pathway;GO:0032446//protein modificatio…
GB_A12G0222	1.29026	1.45492e-31	1.21656e-29	ABF3	abscisic acid-insensitive 5-like protein 4 [Gossypium arboreum]	Environmental Information Processing	Signal transduction	ko04075//Plant hormone signal transduction	K14432	-	GO:0003677//DNA binding	GO:0010468//regulation of gene expression
GB_D02G2358	1.22564	2.92487e-27	2.0509e-25	ABF4	PREDICTED: ABSCISIC ACID-INSENSITIVE 5-like protein 7 isoform X2 [Gossypium hirsutum]	Environmental Information Processing	Signal transduction	ko04075//Plant hormone signal transduction	K14432	-	-	-
GB_D12G0238	1.21154	1.59566e-23	9.27107e-22	ABF4	PREDICTED: ABSCISIC ACID-INSENSITIVE 5-like protein 7 [Gossypium raimondii]	Environmental Information Processing	Signal transduction	ko04075//Plant hormone signal transduction	K14432	-	GO:0003677//DNA binding	GO:0010468//regulation of gene expression
GB_A03G2211	1.03736	8.784e-20	4.17932e-18	ABF4	PREDICTED: ABSCISIC ACID-INSENSITIVE 5-like protein 7 [Gossypium arboreum]	Environmental Information Processing	Signal transduction	ko04075//Plant hormone signal transduction	K14432	-	-	-
AUXIN
auxin biosynthesis
GB_D09G1844	-2.84398	0.00054356	0.00400925	TAR2	PREDICTED: tryptophan aminotransferase-related protein 2 isoform X1 [Gossypium raimondii]	Metabolism;Metabolism	Global and overview maps;Amino acid metabolism	ko01100//Metabolic pathways;ko00380//Tryptophan metabolism	K16903;K16903	GO:0031224//intrinsic component of membrane	GO:0016846//carbon-sulfur lyase activity;GO:0043168//anion binding;GO:0070529//L-tryptophan aminotransferase activity	GO:0009617//response to bacterium;GO:0009630//gravitropism;GO:0009683//indoleacetic acid metabolic process;GO:0009725//response to hormone;GO:0009793//embryo development ending in seed dormancy;GO:0010051//xylem and phloem pattern formation;GO:0010074//maintenance of meristem identity;GO:0048364//root development;GO:0048438//floral whorl development
GB_A08G1463	-1.84125	2.9689e-16	1.09704e-14	YUC10	PREDICTED: probable indole-3-pyruvate monooxygenase YUCCA10 [Gossypium hirsutum]	Metabolism;Metabolism	Global and overview maps;Amino acid metabolism	ko01100//Metabolic pathways;ko00380//Tryptophan metabolism	K11816;K11816	-	GO:0000166//nucleotide binding;GO:0016709//oxidoreductase activity, acting on paired donors, with incorporation or reduction of molecular oxygen, NAD(P)H as one donor, and incorporation of one atom of oxygen	GO:0009653//anatomical structure morphogenesis;GO:0009850//auxin metabolic process;GO:0044710//single-organism metabolic process
GB_D05G0242	-2.73929	0.00826138	0.0410961	YUC2	PREDICTED: indole-3-pyruvate monooxygenase YUCCA2-like [Gossypium hirsutum]	Metabolism;Metabolism	Global and overview maps;Amino acid metabolism	ko01100//Metabolic pathways;ko00380//Tryptophan metabolism	K11816;K11816	-	GO:0000166//nucleotide binding;GO:0016709//oxidoreductase activity, acting on paired donors, with incorporation or reduction of molecular oxygen, NAD(P)H as one donor, and incorporation of one atom of oxygen	GO:0009850//auxin metabolic process;GO:0044710//single-organism metabolic process
GB_A08G2255	1.13948	6.15686e-14	1.85334e-12	TSA1	PREDICTED: tryptophan synthase alpha chain-like isoform X1 [Gossypium hirsutum]	Metabolism;Metabolism;Metabolism;Metabolism;Metabolism	Global and overview maps;Global and overview maps;Global and overview maps;Amino acid metabolism;Amino acid metabolism	ko01100//Metabolic pathways;ko01110//Biosynthesis of secondary metabolites;ko01230//Biosynthesis of amino acids;ko00260//Glycine, serine and threonine metabolism;ko00400//Phenylalanine, tyrosine and tryptophan biosynthesis	K01695;K01695;K01695;K01695;K01695	GO:0009532//plastid stroma	GO:0016832//aldehyde-lyase activity;GO:0016836//hydro-lyase activity	GO:0002682//regulation of immune system process;GO:0006568//tryptophan metabolic process;GO:0006605//protein targeting;GO:0008652//cellular amino acid biosynthetic process;GO:0009606//tropism;GO:0009617//response to bacterium;GO:0009620//response to fungus;GO:0009683//indoleacetic acid metabolic process;GO:0009696//salicylic acid metabolic process;GO:0009755//hormone-mediated signaling pathway;GO…
GB_D05G3112	6.03315	0	0	ASA1	PREDICTED: anthranilate synthase alpha subunit 1, chloroplastic-like [Gossypium hirsutum]	Metabolism;Metabolism;Metabolism;Metabolism	Global and overview maps;Global and overview maps;Global and overview maps;Amino acid metabolism	ko01100//Metabolic pathways;ko01110//Biosynthesis of secondary metabolites;ko01230//Biosynthesis of amino acids;ko00400//Phenylalanine, tyrosine and tryptophan biosynthesis	K01657;K01657;K01657;K01657	-	GO:0016833//oxo-acid-lyase activity	GO:0008152//metabolic process
GB_A05G3143	2.37491	2.83921e-56	4.97383e-54	ASA1	PREDICTED: anthranilate synthase alpha subunit 1, chloroplastic-like [Gossypium hirsutum]	Metabolism;Metabolism;Metabolism;Metabolism	Global and overview maps;Global and overview maps;Global and overview maps;Amino acid metabolism	ko01100//Metabolic pathways;ko01110//Biosynthesis of secondary metabolites;ko01230//Biosynthesis of amino acids;ko00400//Phenylalanine, tyrosine and tryptophan biosynthesis	K01657;K01657;K01657;K01657	-	GO:0016833//oxo-acid-lyase activity	GO:0008152//metabolic process
GB_D10G0662	4.63703	2.54005e-54	4.17591e-52	ILL4	PREDICTED: IAA-amino acid hydrolase ILR1-like 4 [Gossypium hirsutum]	-	-	-	-	-	-	-
GB_A06G0501	4.01839	5.00394e-152	3.38438e-149	ILL6	PREDICTED: IAA-amino acid hydrolase ILR1-like 6 [Gossypium hirsutum]	-	-	-	-	-	GO:0016811//hydrolase activity, acting on carbon-nitrogen (but not peptide) bonds, in linear amides	GO:0001101//response to acid chemical;GO:0006950//response to stress;GO:0009694//jasmonic acid metabolic process;GO:0051707//response to other organism
GB_A10G0634	3.18161	8.35444e-103	3.21141e-100	ILL4	PREDICTED: IAA-amino acid hydrolase ILR1-like 4 [Gossypium arboreum]	-	-	-	-	-	-	-
GB_D06G0495	2.81086	5.97318e-98	2.08597e-95	ILL6	PREDICTED: IAA-amino acid hydrolase ILR1-like 6 [Gossypium hirsutum]	-	-	-	-	-	GO:0016811//hydrolase activity, acting on carbon-nitrogen (but not peptide) bonds, in linear amides	GO:0001101//response to acid chemical;GO:0006950//response to stress;GO:0009694//jasmonic acid metabolic process;GO:0051707//response to other organism
GB_A05G2389	2.39147	1.23084e-45	1.67768e-43	ILL6	PREDICTED: IAA-amino acid hydrolase ILR1-like 6 [Gossypium arboreum]	-	-	-	-	-	GO:0003824//catalytic activity	GO:0001101//response to acid chemical;GO:0006950//response to stress;GO:0009694//jasmonic acid metabolic process;GO:0051707//response to other organism
GB_D05G2394	2.05517	2.01047e-27	1.41904e-25	ILL6	PREDICTED: IAA-amino acid hydrolase ILR1-like 6 [Gossypium hirsutum]	-	-	-	-	-	GO:0016811//hydrolase activity, acting on carbon-nitrogen (but not peptide) bonds, in linear amides	GO:0001101//response to acid chemical;GO:0006950//response to stress;GO:0009694//jasmonic acid metabolic process;GO:0051707//response to other organism
GB_D04G1619	1.61693	8.36233e-05	0.000761172	ILL1	PREDICTED: IAA-amino acid hydrolase ILR1-like 1 [Gossypium hirsutum]	-	-	-	-	-	GO:0016811//hydrolase activity, acting on carbon-nitrogen (but not peptide) bonds, in linear amides	-
auxin signaling
GB_D13G0167	-1.34395	0.006104	0.031928	LAX2	PREDICTED: auxin transporter-like protein 2 [Gossypium hirsutum]	Environmental Information Processing	Signal transduction	ko04075//Plant hormone signal transduction	K13946	GO:0031224//intrinsic component of membrane	-	-
GB_A01G1889	-1.74036	0.00557569	0.0296462	LAX5	PREDICTED: auxin transporter-like protein 5 [Gossypium hirsutum]	Environmental Information Processing	Signal transduction	ko04075//Plant hormone signal transduction	K13946	GO:0031224//intrinsic component of membrane	GO:0015291//secondary active transmembrane transporter activity	GO:0009755//hormone-mediated signaling pathway;GO:0010051//xylem and phloem pattern formation;GO:0046942//carboxylic acid transport;GO:0048509//regulation of meristem development
GB_D01G1986	-2.28898	0.00439183	0.0242811	LAX5	PREDICTED: auxin transporter-like protein 2 [Gossypium hirsutum]	Environmental Information Processing	Signal transduction	ko04075//Plant hormone signal transduction	K13946	GO:0031224//intrinsic component of membrane	GO:0015291//secondary active transmembrane transporter activity	GO:0009755//hormone-mediated signaling pathway;GO:0010051//xylem and phloem pattern formation;GO:0046942//carboxylic acid transport;GO:0048509//regulation of meristem development
GB_A03G2367	-4.48543	0.0074003	0.037554	LAX5	PREDICTED: auxin transporter-like protein 2 [Gossypium arboreum]	Environmental Information Processing	Signal transduction	ko04075//Plant hormone signal transduction	K13946	GO:0031224//intrinsic component of membrane	GO:0015291//secondary active transmembrane transporter activity	GO:0009755//hormone-mediated signaling pathway;GO:0010051//xylem and phloem pattern formation;GO:0046942//carboxylic acid transport;GO:0048509//regulation of meristem development
GB_D06G0345	-1.00603	0.00225139	0.0137809	At5g49980	PREDICTED: transport inhibitor response 1-like protein [Gossypium raimondii]	-	-	-	-	-	-	-
GB_A06G0350	-1.11032	0.000413103	0.00315457	At5g49980	PREDICTED: transport inhibitor response 1-like protein [Gossypium arboreum]	-	-	-	-	-	-	-
GB_D10G0228	-1.12351	2.12227e-05	0.000219673	TIR1	PREDICTED: protein TRANSPORT INHIBITOR RESPONSE 1-like [Gossypium raimondii]	Environmental Information Processing	Signal transduction	ko04075//Plant hormone signal transduction	K14485	-	-	GO:0009755//hormone-mediated signaling pathway
GB_A10G0221	-1.52602	4.40566e-18	1.85939e-16	TIR1	PREDICTED: protein TRANSPORT INHIBITOR RESPONSE 1-like [Gossypium raimondii]	Environmental Information Processing	Signal transduction	ko04075//Plant hormone signal transduction	K14485	-	-	GO:0009755//hormone-mediated signaling pathway
GB_D06G2305	3.08152	2.5758e-27	1.81328e-25	IAA26	PREDICTED: auxin-responsive protein IAA18-like [Gossypium raimondii]	Environmental Information Processing	Signal transduction	ko04075//Plant hormone signal transduction	K14484	-	GO:0005515//protein binding	GO:0009755//hormone-mediated signaling pathway;GO:0010468//regulation of gene expression;GO:0034645//cellular macromolecule biosynthetic process
GB_A08G0693	2.75398	0.00664093	0.0343325	AUX22D	PREDICTED: auxin-induced protein 22D-like [Gossypium arboreum]	Environmental Information Processing	Signal transduction	ko04075//Plant hormone signal transduction	K14484	-	GO:0005515//protein binding	GO:0009755//hormone-mediated signaling pathway;GO:0010468//regulation of gene expression;GO:0034645//cellular macromolecule biosynthetic process
GB_A06G2206	2.54523	1.40781e-31	1.179e-29	IAA26	PREDICTED: auxin-responsive protein IAA26-like [Gossypium hirsutum]	Environmental Information Processing	Signal transduction	ko04075//Plant hormone signal transduction	K14484	-	-	GO:0009987//cellular process
GB_A08G2296	2.22676	3.69102e-67	7.92027e-65	IAA11	PREDICTED: auxin-responsive protein IAA11-like isoform X1 [Gossypium arboreum]	Environmental Information Processing	Signal transduction	ko04075//Plant hormone signal transduction	K14484	-	-	GO:0010467//gene expression;GO:0034645//cellular macromolecule biosynthetic process;GO:0050794//regulation of cellular process
GB_D08G2287	1.88989	8.7266e-42	1.0573e-39	IAA11	auxin-responsive protein IAA11-like [Gossypium hirsutum]	Environmental Information Processing	Signal transduction	ko04075//Plant hormone signal transduction	K14484	-	-	GO:0010467//gene expression;GO:0034645//cellular macromolecule biosynthetic process;GO:0050794//regulation of cellular process
GB_A07G2451	-1.00934	3.72479e-06	4.47436e-05	AUX28	PREDICTED: auxin-induced protein AUX28-like [Gossypium arboreum]	Environmental Information Processing	Signal transduction	ko04075//Plant hormone signal transduction	K14484	-	GO:0005515//protein binding	GO:0009755//hormone-mediated signaling pathway;GO:0010468//regulation of gene expression;GO:0034645//cellular macromolecule biosynthetic process
GB_D05G1289	-1.01462	0.000359339	0.00278906	IAA16	PREDICTED: auxin-responsive protein IAA16 [Gossypium raimondii]	Environmental Information Processing	Signal transduction	ko04075//Plant hormone signal transduction	K14484	-	GO:0005515//protein binding	GO:0009755//hormone-mediated signaling pathway;GO:0010468//regulation of gene expression;GO:0034645//cellular macromolecule biosynthetic process
GB_D03G0644	-1.11596	0.000349504	0.00272102	IAA27	PREDICTED: auxin-responsive protein IAA27-like [Gossypium hirsutum]	Environmental Information Processing	Signal transduction	ko04075//Plant hormone signal transduction	K14484	-	GO:0005515//protein binding	GO:0009755//hormone-mediated signaling pathway;GO:0010468//regulation of gene expression;GO:0034645//cellular macromolecule biosynthetic process
GB_D07G2422	-1.15903	1.05384e-08	1.85088e-07	AUX28	PREDICTED: auxin-induced protein AUX28-like [Gossypium raimondii]	Environmental Information Processing	Signal transduction	ko04075//Plant hormone signal transduction	K14484	-	GO:0005515//protein binding	GO:0009755//hormone-mediated signaling pathway;GO:0010468//regulation of gene expression;GO:0034645//cellular macromolecule biosynthetic process
GB_D11G2843	-1.16396	5.58395e-07	7.63644e-06	IAA16	PREDICTED: auxin-responsive protein IAA16-like [Gossypium raimondii]	Environmental Information Processing	Signal transduction	ko04075//Plant hormone signal transduction	K14484	GO:0043231//intracellular membrane-bounded organelle	GO:0005515//protein binding	GO:0006950//response to stress;GO:0009755//hormone-mediated signaling pathway;GO:0010038//response to metal ion;GO:0010468//regulation of gene expression;GO:0014070//response to organic cyclic compound;GO:0034645//cellular macromolecule biosynthetic process
GB_A05G0147	-1.31904	2.96607e-07	4.2397e-06	IAA22	PREDICTED: auxin-responsive protein IAA9-like [Gossypium arboreum]	Environmental Information Processing	Signal transduction	ko04075//Plant hormone signal transduction	K14484	GO:0043231//intracellular membrane-bounded organelle	GO:0005515//protein binding	GO:0009755//hormone-mediated signaling pathway;GO:0010468//regulation of gene expression;GO:0014070//response to organic cyclic compound;GO:0034645//cellular macromolecule biosynthetic process
GB_A07G2450	-1.43271	0.00960501	0.046465	AUX22D	PREDICTED: auxin-induced protein 22D-like [Gossypium arboreum]	Environmental Information Processing	Signal transduction	ko04075//Plant hormone signal transduction	K14484	-	GO:0005515//protein binding	GO:0009755//hormone-mediated signaling pathway;GO:0010468//regulation of gene expression;GO:0034645//cellular macromolecule biosynthetic process
GB_D11G1364	-1.58531	1.53335e-06	1.9666e-05	AUX28	PREDICTED: auxin-induced protein AUX28-like [Gossypium raimondii]	Environmental Information Processing	Signal transduction	ko04075//Plant hormone signal transduction	K14484	-	GO:0005515//protein binding	GO:0009755//hormone-mediated signaling pathway;GO:0010468//regulation of gene expression;GO:0034645//cellular macromolecule biosynthetic process
GB_D09G2378	-1.94398	2.1499e-12	5.66426e-11	AUX22D	PREDICTED: auxin-induced protein 22D [Gossypium raimondii]	Environmental Information Processing	Signal transduction	ko04075//Plant hormone signal transduction	K14484	-	GO:0005515//protein binding	GO:0009755//hormone-mediated signaling pathway;GO:0010468//regulation of gene expression;GO:0034645//cellular macromolecule biosynthetic process
GB_A11G1327	-2.43148	2.01031e-32	1.72968e-30	AUX28	PREDICTED: auxin-induced protein AUX28-like [Gossypium hirsutum]	Environmental Information Processing	Signal transduction	ko04075//Plant hormone signal transduction	K14484	-	GO:0005515//protein binding	GO:0009755//hormone-mediated signaling pathway;GO:0010468//regulation of gene expression;GO:0034645//cellular macromolecule biosynthetic process
GB_D05G1290	-2.48303	0.000387838	0.00297943	AUX22	PREDICTED: auxin-induced protein AUX22 [Gossypium raimondii]	Environmental Information Processing	Signal transduction	ko04075//Plant hormone signal transduction	K14484	GO:0043231//intracellular membrane-bounded organelle	GO:0005515//protein binding	GO:0009755//hormone-mediated signaling pathway;GO:0010468//regulation of gene expression;GO:0014070//response to organic cyclic compound;GO:0034645//cellular macromolecule biosynthetic process
GB_A09G2539	-2.55255	1.45607e-15	5.05845e-14	AUX22D	PREDICTED: auxin-induced protein 22D-like [Gossypium arboreum]	Environmental Information Processing	Signal transduction	ko04075//Plant hormone signal transduction	K14484	-	GO:0005515//protein binding	GO:0009755//hormone-mediated signaling pathway;GO:0010468//regulation of gene expression;GO:0034645//cellular macromolecule biosynthetic process
GB_A03G2173	4.49871	5.94895e-82	1.57356e-79	GH3.1	PREDICTED: probable indole-3-acetic acid-amido synthetase GH3.1 [Gossypium hirsutum]	Environmental Information Processing	Signal transduction	ko04075//Plant hormone signal transduction	K14487	-	GO:0003824//catalytic activity	GO:0009725//response to hormone;GO:0014070//response to organic cyclic compound
GB_D02G2324	4.01034	1.06262e-52	1.69991e-50	GH3.1	PREDICTED: probable indole-3-acetic acid-amido synthetase GH3.1 [Gossypium hirsutum]	Environmental Information Processing	Signal transduction	ko04075//Plant hormone signal transduction	K14487	-	GO:0003824//catalytic activity	GO:0009725//response to hormone;GO:0014070//response to organic cyclic compound
GB_D04G0278	2.93511	3.64718e-19	1.667e-17	GH3.17	PREDICTED: indole-3-acetic acid-amido synthetase GH3.17-like [Gossypium raimondii]	Environmental Information Processing	Signal transduction	ko04075//Plant hormone signal transduction	K14487	-	-	-
GB_D04G0279	2.32759	1.70801e-58	3.2134e-56	GH3.17	PREDICTED: indole-3-acetic acid-amido synthetase GH3.17-like [Gossypium hirsutum]	Environmental Information Processing	Signal transduction	ko04075//Plant hormone signal transduction	K14487	-	-	-
GB_A05G4183	2.11227	1.91666e-14	6.09214e-13	GH3.17	PREDICTED: indole-3-acetic acid-amido synthetase GH3.17-like isoform X3 [Gossypium hirsutum]	Environmental Information Processing	Signal transduction	ko04075//Plant hormone signal transduction	K14487	-	-	-
GB_A01G0176	1.83248	2.43083e-06	3.01559e-05	GH3.10	PREDICTED: jasmonic acid-amido synthetase JAR1-like [Gossypium arboreum]	Environmental Information Processing	Signal transduction	ko04075//Plant hormone signal transduction	K14487	-	-	GO:0001101//response to acid chemical;GO:0006970//response to osmotic stress
GB_D04G0280	1.74571	7.37753e-06	8.35146e-05	GH3.17	PREDICTED: indole-3-acetic acid-amido synthetase GH3.17-like [Gossypium hirsutum]	Environmental Information Processing	Signal transduction	ko04075//Plant hormone signal transduction	K14487	-	-	-
GB_A11G1210	-3.558	0.00920734	0.0448416	GH3.11	GH3 auxin-responsive promoter [Corchorus olitorius]	Environmental Information Processing	Signal transduction	ko04075//Plant hormone signal transduction	K14487	GO:0009526//plastid envelope	GO:0003824//catalytic activity	-
GB_D11G1274	4.78612	5.40413e-13	1.50155e-11	ARF2A	PREDICTED: LOW QUALITY PROTEIN: auxin response factor 23-like [Gossypium hirsutum]	-	-	-	-	-	-	GO:0009725//response to hormone;GO:0010467//gene expression;GO:0034645//cellular macromolecule biosynthetic process;GO:0050794//regulation of cellular process
GB_A11G1239	4.49917	9.37312e-35	8.75551e-33	ARF2B	PREDICTED: auxin response factor 23-like [Gossypium arboreum]	-	-	-	-	GO:0043231//intracellular membrane-bounded organelle	GO:0005515//protein binding	GO:0009755//hormone-mediated signaling pathway;GO:0010468//regulation of gene expression;GO:0034645//cellular macromolecule biosynthetic process
GB_A05G1903	2.94111	1.37409e-10	3.01021e-09	ARF5	PREDICTED: auxin response factor 5-like isoform X2 [Gossypium hirsutum]	Environmental Information Processing	Signal transduction	ko04075//Plant hormone signal transduction	K14486	GO:0043231//intracellular membrane-bounded organelle	GO:0000975//regulatory region DNA binding;GO:0001071//nucleic acid binding transcription factor activity;GO:0005515//protein binding	GO:0000578//embryonic axis specification;GO:0000904//cell morphogenesis involved in differentiation;GO:0006342//chromatin silencing;GO:0007015//actin filament organization;GO:0009755//hormone-mediated signaling pathway;GO:0009799//specification of symmetry;GO:0009887//organ morphogenesis;GO:0009933//meristem structural organization;GO:0009943//adaxial/abaxial axis specification;GO:0010051//xylem …
GB_A08G0791	2.24362	3.35795e-07	4.76924e-06	ARF2A	PREDICTED: auxin response factor 24-like [Gossypium hirsutum]	-	-	-	-	-	-	GO:0009725//response to hormone;GO:0010467//gene expression;GO:0034645//cellular macromolecule biosynthetic process;GO:0050794//regulation of cellular process
MSTRG.22720	1.73398	8.77102e-40	9.88701e-38	ARF2	PREDICTED: auxin response factor 2-like isoform X2 [Gossypium raimondii]	-	-	-	-	-	-	GO:0009987//cellular process;GO:0032501//multicellular organismal process;GO:0044699//single-organism process;GO:0050789//regulation of biological process
GB_A11G1028	-1.07714	1.1679e-07	1.77734e-06	ARF9	PREDICTED: auxin response factor 18-like isoform X2 [Gossypium hirsutum]	Environmental Information Processing	Signal transduction	ko04075//Plant hormone signal transduction	K14486	GO:0043231//intracellular membrane-bounded organelle	GO:0005515//protein binding	GO:0009755//hormone-mediated signaling pathway;GO:0010468//regulation of gene expression;GO:0034645//cellular macromolecule biosynthetic process
GB_A05G1489	-1.07722	3.4432e-10	7.20053e-09	ARF6	PREDICTED: auxin response factor 6-like isoform X2 [Gossypium hirsutum]	-	-	-	-	GO:0043231//intracellular membrane-bounded organelle	GO:0001071//nucleic acid binding transcription factor activity;GO:0005515//protein binding	GO:0003002//regionalization;GO:0009755//hormone-mediated signaling pathway;GO:0009799//specification of symmetry;GO:0009933//meristem structural organization;GO:0010468//regulation of gene expression;GO:0034645//cellular macromolecule biosynthetic process;GO:0048580//regulation of post-embryonic development;GO:0090567//reproductive shoot system development
GB_D09G1628	-1.1482	0.0031796	0.0185024	ARF18	PREDICTED: auxin response factor 18-like [Gossypium hirsutum]	-	-	-	-	GO:0043231//intracellular membrane-bounded organelle	GO:0005515//protein binding	GO:0009755//hormone-mediated signaling pathway;GO:0010468//regulation of gene expression;GO:0034645//cellular macromolecule biosynthetic process
GB_D13G2672	-1.18876	0.00666736	0.0344463	ARF10	PREDICTED: auxin response factor 18-like [Gossypium raimondii]	-	-	-	-	-	GO:0005488//binding	GO:0009755//hormone-mediated signaling pathway;GO:0010467//gene expression;GO:0019222//regulation of metabolic process;GO:0034645//cellular macromolecule biosynthetic process;GO:0048437//floral organ development;GO:0048827//phyllome development
GB_A12G1362	-1.28822	3.61462e-16	1.32737e-14	ARF9	Auxin response factor 9 -like protein [Gossypium arboreum]	Environmental Information Processing	Signal transduction	ko04075//Plant hormone signal transduction	K14486	GO:0043231//intracellular membrane-bounded organelle	GO:0005515//protein binding	GO:0009755//hormone-mediated signaling pathway;GO:0010468//regulation of gene expression;GO:0034645//cellular macromolecule biosynthetic process
GB_D05G1502	-1.31091	2.17216e-07	3.17105e-06	ARF6	PREDICTED: auxin response factor 6-like isoform X2 [Gossypium hirsutum]	-	-	-	-	GO:0043231//intracellular membrane-bounded organelle	GO:0001071//nucleic acid binding transcription factor activity;GO:0005515//protein binding	GO:0003002//regionalization;GO:0009755//hormone-mediated signaling pathway;GO:0009799//specification of symmetry;GO:0009933//meristem structural organization;GO:0010468//regulation of gene expression;GO:0034645//cellular macromolecule biosynthetic process;GO:0048580//regulation of post-embryonic development;GO:0090567//reproductive shoot system development
GB_A05G0766	-2.42421	0.000199028	0.00165796	ARF4	PREDICTED: auxin response factor 4-like isoform X1 [Gossypium hirsutum]	-	-	-	-	GO:0043231//intracellular membrane-bounded organelle	GO:0001071//nucleic acid binding transcription factor activity;GO:0005515//protein binding	GO:0001708//cell fate specification;GO:0009755//hormone-mediated signaling pathway;GO:0009791//post-embryonic development;GO:0010468//regulation of gene expression;GO:0034645//cellular macromolecule biosynthetic process
GB_D05G0754	-2.4884	4.18086e-07	5.84631e-06	ARF4	PREDICTED: auxin response factor 4-like isoform X1 [Gossypium hirsutum]	-	-	-	-	GO:0043231//intracellular membrane-bounded organelle	GO:0001071//nucleic acid binding transcription factor activity;GO:0005515//protein binding	GO:0001708//cell fate specification;GO:0009755//hormone-mediated signaling pathway;GO:0009791//post-embryonic development;GO:0010468//regulation of gene expression;GO:0034645//cellular macromolecule biosynthetic process
GB_D09G2065	10.4784	6.13197e-05	0.000574098	SAUR36	PREDICTED: auxin-responsive protein SAUR36-like [Gossypium hirsutum]	Environmental Information Processing	Signal transduction	ko04075//Plant hormone signal transduction	K14488	-	-	-
GB_A09G2226	10.1077	0.00369482	0.0210332	SAUR36	PREDICTED: auxin-responsive protein SAUR36-like [Gossypium hirsutum]	Environmental Information Processing	Signal transduction	ko04075//Plant hormone signal transduction	K14488	-	-	-
GB_D05G1417	-1.37308	0.0022056	0.0135348	SAUR77	PREDICTED: auxin-responsive protein SAUR41-like [Gossypium hirsutum]	-	-	-	-	-	-	-
GB_A03G2403	-1.44526	0.00798077	0.0399569	SAUR62	PREDICTED: auxin-responsive protein SAUR62-like [Gossypium hirsutum]	-	-	-	-	-	-	-
GB_A13G1068	-1.62077	0.00156227	0.0100887	SAUR50	PREDICTED: auxin-induced protein 15A-like [Gossypium arboreum]	Environmental Information Processing	Signal transduction	ko04075//Plant hormone signal transduction	K14488	-	-	-
GB_D01G1182	-1.73394	0.000117767	0.00103306	SAUR50	PREDICTED: auxin-induced protein 15A-like [Gossypium raimondii]	Environmental Information Processing	Signal transduction	ko04075//Plant hormone signal transduction	K14488	-	-	-
GB_A12G0401	-1.93718	0.000468088	0.00351517	SAUR50	PREDICTED: auxin-induced protein 15A-like [Gossypium raimondii]	Environmental Information Processing	Signal transduction	ko04075//Plant hormone signal transduction	K14488	-	-	-
GB_A11G1856	-2.81695	0.00139584	0.00915109	SAUR50	PREDICTED: auxin-induced protein 15A-like [Gossypium raimondii]	Environmental Information Processing	Signal transduction	ko04075//Plant hormone signal transduction	K14488	-	-	-
GB_D02G2537	-4.86074	0.00147151	0.00957315	SAUR39	PREDICTED: auxin-responsive protein SAUR62-like [Gossypium hirsutum]	-	-	-	-	-	-	-
GB_A03G2330	-4.90881	0.000674055	0.00484013	SAUR50	PREDICTED: auxin-induced protein 15A [Gossypium hirsutum]	Environmental Information Processing	Signal transduction	ko04075//Plant hormone signal transduction	K14488	-	-	-
GB_D11G1903	-10.2408	0.00657342	0.0340334	SAUR50	PREDICTED: auxin-induced protein 15A-like [Gossypium hirsutum]	Environmental Information Processing	Signal transduction	ko04075//Plant hormone signal transduction	K14488	-	-	-
GB_D02G2486	-10.7895	0.00444622	0.0245293	SAUR23	PREDICTED: auxin-induced protein 15A-like [Gossypium hirsutum]	Environmental Information Processing	Signal transduction	ko04075//Plant hormone signal transduction	K14488	-	-	-
BR
brassinosteroids biosynthesis
GB_A13G0627	-1.27534	8.25194e-07	1.09925e-05	CYP734A1	Cytochrome P450 protein [Gossypium arboreum]	Metabolism	Metabolism of terpenoids and polyketides	ko00905//Brassinosteroid biosynthesis	K15639	-	-	-
GB_A10G2768	-1.64981	1.07949e-24	6.65262e-23	CYP90A1	cytochrome P450 90A1 [Gossypium hirsutum]	Metabolism;Metabolism	Global and overview maps;Metabolism of terpenoids and polyketides	ko01110//Biosynthesis of secondary metabolites;ko00905//Brassinosteroid biosynthesis	K09588;K09588	GO:0031224//intrinsic component of membrane	GO:0016491//oxidoreductase activity;GO:0043169//cation binding;GO:0046906//tetrapyrrole binding	GO:0005976//polysaccharide metabolic process;GO:0009826//unidimensional cell growth;GO:0009909//regulation of flower development;GO:0010208//pollen wall assembly;GO:0016129//phytosteroid biosynthetic process;GO:0043479//pigment accumulation in tissues in response to UV light;GO:0048588//developmental cell growth;GO:0065008//regulation of biological quality
GB_A08G2841	-1.67105	0.00993777	0.0477376	CYP734A1	PREDICTED: cytochrome P450 734A1-like [Gossypium hirsutum]	Metabolism	Metabolism of terpenoids and polyketides	ko00905//Brassinosteroid biosynthesis	K15639	GO:0031224//intrinsic component of membrane	GO:0004497//monooxygenase activity;GO:0016634//oxidoreductase activity, acting on the CH-CH group of donors, oxygen as acceptor;GO:0046906//tetrapyrrole binding;GO:0046914//transition metal ion binding	GO:0009314//response to radiation;GO:0009725//response to hormone;GO:0016128//phytosteroid metabolic process;GO:0040007//growth
GB_A05G0191	-1.69571	3.35203e-06	4.06427e-05	CYP734A1	PREDICTED: cytochrome P450 734A1-like isoform X1 [Gossypium hirsutum]	Metabolism	Metabolism of terpenoids and polyketides	ko00905//Brassinosteroid biosynthesis	K15639	GO:0031224//intrinsic component of membrane	GO:0004497//monooxygenase activity;GO:0016634//oxidoreductase activity, acting on the CH-CH group of donors, oxygen as acceptor;GO:0046906//tetrapyrrole binding;GO:0046914//transition metal ion binding	GO:0009314//response to radiation;GO:0009725//response to hormone;GO:0016128//phytosteroid metabolic process;GO:0040007//growth
GB_D05G1376	-1.76553	0.00808929	0.0404131	CYP90D1	PREDICTED: 3-epi-6-deoxocathasterone 23-monooxygenase [Gossypium raimondii]	Metabolism;Metabolism;Metabolism	Global and overview maps;Global and overview maps;Metabolism of terpenoids and polyketides	ko01100//Metabolic pathways;ko01110//Biosynthesis of secondary metabolites;ko00905//Brassinosteroid biosynthesis	K12638;K12638;K12638	GO:0031090//organelle membrane;GO:0031224//intrinsic component of membrane;GO:0043231//intracellular membrane-bounded organelle	GO:0004497//monooxygenase activity;GO:0046906//tetrapyrrole binding;GO:0046914//transition metal ion binding	GO:0016129//phytosteroid biosynthetic process;GO:0048437//floral organ development;GO:0048827//phyllome development
GB_D11G1986	-1.85448	0.000331376	0.00259844	CYP90B1	PREDICTED: cytochrome P450 90B1-like [Gossypium hirsutum]	Metabolism;Metabolism;Metabolism	Global and overview maps;Global and overview maps;Metabolism of terpenoids and polyketides	ko01100//Metabolic pathways;ko01110//Biosynthesis of secondary metabolites;ko00905//Brassinosteroid biosynthesis	K09587;K09587;K09587	GO:0031224//intrinsic component of membrane;GO:0043231//intracellular membrane-bounded organelle	GO:0008395//steroid hydroxylase activity;GO:0046906//tetrapyrrole binding;GO:0046914//transition metal ion binding	GO:0000902//cell morphogenesis;GO:0001101//response to acid chemical;GO:0009755//hormone-mediated signaling pathway;GO:0009965//leaf morphogenesis;GO:0016129//phytosteroid biosynthetic process
GB_D10G2729	-2.16688	2.47429e-47	3.51606e-45	CYP90A1	PREDICTED: cytochrome P450 90A1 [Gossypium hirsutum]	Metabolism;Metabolism	Global and overview maps;Metabolism of terpenoids and polyketides	ko01110//Biosynthesis of secondary metabolites;ko00905//Brassinosteroid biosynthesis	K09588;K09588	GO:0031224//intrinsic component of membrane	GO:0016491//oxidoreductase activity;GO:0043169//cation binding;GO:0046906//tetrapyrrole binding	GO:0005976//polysaccharide metabolic process;GO:0009826//unidimensional cell growth;GO:0009909//regulation of flower development;GO:0010208//pollen wall assembly;GO:0016129//phytosteroid biosynthetic process;GO:0043479//pigment accumulation in tissues in response to UV light;GO:0048588//developmental cell growth;GO:0065008//regulation of biological quality
GB_D05G0199	-2.35267	5.06303e-06	5.92883e-05	CYP734A1	PREDICTED: cytochrome P450 734A1 [Gossypium raimondii]	Metabolism	Metabolism of terpenoids and polyketides	ko00905//Brassinosteroid biosynthesis	K15639	GO:0031224//intrinsic component of membrane	GO:0004497//monooxygenase activity;GO:0016634//oxidoreductase activity, acting on the CH-CH group of donors, oxygen as acceptor;GO:0046906//tetrapyrrole binding;GO:0046914//transition metal ion binding	GO:0009314//response to radiation;GO:0009725//response to hormone;GO:0016128//phytosteroid metabolic process;GO:0040007//growth
GB_A07G0874	-2.51082	2.32456e-08	3.89353e-07	BA13	PREDICTED: cytochrome P450 85A isoform X2 [Gossypium arboreum]	Metabolism;Metabolism;Metabolism	Global and overview maps;Global and overview maps;Metabolism of terpenoids and polyketides	ko01100//Metabolic pathways;ko01110//Biosynthesis of secondary metabolites;ko00905//Brassinosteroid biosynthesis	K09590;K09590;K09590	-	GO:0016491//oxidoreductase activity;GO:0046906//tetrapyrrole binding;GO:0046914//transition metal ion binding	GO:0044710//single-organism metabolic process
GB_D07G2085	-2.65136	7.72983e-07	1.0346e-05	BA13	cytochrome P450 85A-like [Gossypium hirsutum]	Metabolism;Metabolism;Metabolism	Global and overview maps;Global and overview maps;Metabolism of terpenoids and polyketides	ko01100//Metabolic pathways;ko01110//Biosynthesis of secondary metabolites;ko00905//Brassinosteroid biosynthesis	K09590;K09590;K09590	-	GO:0016491//oxidoreductase activity;GO:0046906//tetrapyrrole binding;GO:0046914//transition metal ion binding	GO:0044710//single-organism metabolic process
GB_A11G1939	-3.12399	2.71952e-11	6.46095e-10	CYP90B1	PREDICTED: cytochrome P450 90B1-like [Gossypium hirsutum]	Metabolism;Metabolism;Metabolism	Global and overview maps;Global and overview maps;Metabolism of terpenoids and polyketides	ko01100//Metabolic pathways;ko01110//Biosynthesis of secondary metabolites;ko00905//Brassinosteroid biosynthesis	K09587;K09587;K09587	GO:0031224//intrinsic component of membrane;GO:0043231//intracellular membrane-bounded organelle	GO:0008395//steroid hydroxylase activity;GO:0046906//tetrapyrrole binding;GO:0046914//transition metal ion binding	GO:0000902//cell morphogenesis;GO:0001101//response to acid chemical;GO:0009755//hormone-mediated signaling pathway;GO:0009965//leaf morphogenesis;GO:0016129//phytosteroid biosynthetic process
GB_A06G0640	-4.30743	0.00937023	0.0454898	CYP734A1	PREDICTED: cytochrome P450 734A1-like [Gossypium hirsutum]	Metabolism	Metabolism of terpenoids and polyketides	ko00905//Brassinosteroid biosynthesis	K15639	GO:0031224//intrinsic component of membrane	GO:0004497//monooxygenase activity;GO:0016634//oxidoreductase activity, acting on the CH-CH group of donors, oxygen as acceptor;GO:0046906//tetrapyrrole binding;GO:0046914//transition metal ion binding	GO:0009314//response to radiation;GO:0009725//response to hormone;GO:0016128//phytosteroid metabolic process;GO:0040007//growth
GB_D07G0881	-5.05034	2.83044e-09	5.32324e-08	BA13	PREDICTED: cytochrome P450 85A-like isoform X2 [Gossypium raimondii]	Metabolism;Metabolism;Metabolism	Global and overview maps;Global and overview maps;Metabolism of terpenoids and polyketides	ko01100//Metabolic pathways;ko01110//Biosynthesis of secondary metabolites;ko00905//Brassinosteroid biosynthesis	K09590;K09590;K09590	-	GO:0016491//oxidoreductase activity;GO:0046906//tetrapyrrole binding;GO:0046914//transition metal ion binding	GO:0044710//single-organism metabolic process
brassinosteroids signaling
GB_A13G0725	-2.62323	0.0028647	0.0169581	BAK1	PREDICTED: BRASSINOSTEROID INSENSITIVE 1-associated receptor kinase 1-like [Gossypium hirsutum]	Organismal Systems;Environmental Information Processing;Environmental Information Processing	Environmental adaptation;Signal transduction;Signal transduction	ko04626//Plant-pathogen interaction;ko04075//Plant hormone signal transduction;ko04016//MAPK signaling pathway - plant	K13416;K13416;K13416	GO:0016020//membrane	GO:0004672//protein kinase activity	GO:0006796//phosphate-containing compound metabolic process
GB_A05G1829	1.16886	2.11054e-18	9.1756e-17	BSK1	PREDICTED: probable serine/threonine-protein kinase At4g35230 isoform X1 [Gossypium arboreum]	Environmental Information Processing	Signal transduction	ko04075//Plant hormone signal transduction	K14500	-	GO:0016772//transferase activity, transferring phosphorus-containing groups;GO:0032550//purine ribonucleoside binding	GO:0006464//cellular protein modification process;GO:0006796//phosphate-containing compound metabolic process
GB_D08G0278	2.65997	1.73925e-09	3.34641e-08	XTH22	PREDICTED: xyloglucan endotransglucosylase/hydrolase protein 22-like [Gossypium hirsutum]	Environmental Information Processing	Signal transduction	ko04075//Plant hormone signal transduction	K14504	GO:0005576//extracellular region;GO:0030312//external encapsulating structure	GO:0016758//transferase activity, transferring hexosyl groups;GO:0016787//hydrolase activity	GO:0044042//glucan metabolic process;GO:0045229//external encapsulating structure organization
GB_D08G0272	2.62271	8.22714e-19	3.68779e-17	XTH22	PREDICTED: probable xyloglucan endotransglucosylase/hydrolase protein 23, partial [Gossypium hirsutum]	Environmental Information Processing	Signal transduction	ko04075//Plant hormone signal transduction	K14504	GO:0005576//extracellular region;GO:0030312//external encapsulating structure	GO:0016758//transferase activity, transferring hexosyl groups;GO:0016787//hydrolase activity	GO:0044042//glucan metabolic process;GO:0045229//external encapsulating structure organization
GB_A08G0276	1.27138	0.00637264	0.0331416	XTH22	PREDICTED: xyloglucan endotransglucosylase/hydrolase protein 22-like [Gossypium arboreum]	Environmental Information Processing	Signal transduction	ko04075//Plant hormone signal transduction	K14504	GO:0005576//extracellular region;GO:0030312//external encapsulating structure	GO:0016758//transferase activity, transferring hexosyl groups;GO:0016787//hydrolase activity	GO:0044042//glucan metabolic process;GO:0045229//external encapsulating structure organization
GB_D08G0274	1.25968	9.58921e-05	0.000861111	XTH22	PREDICTED: xyloglucan endotransglucosylase/hydrolase protein 22-like [Gossypium raimondii]	Environmental Information Processing	Signal transduction	ko04075//Plant hormone signal transduction	K14504	GO:0005576//extracellular region;GO:0030312//external encapsulating structure	GO:0016758//transferase activity, transferring hexosyl groups;GO:0016787//hydrolase activity	GO:0044042//glucan metabolic process;GO:0045229//external encapsulating structure organization
GB_A08G0271	1.05629	0.0047438	0.0258586	XTH22	PREDICTED: xyloglucan endotransglucosylase/hydrolase protein 22-like [Gossypium arboreum]	Environmental Information Processing	Signal transduction	ko04075//Plant hormone signal transduction	K14504	GO:0005576//extracellular region;GO:0030312//external encapsulating structure	GO:0016758//transferase activity, transferring hexosyl groups;GO:0016787//hydrolase activity	GO:0044042//glucan metabolic process;GO:0045229//external encapsulating structure organization
GB_A05G2097	-1.07635	6.00312e-05	0.000563119	CYCD3-3	PREDICTED: cyclin-D3-1-like [Gossypium arboreum]	Environmental Information Processing	Signal transduction	ko04075//Plant hormone signal transduction	K14505	-	-	-
GB_D05G2121	-1.55096	0.00031798	0.00251108	CYCD3-3	PREDICTED: cyclin-D3-1-like [Gossypium raimondii]	Environmental Information Processing	Signal transduction	ko04075//Plant hormone signal transduction	K14505	-	-	-
GB_D13G0415	-1.96123	4.27365e-05	0.000415324	CYCD3-3	PREDICTED: cyclin-D3-1-like [Gossypium raimondii]	Environmental Information Processing	Signal transduction	ko04075//Plant hormone signal transduction	K14505	GO:0043231//intracellular membrane-bounded organelle	-	GO:0000280//nuclear division;GO:0006461//protein complex assembly;GO:0008283//cell proliferation;GO:0009725//response to hormone;GO:0009886//post-embryonic morphogenesis;GO:0014070//response to organic cyclic compound;GO:0044786//cell cycle DNA replication;GO:0048509//regulation of meristem development;GO:0051052//regulation of DNA metabolic process;GO:1901990//regulation of mitotic cell cycle ph…
GB_A04G1480	-2.98026	0.00133402	0.00879436	CYCD3-1	PREDICTED: cyclin-D3-1-like [Gossypium arboreum]	Environmental Information Processing	Signal transduction	ko04075//Plant hormone signal transduction	K14505	-	-	GO:0000280//nuclear division;GO:0006260//DNA replication;GO:0009725//response to hormone;GO:0009791//post-embryonic development;GO:0009888//tissue development;GO:0014070//response to organic cyclic compound;GO:0048731//system development;GO:0050794//regulation of cellular process;GO:0051301//cell division;GO:1903047//mitotic cell cycle process
GB_A13G0426	-3.41612	1.64221e-06	2.09415e-05	CYCD3-3	PREDICTED: cyclin-D3-1-like [Gossypium arboreum]	Environmental Information Processing	Signal transduction	ko04075//Plant hormone signal transduction	K14505	GO:0043231//intracellular membrane-bounded organelle	-	GO:0000280//nuclear division;GO:0006461//protein complex assembly;GO:0008283//cell proliferation;GO:0009725//response to hormone;GO:0009886//post-embryonic morphogenesis;GO:0014070//response to organic cyclic compound;GO:0044786//cell cycle DNA replication;GO:0048509//regulation of meristem development;GO:0051052//regulation of DNA metabolic process;GO:1901990//regulation of mitotic cell cycle ph…
CK
cytokinin biosynthesis
GB_A01G2216	2.93506	1.77823e-35	1.69969e-33	ZOX1	PREDICTED: zeatin O-glucosyltransferase-like [Gossypium arboreum]	Metabolism	Metabolism of terpenoids and polyketides	ko00908//Zeatin biosynthesis	K13495	-	GO:0016757//transferase activity, transferring glycosyl groups	-
GB_D01G2298	1.93789	9.02273e-09	1.6043e-07	ZOX1	PREDICTED: zeatin O-glucosyltransferase-like [Gossypium raimondii]	Metabolism	Metabolism of terpenoids and polyketides	ko00908//Zeatin biosynthesis	K13495	-	GO:0016757//transferase activity, transferring glycosyl groups	-
GB_D13G0130	2.66973	1.52084e-29	1.18283e-27	CKX6	PREDICTED: cytokinin dehydrogenase 6-like [Gossypium raimondii]	Metabolism	Metabolism of terpenoids and polyketides	ko00908//Zeatin biosynthesis	K00279	-	GO:0000166//nucleotide binding;GO:0016616//oxidoreductase activity, acting on the CH-OH group of donors, NAD or NADP as acceptor;GO:0016645//oxidoreductase activity, acting on the CH-NH group of donors	GO:0006725//cellular aromatic compound metabolic process;GO:0044710//single-organism metabolic process
GB_A13G0133	1.9797	2.78871e-11	6.61943e-10	CKX6	PREDICTED: cytokinin dehydrogenase 6-like [Gossypium arboreum]	Metabolism	Metabolism of terpenoids and polyketides	ko00908//Zeatin biosynthesis	K00279	-	GO:0000166//nucleotide binding;GO:0016616//oxidoreductase activity, acting on the CH-OH group of donors, NAD or NADP as acceptor;GO:0016645//oxidoreductase activity, acting on the CH-NH group of donors	GO:0006725//cellular aromatic compound metabolic process;GO:0044710//single-organism metabolic process
GB_D06G0952	1.10519	8.29928e-26	5.45435e-24	CKX7	PREDICTED: cytokinin dehydrogenase 7-like [Gossypium arboreum]	Metabolism	Metabolism of terpenoids and polyketides	ko00908//Zeatin biosynthesis	K00279	-	GO:0000166//nucleotide binding;GO:0016616//oxidoreductase activity, acting on the CH-OH group of donors, NAD or NADP as acceptor;GO:0016645//oxidoreductase activity, acting on the CH-NH group of donors	GO:0009690//cytokinin metabolic process;GO:0044710//single-organism metabolic process
GB_D05G1953	-1.30438	0.00763378	0.0385593	CKX5	PREDICTED: cytokinin dehydrogenase 5-like [Gossypium raimondii]	Metabolism	Metabolism of terpenoids and polyketides	ko00908//Zeatin biosynthesis	K00279	GO:0044421//extracellular region part	GO:0000166//nucleotide binding;GO:0016616//oxidoreductase activity, acting on the CH-OH group of donors, NAD or NADP as acceptor;GO:0016645//oxidoreductase activity, acting on the CH-NH group of donors	GO:0001101//response to acid chemical;GO:0009690//cytokinin metabolic process;GO:0032787//monocarboxylic acid metabolic process
GB_D13G2255	-2.77948	7.26578e-11	1.64918e-09	CKX7	PREDICTED: cytokinin dehydrogenase 7-like [Gossypium raimondii]	Metabolism	Metabolism of terpenoids and polyketides	ko00908//Zeatin biosynthesis	K00279	-	GO:0000166//nucleotide binding;GO:0016616//oxidoreductase activity, acting on the CH-OH group of donors, NAD or NADP as acceptor;GO:0016645//oxidoreductase activity, acting on the CH-NH group of donors	GO:0009690//cytokinin metabolic process;GO:0044710//single-organism metabolic process
GB_D05G3428	8.22882	0.00760604	0.0384483	IPT1	PREDICTED: adenylate isopentenyltransferase [Gossypium raimondii]	Metabolism;Metabolism;Metabolism	Global and overview maps;Global and overview maps;Metabolism of terpenoids and polyketides	ko01100//Metabolic pathways;ko01110//Biosynthesis of secondary metabolites;ko00908//Zeatin biosynthesis	K10760;K10760;K10760	-	GO:0003824//catalytic activity	GO:0006399//tRNA metabolic process
GB_A08G0765	-1.79719	1.52643e-08	2.63008e-07	IPT3	PREDICTED: adenylate isopentenyltransferase 3, chloroplastic-like [Gossypium hirsutum]	Metabolism;Metabolism;Metabolism	Global and overview maps;Global and overview maps;Metabolism of terpenoids and polyketides	ko01100//Metabolic pathways;ko01110//Biosynthesis of secondary metabolites;ko00908//Zeatin biosynthesis	K10760;K10760;K10760	GO:0009536//plastid;GO:0031090//organelle membrane	GO:0016765//transferase activity, transferring alkyl or aryl (other than methyl) groups;GO:0032550//purine ribonucleoside binding	GO:0006399//tRNA metabolic process;GO:0009690//cytokinin metabolic process;GO:0022402//cell cycle process
GB_D09G1924	11.2268	4.60221e-11	1.06681e-09	CYP735A2	PREDICTED: cytokinin hydroxylase-like [Gossypium hirsutum]	-	-	-	-	-	GO:0016634//oxidoreductase activity, acting on the CH-CH group of donors, oxygen as acceptor;GO:0046906//tetrapyrrole binding;GO:0046914//transition metal ion binding	GO:0044710//single-organism metabolic process
GB_A09G2078	6.99322	2.03779e-08	3.44452e-07	CYP735A2	PREDICTED: cytokinin hydroxylase-like [Gossypium hirsutum]	-	-	-	-	-	GO:0016634//oxidoreductase activity, acting on the CH-CH group of donors, oxygen as acceptor;GO:0046906//tetrapyrrole binding;GO:0046914//transition metal ion binding	GO:0044710//single-organism metabolic process
GB_D04G1259	1.92133	8.95225e-07	1.18724e-05	UGT73C6	PREDICTED: UDP-glycosyltransferase 73C6-like [Gossypium hirsutum]	Metabolism	Metabolism of terpenoids and polyketides	ko00908//Zeatin biosynthesis	K13496	-	GO:0016757//transferase activity, transferring glycosyl groups	-
GB_A04G0909	1.26816	3.61756e-17	1.41501e-15	UGT73C6	PREDICTED: UDP-glycosyltransferase 73C1-like [Gossypium hirsutum]	Metabolism	Metabolism of terpenoids and polyketides	ko00908//Zeatin biosynthesis	K13496	-	GO:0016757//transferase activity, transferring glycosyl groups	-
GB_A11G3766	-1.18328	7.31115e-08	1.14156e-06	UGT73C3	PREDICTED: UDP-glycosyltransferase 73C3-like [Gossypium arboreum]	Metabolism	Metabolism of terpenoids and polyketides	ko00908//Zeatin biosynthesis	K13496	-	GO:0035251//UDP-glucosyltransferase activity	-
GB_D05G3656	-1.55522	0.00323471	0.0187801	IPT9	PREDICTED: tRNA dimethylallyltransferase 9-like [Gossypium hirsutum]	Metabolism;Metabolism;Metabolism	Global and overview maps;Global and overview maps;Metabolism of terpenoids and polyketides	ko01100//Metabolic pathways;ko01110//Biosynthesis of secondary metabolites;ko00908//Zeatin biosynthesis	K00791;K00791;K00791	-	GO:0016772//transferase activity, transferring phosphorus-containing groups;GO:0032550//purine ribonucleoside binding	GO:0006399//tRNA metabolic process;GO:0006796//phosphate-containing compound metabolic process
GB_A04G0414	-1.57418	0.00454402	0.0249632	IPT9	PREDICTED: tRNA dimethylallyltransferase 9-like [Gossypium hirsutum]	Metabolism;Metabolism;Metabolism	Global and overview maps;Global and overview maps;Metabolism of terpenoids and polyketides	ko01100//Metabolic pathways;ko01110//Biosynthesis of secondary metabolites;ko00908//Zeatin biosynthesis	K00791;K00791;K00791	-	GO:0016772//transferase activity, transferring phosphorus-containing groups;GO:0032550//purine ribonucleoside binding	GO:0006399//tRNA metabolic process;GO:0006796//phosphate-containing compound metabolic process
GB_A08G0765	-1.79719	1.52643e-08	2.63008e-07	IPT3	PREDICTED: adenylate isopentenyltransferase 3, chloroplastic-like [Gossypium hirsutum]	Metabolism;Metabolism;Metabolism	Global and overview maps;Global and overview maps;Metabolism of terpenoids and polyketides	ko01100//Metabolic pathways;ko01110//Biosynthesis of secondary metabolites;ko00908//Zeatin biosynthesis	K10760;K10760;K10760	GO:0009536//plastid;GO:0031090//organelle membrane	GO:0016765//transferase activity, transferring alkyl or aryl (other than methyl) groups;GO:0032550//purine ribonucleoside binding	GO:0006399//tRNA metabolic process;GO:0009690//cytokinin metabolic process;GO:0022402//cell cycle process
GB_D08G1802	-2.26224	4.3437e-10	9.00963e-09	UGT73C6	PREDICTED: UDP-glycosyltransferase 73C6-like [Gossypium raimondii]	Metabolism	Metabolism of terpenoids and polyketides	ko00908//Zeatin biosynthesis	K13496	-	GO:0016757//transferase activity, transferring glycosyl groups	-
cytokinin signaling
GB_A13G0292	-1.2488	4.10874e-16	1.4975e-14	AHK4	PREDICTED: histidine kinase 4-like [Gossypium arboreum]	Environmental Information Processing	Signal transduction	ko04075//Plant hormone signal transduction	K14489	GO:0031224//intrinsic component of membrane;GO:0043231//intracellular membrane-bounded organelle	GO:0009784//transmembrane receptor histidine kinase activity;GO:0016791//phosphatase activity;GO:0019901//protein kinase binding;GO:0032550//purine ribonucleoside binding	GO:0006468//protein phosphorylation;GO:0009267//cellular response to starvation;GO:0009617//response to bacterium;GO:0009744//response to sucrose;GO:0009746//response to hexose;GO:0009755//hormone-mediated signaling pathway;GO:0009845//seed germination;GO:0010015//root morphogenesis;GO:0010468//regulation of gene expression;GO:0015698//inorganic anion transport;GO:0035556//intracellular signal tr…
GB_A11G1568	-1.35265	5.9713e-12	1.50852e-10	AHK2	PREDICTED: histidine kinase 2 isoform X3 [Gossypium raimondii]	Environmental Information Processing	Signal transduction	ko04075//Plant hormone signal transduction	K14489	GO:0031224//intrinsic component of membrane	GO:0004672//protein kinase activity;GO:0004888//transmembrane signaling receptor activity;GO:0019901//protein kinase binding;GO:0032550//purine ribonucleoside binding	GO:0006468//protein phosphorylation;GO:0009409//response to cold;GO:0009737//response to abscisic acid;GO:0009755//hormone-mediated signaling pathway;GO:0009845//seed germination;GO:0010468//regulation of gene expression;GO:0034756//regulation of iron ion transport;GO:0035556//intracellular signal transduction;GO:0048507//meristem development;GO:0048580//regulation of post-embryonic development;G…
GB_D11G1617	-1.5045	2.93377e-07	4.19914e-06	AHK2	PREDICTED: histidine kinase 2-like isoform X2 [Gossypium hirsutum]	Environmental Information Processing	Signal transduction	ko04075//Plant hormone signal transduction	K14489	GO:0031224//intrinsic component of membrane	GO:0004672//protein kinase activity;GO:0004888//transmembrane signaling receptor activity;GO:0019901//protein kinase binding;GO:0032550//purine ribonucleoside binding	GO:0006468//protein phosphorylation;GO:0009409//response to cold;GO:0009737//response to abscisic acid;GO:0009755//hormone-mediated signaling pathway;GO:0009845//seed germination;GO:0010468//regulation of gene expression;GO:0034756//regulation of iron ion transport;GO:0035556//intracellular signal transduction;GO:0048507//meristem development;GO:0048580//regulation of post-embryonic development;G…
GB_D13G0284	-1.75207	1.0048e-13	2.96943e-12	AHK4	PREDICTED: histidine kinase 4-like [Gossypium raimondii]	Environmental Information Processing	Signal transduction	ko04075//Plant hormone signal transduction	K14489	GO:0031224//intrinsic component of membrane;GO:0043231//intracellular membrane-bounded organelle	GO:0009784//transmembrane receptor histidine kinase activity;GO:0016791//phosphatase activity;GO:0019901//protein kinase binding;GO:0032550//purine ribonucleoside binding	GO:0006468//protein phosphorylation;GO:0009267//cellular response to starvation;GO:0009617//response to bacterium;GO:0009744//response to sucrose;GO:0009746//response to hexose;GO:0009755//hormone-mediated signaling pathway;GO:0009845//seed germination;GO:0010015//root morphogenesis;GO:0010468//regulation of gene expression;GO:0015698//inorganic anion transport;GO:0035556//intracellular signal tr…
GB_D12G1793	-2.78934	5.67306e-47	7.97677e-45	AHK4	PREDICTED: histidine kinase 4-like [Gossypium hirsutum]	Environmental Information Processing	Signal transduction	ko04075//Plant hormone signal transduction	K14489	GO:0031224//intrinsic component of membrane;GO:0043231//intracellular membrane-bounded organelle	GO:0009784//transmembrane receptor histidine kinase activity;GO:0016791//phosphatase activity;GO:0019901//protein kinase binding;GO:0032550//purine ribonucleoside binding	GO:0006468//protein phosphorylation;GO:0009267//cellular response to starvation;GO:0009617//response to bacterium;GO:0009744//response to sucrose;GO:0009746//response to hexose;GO:0009755//hormone-mediated signaling pathway;GO:0009845//seed germination;GO:0010015//root morphogenesis;GO:0010468//regulation of gene expression;GO:0015698//inorganic anion transport;GO:0035556//intracellular signal tr…
GB_A12G1815	-3.63247	1.65464e-76	4.05546e-74	AHK4	PREDICTED: histidine kinase 4 [Gossypium arboreum]	Environmental Information Processing	Signal transduction	ko04075//Plant hormone signal transduction	K14489	GO:0031224//intrinsic component of membrane;GO:0043231//intracellular membrane-bounded organelle	GO:0009784//transmembrane receptor histidine kinase activity;GO:0016791//phosphatase activity;GO:0019901//protein kinase binding;GO:0032550//purine ribonucleoside binding	GO:0006468//protein phosphorylation;GO:0009267//cellular response to starvation;GO:0009617//response to bacterium;GO:0009744//response to sucrose;GO:0009746//response to hexose;GO:0009755//hormone-mediated signaling pathway;GO:0009845//seed germination;GO:0010015//root morphogenesis;GO:0010468//regulation of gene expression;GO:0015698//inorganic anion transport;GO:0035556//intracellular signal tr…
GB_A06G1028	2.25913	0.0103619	0.0493844	PHP5	PREDICTED: histidine-containing phosphotransfer protein 4-like [Gossypium hirsutum]	Environmental Information Processing	Signal transduction	ko04075//Plant hormone signal transduction	K14490	-	GO:0016628//oxidoreductase activity, acting on the CH-CH group of donors, NAD or NADP as acceptor;GO:0060089//molecular transducer activity	GO:0044710//single-organism metabolic process
GB_D09G2479	1.14663	1.01646e-15	3.58723e-14	AHP1	PREDICTED: histidine-containing phosphotransfer protein 1-like [Gossypium hirsutum]	Environmental Information Processing	Signal transduction	ko04075//Plant hormone signal transduction	K14490	GO:0043231//intracellular membrane-bounded organelle;GO:0044444//cytoplasmic part	GO:0004871//signal transducer activity;GO:0016628//oxidoreductase activity, acting on the CH-CH group of donors, NAD or NADP as acceptor;GO:0019901//protein kinase binding	GO:0006796//phosphate-containing compound metabolic process;GO:0006820//anion transport;GO:0009755//hormone-mediated signaling pathway;GO:0009845//seed germination;GO:0009966//regulation of signal transduction;GO:0035556//intracellular signal transduction;GO:0040007//growth;GO:0044710//single-organism metabolic process;GO:0048229//gametophyte development;GO:0080090//regulation of primary metaboli…
GB_A01G0284	10.751	0.000510818	0.00379974	ARR2	PREDICTED: two-component response regulator ARR2-like [Gossypium arboreum]	Environmental Information Processing	Signal transduction	ko04075//Plant hormone signal transduction	K14491	-	GO:0003676//nucleic acid binding;GO:0016772//transferase activity, transferring phosphorus-containing groups	GO:0006796//phosphate-containing compound metabolic process
GB_D01G0282	3.30581	0.00837608	0.0415815	ARR2	PREDICTED: two-component response regulator ARR2-like [Gossypium raimondii]	Environmental Information Processing	Signal transduction	ko04075//Plant hormone signal transduction	K14491	-	GO:0003676//nucleic acid binding;GO:0016772//transferase activity, transferring phosphorus-containing groups	GO:0006796//phosphate-containing compound metabolic process
GB_A07G0933	-1.77173	9.59169e-06	0.000106018	RR23	Two-component response regulator ARR12 -like protein [Gossypium arboreum]	Environmental Information Processing	Signal transduction	ko04075//Plant hormone signal transduction	K14491	-	GO:0005488//binding	-
GB_D04G0164	-2.07257	0.000995136	0.00683697	ARR9	PREDICTED: two-component response regulator ARR8-like [Gossypium hirsutum]	Environmental Information Processing	Signal transduction	ko04075//Plant hormone signal transduction	K14492	-	-	-
GA
GA biosynthesis
GB_A03G1357	4.76907	1.76334e-05	0.000185796	GA2OX6	PREDICTED: gibberellin 2-beta-dioxygenase 8-like [Gossypium hirsutum]	Metabolism;Metabolism	Global and overview maps;Metabolism of terpenoids and polyketides	ko01110//Biosynthesis of secondary metabolites;ko00904//Diterpenoid biosynthesis	K04125;K04125	-	GO:0016705//oxidoreductase activity, acting on paired donors, with incorporation or reduction of molecular oxygen;GO:0043169//cation binding	GO:0044710//single-organism metabolic process
GB_D13G0258	2.30055	0.00103624	0.00708426	GA2OX6	PREDICTED: gibberellin 2-beta-dioxygenase 8-like isoform X1 [Gossypium raimondii]	Metabolism;Metabolism	Global and overview maps;Metabolism of terpenoids and polyketides	ko01110//Biosynthesis of secondary metabolites;ko00904//Diterpenoid biosynthesis	K04125;K04125	-	GO:0016705//oxidoreductase activity, acting on paired donors, with incorporation or reduction of molecular oxygen;GO:0043169//cation binding	GO:0044710//single-organism metabolic process
GB_A01G0358	1.79796	0.00814746	0.0406582	GA2OX1	PREDICTED: gibberellin 2-beta-dioxygenase 1-like [Gossypium hirsutum]	Metabolism;Metabolism	Global and overview maps;Metabolism of terpenoids and polyketides	ko01110//Biosynthesis of secondary metabolites;ko00904//Diterpenoid biosynthesis	K04125;K04125	-	GO:0016705//oxidoreductase activity, acting on paired donors, with incorporation or reduction of molecular oxygen;GO:0043169//cation binding	GO:0044710//single-organism metabolic process
GB_D13G1838	1.25385	0.000137188	0.0011861	GA2OX1	PREDICTED: gibberellin 2-beta-dioxygenase 1-like [Gossypium raimondii]	Metabolism;Metabolism	Global and overview maps;Metabolism of terpenoids and polyketides	ko01110//Biosynthesis of secondary metabolites;ko00904//Diterpenoid biosynthesis	K04125;K04125	-	GO:0016705//oxidoreductase activity, acting on paired donors, with incorporation or reduction of molecular oxygen;GO:0043169//cation binding	GO:0044710//single-organism metabolic process
GB_D05G0868	-1.32489	3.86978e-05	0.000379457	GA2OX6	PREDICTED: gibberellin 2-beta-dioxygenase 8 [Gossypium raimondii]	-	-	-	-	-	GO:0016705//oxidoreductase activity, acting on paired donors, with incorporation or reduction of molecular oxygen;GO:0043169//cation binding	GO:0044710//single-organism metabolic process
GB_D10G0423	-3.26849	0.00782281	0.0393171	GA2OX1	PREDICTED: gibberellin 2-beta-dioxygenase-like isoform X2 [Gossypium raimondii]	Metabolism;Metabolism	Global and overview maps;Metabolism of terpenoids and polyketides	ko01110//Biosynthesis of secondary metabolites;ko00904//Diterpenoid biosynthesis	K04125;K04125	-	GO:0016705//oxidoreductase activity, acting on paired donors, with incorporation or reduction of molecular oxygen;GO:0043169//cation binding	GO:0044710//single-organism metabolic process
GB_A10G0417	-3.65753	0.00256852	0.0154287	GA2OX1	PREDICTED: gibberellin 2-beta-dioxygenase-like isoform X2 [Gossypium arboreum]	Metabolism;Metabolism	Global and overview maps;Metabolism of terpenoids and polyketides	ko01110//Biosynthesis of secondary metabolites;ko00904//Diterpenoid biosynthesis	K04125;K04125	-	GO:0016705//oxidoreductase activity, acting on paired donors, with incorporation or reduction of molecular oxygen;GO:0043169//cation binding	GO:0044710//single-organism metabolic process
GB_D07G0463	5.4819	1.59111e-18	6.98557e-17	GA20OX1	PREDICTED: gibberellin 20 oxidase 1-D-like [Gossypium hirsutum]	Metabolism;Metabolism;Metabolism	Global and overview maps;Global and overview maps;Metabolism of terpenoids and polyketides	ko01100//Metabolic pathways;ko01110//Biosynthesis of secondary metabolites;ko00904//Diterpenoid biosynthesis	K05282;K05282;K05282	-	GO:0016705//oxidoreductase activity, acting on paired donors, with incorporation or reduction of molecular oxygen;GO:0043169//cation binding	GO:0044710//single-organism metabolic process
GB_D09G1907	5.45554	9.60205e-26	6.28734e-24	GA20OX2	PREDICTED: gibberellin 20 oxidase 1-like [Gossypium hirsutum]	Metabolism;Metabolism;Metabolism	Global and overview maps;Global and overview maps;Metabolism of terpenoids and polyketides	ko01100//Metabolic pathways;ko01110//Biosynthesis of secondary metabolites;ko00904//Diterpenoid biosynthesis	K05282;K05282;K05282	-	GO:0016705//oxidoreductase activity, acting on paired donors, with incorporation or reduction of molecular oxygen;GO:0043169//cation binding	GO:0044710//single-organism metabolic process
GB_A07G0458	2.42489	0.000292828	0.00233246	GA20OX1	PREDICTED: gibberellin 20 oxidase 1-D-like [Gossypium hirsutum]	Metabolism;Metabolism;Metabolism	Global and overview maps;Global and overview maps;Metabolism of terpenoids and polyketides	ko01100//Metabolic pathways;ko01110//Biosynthesis of secondary metabolites;ko00904//Diterpenoid biosynthesis	K05282;K05282;K05282	-	GO:0016705//oxidoreductase activity, acting on paired donors, with incorporation or reduction of molecular oxygen;GO:0043169//cation binding	GO:0044710//single-organism metabolic process
GB_A09G0550	-1.94666	3.48016e-24	2.09637e-22	GA20OX2	PREDICTED: gibberellin 20 oxidase 1-like [Gossypium hirsutum]	Metabolism;Metabolism;Metabolism	Global and overview maps;Global and overview maps;Metabolism of terpenoids and polyketides	ko01100//Metabolic pathways;ko01110//Biosynthesis of secondary metabolites;ko00904//Diterpenoid biosynthesis	K05282;K05282;K05282	-	GO:0016705//oxidoreductase activity, acting on paired donors, with incorporation or reduction of molecular oxygen;GO:0043169//cation binding	GO:0044710//single-organism metabolic process
GB_D09G0546	-2.03694	1.1029e-11	2.71938e-10	GA20OX2	PREDICTED: gibberellin 20 oxidase 1-like [Gossypium raimondii]	Metabolism;Metabolism;Metabolism	Global and overview maps;Global and overview maps;Metabolism of terpenoids and polyketides	ko01100//Metabolic pathways;ko01110//Biosynthesis of secondary metabolites;ko00904//Diterpenoid biosynthesis	K05282;K05282;K05282	-	GO:0016705//oxidoreductase activity, acting on paired donors, with incorporation or reduction of molecular oxygen;GO:0043169//cation binding	GO:0044710//single-organism metabolic process
GA signaling
GB_A11G1249	2.0924	1.08955e-61	2.15614e-59	GID1B	PREDICTED: gibberellin receptor GID1B-like isoform X1 [Gossypium hirsutum]	Environmental Information Processing	Signal transduction	ko04075//Plant hormone signal transduction	K14493	GO:0043231//intracellular membrane-bounded organelle	GO:0003824//catalytic activity	GO:0000160//phosphorelay signal transduction system;GO:0000302//response to reactive oxygen species;GO:0003006//developmental process involved in reproduction;GO:0006605//protein targeting;GO:0006952//defense response;GO:0006972//hyperosmotic response;GO:0009312//oligosaccharide biosynthetic process;GO:0009620//response to fungus;GO:0009863//salicylic acid mediated signaling pathway;GO:0009937//r…
GB_D12G0068	1.85108	4.49399e-51	6.86052e-49	GID1B	PREDICTED: gibberellin receptor GID1B-like [Gossypium hirsutum]	Environmental Information Processing	Signal transduction	ko04075//Plant hormone signal transduction	K14493	GO:0043231//intracellular membrane-bounded organelle	GO:0003824//catalytic activity	GO:0000160//phosphorelay signal transduction system;GO:0000302//response to reactive oxygen species;GO:0003006//developmental process involved in reproduction;GO:0006605//protein targeting;GO:0006952//defense response;GO:0006972//hyperosmotic response;GO:0009312//oligosaccharide biosynthetic process;GO:0009620//response to fungus;GO:0009863//salicylic acid mediated signaling pathway;GO:0009937//r…
GB_A12G0065	1.58472	4.25908e-24	2.55144e-22	GID1B	gibberellic acid receptor [Gossypium hirsutum]	Environmental Information Processing	Signal transduction	ko04075//Plant hormone signal transduction	K14493	GO:0043231//intracellular membrane-bounded organelle	GO:0003824//catalytic activity	GO:0000160//phosphorelay signal transduction system;GO:0000302//response to reactive oxygen species;GO:0003006//developmental process involved in reproduction;GO:0006605//protein targeting;GO:0006952//defense response;GO:0006972//hyperosmotic response;GO:0009312//oligosaccharide biosynthetic process;GO:0009620//response to fungus;GO:0009863//salicylic acid mediated signaling pathway;GO:0009937//r…
GB_D11G1283	1.04001	8.93141e-16	3.17508e-14	GID1B	PREDICTED: gibberellin receptor GID1B-like isoform X1 [Gossypium hirsutum]	Environmental Information Processing	Signal transduction	ko04075//Plant hormone signal transduction	K14493	GO:0043231//intracellular membrane-bounded organelle	GO:0003824//catalytic activity	GO:0000160//phosphorelay signal transduction system;GO:0000302//response to reactive oxygen species;GO:0003006//developmental process involved in reproduction;GO:0006605//protein targeting;GO:0006952//defense response;GO:0006972//hyperosmotic response;GO:0009312//oligosaccharide biosynthetic process;GO:0009620//response to fungus;GO:0009863//salicylic acid mediated signaling pathway;GO:0009937//r…
