# Supplementary material for: Characterization of a Novel Insect-Induced Sesquiterpene Synthase GbTPS1 Based on the Transcriptome of Gossypium barbadense Feeding by Cotton Bollworm
Source: Front Plant Sci. 2022 Jul 13;13:898541. doi: 10.3389/fpls.2022.898541 (PMC9326391; doi:10.3389/fpls.2022.898541)
Supplement: Supplementary file 1 [file Presentation_1.zip › Supplementary Material Presentation/table S4.xlsx]

## Sheet: 1
Table S4. Helicoverpa armigera-responsive transcription factors in Gossypium barbadense leaves. The DEGs were judged as differentiallyexpressed when log2|Ratio| ≥ 1 with FDR ≤ 0.05.
id	log2(fc)	PValue	FDR	TF family	Symbol	Description	KEGG_A_class	KEGG_B_class	Pathway	K_ID	GO Component	GO Function	GO Process
GB_D13G0033	5.94437	1.00968e-11	2.50036e-10	AP2	WRI1	PREDICTED: ethylene-responsive transcription factor WRI1-like isoform X2 [Gossypium hirsutum]	-	-	-	-	GO:0043231//intracellular membrane-bounded organelle	GO:0001071//nucleic acid binding transcription factor activity	GO:0010468//regulation of gene expression;GO:0034645//cellular macromolecule biosynthetic process
GB_A13G0032	2.88408	0.0047517	0.025899	AP2	WRI1	PREDICTED: ethylene-responsive transcription factor WRI1-like isoform X2 [Gossypium arboreum]	-	-	-	-	-	-	-
GB_A05G1021	2.17622	1.67306e-37	1.74938e-35	AP2	RAP2-7	PREDICTED: ethylene-responsive transcription factor RAP2-7-like isoform X2 [Gossypium arboreum]	-	-	-	-	GO:0043231//intracellular membrane-bounded organelle	GO:0001071//nucleic acid binding transcription factor activity	GO:0010468//regulation of gene expression;GO:0034645//cellular macromolecule biosynthetic process
GB_D08G0016	2.07166	1.67734e-68	3.70339e-66	AP2	RAP2-7	PREDICTED: ethylene-responsive transcription factor RAP2-7-like [Gossypium hirsutum]	-	-	-	-	GO:0043231//intracellular membrane-bounded organelle	GO:0001071//nucleic acid binding transcription factor activity	GO:0010468//regulation of gene expression;GO:0034645//cellular macromolecule biosynthetic process
GB_D05G0997	1.67326	3.39243e-39	3.75282e-37	AP2	RAP2-7	PREDICTED: ethylene-responsive transcription factor RAP2-7-like isoform X3 [Gossypium hirsutum]	-	-	-	-	-	-	GO:0010467//gene expression;GO:0034645//cellular macromolecule biosynthetic process
GB_A10G2447	1.16566	1.54273e-12	4.1256e-11	AP2	RAP2-7	Ethylene-responsive transcription factor RAP2-7 -like protein [Gossypium arboreum]	-	-	-	-	GO:0043231//intracellular membrane-bounded organelle	GO:0001071//nucleic acid binding transcription factor activity	GO:0010468//regulation of gene expression;GO:0034645//cellular macromolecule biosynthetic process
GB_D10G2402	1.05836	1.5996e-17	6.4602e-16	AP2	RAP2-7	PREDICTED: ethylene-responsive transcription factor RAP2-7-like isoform X3 [Gossypium raimondii]	-	-	-	-	GO:0043231//intracellular membrane-bounded organelle	GO:0001071//nucleic acid binding transcription factor activity	GO:0010468//regulation of gene expression;GO:0034645//cellular macromolecule biosynthetic process
GB_A08G2997	1.02347	3.44322e-26	2.30545e-24	AP2	RAP2-7	PREDICTED: ethylene-responsive transcription factor RAP2-7-like isoform X1 [Gossypium hirsutum]	-	-	-	-	-	-	GO:0010467//gene expression;GO:0034645//cellular macromolecule biosynthetic process
GB_D06G0262	-1.71926	0.00577754	0.0305248	AP2	ANT	PREDICTED: AP2-like ethylene-responsive transcription factor ANT [Gossypium hirsutum]	-	-	-	-	GO:0043231//intracellular membrane-bounded organelle	GO:0001071//nucleic acid binding transcription factor activity	GO:0010468//regulation of gene expression;GO:0034645//cellular macromolecule biosynthetic process
GB_A11G2298	-1.9896	5.79364e-05	0.00054548	AP2	ANT	PREDICTED: AP2-like ethylene-responsive transcription factor ANT [Gossypium hirsutum]	-	-	-	-	GO:0043231//intracellular membrane-bounded organelle	GO:0001071//nucleic acid binding transcription factor activity	GO:0010468//regulation of gene expression;GO:0034645//cellular macromolecule biosynthetic process
GB_A06G0268	-2.19916	0.00242739	0.0146983	AP2	ANT	PREDICTED: AP2-like ethylene-responsive transcription factor ANT [Gossypium arboreum]	-	-	-	-	GO:0043231//intracellular membrane-bounded organelle	GO:0001071//nucleic acid binding transcription factor activity	GO:0010468//regulation of gene expression;GO:0034645//cellular macromolecule biosynthetic process
GB_A05G1903	2.94111	1.37409e-10	3.01021e-09	ARF	ARF5	PREDICTED: auxin response factor 5-like isoform X2 [Gossypium hirsutum]	Environmental Information Processing	Signal transduction	ko04075//Plant hormone signal transduction	K14486	GO:0043231//intracellular membrane-bounded organelle	GO:0000975//regulatory region DNA binding;GO:0001071//nucleic acid binding transcription factor activity;GO:0005515//protein binding	GO:0000578//embryonic axis specification;GO:0000904//cell morphogenesis involved in differentiation;GO:0006342//chromatin silencing;GO:0007015//actin filament organization;GO:0009755//hormone-mediated signaling pathway;GO:0009799//specification of symmetry;GO:0009887//organ morphogenesis;GO:0009933//meristem structural organization;GO:0009943//adaxial/abaxial axis specification;GO:0010051//xylem …
GB_A05G1489	-1.07722	3.4432e-10	7.20053e-09	ARF	ARF6	PREDICTED: auxin response factor 6-like isoform X2 [Gossypium hirsutum]	-	-	-	-	GO:0043231//intracellular membrane-bounded organelle	GO:0001071//nucleic acid binding transcription factor activity;GO:0005515//protein binding	GO:0003002//regionalization;GO:0009755//hormone-mediated signaling pathway;GO:0009799//specification of symmetry;GO:0009933//meristem structural organization;GO:0010468//regulation of gene expression;GO:0034645//cellular macromolecule biosynthetic process;GO:0048580//regulation of post-embryonic development;GO:0090567//reproductive shoot system development
GB_D05G1502	-1.31091	2.17216e-07	3.17105e-06	ARF	ARF6	PREDICTED: auxin response factor 6-like isoform X2 [Gossypium hirsutum]	-	-	-	-	GO:0043231//intracellular membrane-bounded organelle	GO:0001071//nucleic acid binding transcription factor activity;GO:0005515//protein binding	GO:0003002//regionalization;GO:0009755//hormone-mediated signaling pathway;GO:0009799//specification of symmetry;GO:0009933//meristem structural organization;GO:0010468//regulation of gene expression;GO:0034645//cellular macromolecule biosynthetic process;GO:0048580//regulation of post-embryonic development;GO:0090567//reproductive shoot system development
GB_A05G0766	-2.42421	0.000199028	0.00165796	ARF	ARF4	PREDICTED: auxin response factor 4-like isoform X1 [Gossypium hirsutum]	-	-	-	-	GO:0043231//intracellular membrane-bounded organelle	GO:0001071//nucleic acid binding transcription factor activity;GO:0005515//protein binding	GO:0001708//cell fate specification;GO:0009755//hormone-mediated signaling pathway;GO:0009791//post-embryonic development;GO:0010468//regulation of gene expression;GO:0034645//cellular macromolecule biosynthetic process
GB_D05G0754	-2.4884	4.18086e-07	5.84631e-06	ARF	ARF4	PREDICTED: auxin response factor 4-like isoform X1 [Gossypium hirsutum]	-	-	-	-	GO:0043231//intracellular membrane-bounded organelle	GO:0001071//nucleic acid binding transcription factor activity;GO:0005515//protein binding	GO:0001708//cell fate specification;GO:0009755//hormone-mediated signaling pathway;GO:0009791//post-embryonic development;GO:0010468//regulation of gene expression;GO:0034645//cellular macromolecule biosynthetic process
GB_D13G0361	-1.48773	0.00112692	0.00762667	B3	VRN1	PREDICTED: B3 domain-containing transcription factor VRN1-like isoform X1 [Gossypium raimondii]	-	-	-	-	GO:0043231//intracellular membrane-bounded organelle	-	GO:0010468//regulation of gene expression;GO:0034645//cellular macromolecule biosynthetic process
GB_D08G1330	13.2586	2.45271e-17	9.76534e-16	bHLH	BHLH14	PREDICTED: transcription factor MYC3-like [Gossypium raimondii]	Environmental Information Processing;Environmental Information Processing	Signal transduction;Signal transduction	ko04075//Plant hormone signal transduction;ko04016//MAPK signaling pathway - plant	K13422;K13422	-	GO:0005515//protein binding	-
GB_A12G1384	10.6042	0.000654734	0.00471852	bHLH	MYC3	PREDICTED: transcription factor MYC2-like [Gossypium arboreum]	Environmental Information Processing;Environmental Information Processing	Signal transduction;Signal transduction	ko04075//Plant hormone signal transduction;ko04016//MAPK signaling pathway - plant	K13422;K13422	-	-	-
GB_A11G2270	9.81911	1.27301e-05	0.000137438	bHLH	BHLH25	PREDICTED: transcription factor bHLH19-like isoform X2 [Gossypium hirsutum]	-	-	-	-	-	GO:0005515//protein binding	-
GB_D11G2258	8.17991	0.00991676	0.0476665	bHLH	BHLH25	PREDICTED: transcription factor bHLH19-like isoform X2 [Gossypium raimondii]	-	-	-	-	-	GO:0005515//protein binding	-
GB_A08G1348	6.27108	1.14768e-43	1.47408e-41	bHLH	BHLH14	PREDICTED: transcription factor MYC2-like [Gossypium arboreum]	Environmental Information Processing;Environmental Information Processing	Signal transduction;Signal transduction	ko04075//Plant hormone signal transduction;ko04016//MAPK signaling pathway - plant	K13422;K13422	-	GO:0005515//protein binding	-
GB_D01G2570	5.17991	0.000371459	0.00287062	bHLH	BHLH157	PREDICTED: transcription factor EMB1444-like isoform X2 [Gossypium hirsutum]	-	-	-	-	-	-	-
GB_D12G1381	5.17648	1.06215e-247	1.57643e-244	bHLH	MYC2	PREDICTED: transcription factor MYC2-like [Gossypium hirsutum]	Environmental Information Processing;Environmental Information Processing	Signal transduction;Signal transduction	ko04075//Plant hormone signal transduction;ko04016//MAPK signaling pathway - plant	K13422;K13422	-	GO:0005515//protein binding	-
GB_D01G0292	4.4852	2.35152e-06	2.924e-05	bHLH	BHLH147	PREDICTED: transcription factor bHLH147-like [Gossypium raimondii]	-	-	-	-	-	-	-
GB_D08G1570	4.30592	3.31359e-99	1.19627e-96	bHLH	MYC2	PREDICTED: transcription factor MYC2-like isoform X2 [Gossypium hirsutum]	Environmental Information Processing;Environmental Information Processing	Signal transduction;Signal transduction	ko04075//Plant hormone signal transduction;ko04016//MAPK signaling pathway - plant	K13422;K13422	-	GO:0005515//protein binding	-
GB_D11G1518	3.73697	2.90865e-05	0.000292293	bHLH	BHLH62	PREDICTED: transcription factor bHLH62 isoform X2 [Gossypium raimondii]	-	-	-	-	-	GO:0005515//protein binding	-
GB_A08G1561	3.29517	5.40836e-69	1.19906e-66	bHLH	MYC2	PREDICTED: transcription factor MYC2-like [Gossypium hirsutum]	Environmental Information Processing;Environmental Information Processing	Signal transduction;Signal transduction	ko04075//Plant hormone signal transduction;ko04016//MAPK signaling pathway - plant	K13422;K13422	-	GO:0005515//protein binding	-
GB_A12G1383	3.14674	1.68709e-171	1.34542e-168	bHLH	MYC2	PREDICTED: transcription factor MYC2-like [Gossypium arboreum]	Environmental Information Processing;Environmental Information Processing	Signal transduction;Signal transduction	ko04075//Plant hormone signal transduction;ko04016//MAPK signaling pathway - plant	K13422;K13422	-	GO:0005515//protein binding	-
GB_D02G1893	3.13625	4.03817e-32	3.44121e-30	bHLH	BHLH094	PREDICTED: transcription factor BPE [Gossypium raimondii]	-	-	-	-	-	-	-
GB_A09G2267	2.90126	4.18803e-107	1.72131e-104	bHLH	MYC2	PREDICTED: transcription factor MYC4-like [Gossypium arboreum]	Environmental Information Processing;Environmental Information Processing	Signal transduction;Signal transduction	ko04075//Plant hormone signal transduction;ko04016//MAPK signaling pathway - plant	K13422;K13422	-	GO:0005515//protein binding	-
GB_A05G0021	2.88824	6.02753e-06	6.94388e-05	bHLH	BHLH35	PREDICTED: transcription factor bHLH35-like isoform X2 [Gossypium arboreum]	-	-	-	-	-	GO:0005488//binding	-
GB_A13G2178	2.86924	0.000216119	0.00178505	bHLH	BHLH149	PREDICTED: transcription factor bHLH149-like [Gossypium hirsutum]	-	-	-	-	-	-	GO:0010467//gene expression;GO:0034645//cellular macromolecule biosynthetic process
GB_D05G0020	2.66619	8.09625e-16	2.88779e-14	bHLH	BHLH35	PREDICTED: transcription factor bHLH35-like isoform X2 [Gossypium hirsutum]	-	-	-	-	-	GO:0005488//binding	-
GB_D13G0346	2.61419	0.000411263	0.00314141	bHLH	BHLH160	PREDICTED: transcription factor ORG2 isoform X1 [Gossypium raimondii]	-	-	-	-	-	-	-
GB_D11G1057	2.36948	5.14376e-122	2.49851e-119	bHLH	BHLH13	PREDICTED: transcription factor bHLH13 [Gossypium raimondii]	-	-	-	-	-	GO:0005515//protein binding;GO:0016628//oxidoreductase activity, acting on the CH-CH group of donors, NAD or NADP as acceptor	GO:0044710//single-organism metabolic process
GB_A13G2507	2.3633	3.07402e-32	2.6364e-30	bHLH	BHLH35	PREDICTED: transcription factor bHLH35-like [Gossypium arboreum]	-	-	-	-	-	GO:0005515//protein binding;GO:0031406//carboxylic acid binding	-
GB_D11G1083	2.3423	1.2993e-27	9.25638e-26	bHLH	MYC2	PREDICTED: transcription factor MYC2-like [Gossypium hirsutum]	Environmental Information Processing;Environmental Information Processing	Signal transduction;Signal transduction	ko04075//Plant hormone signal transduction;ko04016//MAPK signaling pathway - plant	K13422;K13422	-	GO:0005515//protein binding	-
GB_D08G1918	2.29094	1.92157e-94	6.33775e-92	bHLH	MYC2	PREDICTED: transcription factor MYC2-like isoform X2 [Gossypium hirsutum]	Environmental Information Processing;Environmental Information Processing	Signal transduction;Signal transduction	ko04075//Plant hormone signal transduction;ko04016//MAPK signaling pathway - plant	K13422;K13422	-	GO:0005515//protein binding	-
GB_D09G1668	2.16899	7.11705e-74	1.6752e-71	bHLH	EMB1444	PREDICTED: transcription factor EMB1444-like [Gossypium hirsutum]	-	-	-	-	-	GO:0005515//protein binding	-
GB_D09G2112	2.13641	9.70533e-48	1.38654e-45	bHLH	MYC2	PREDICTED: transcription factor MYC4-like [Gossypium hirsutum]	Environmental Information Processing;Environmental Information Processing	Signal transduction;Signal transduction	ko04075//Plant hormone signal transduction;ko04016//MAPK signaling pathway - plant	K13422;K13422	-	GO:0005515//protein binding;GO:0016628//oxidoreductase activity, acting on the CH-CH group of donors, NAD or NADP as acceptor	GO:0044710//single-organism metabolic process
GB_D07G1477	2.02694	1.78231e-22	9.88896e-21	bHLH	MYC3	PREDICTED: transcription factor MYC2-like [Gossypium raimondii]	Environmental Information Processing;Environmental Information Processing	Signal transduction;Signal transduction	ko04075//Plant hormone signal transduction;ko04016//MAPK signaling pathway - plant	K13422;K13422	-	GO:0005515//protein binding	-
GB_A11G1025	1.99602	2.33278e-94	7.64679e-92	bHLH	BHLH13	Transcription factor bHLH13 -like protein [Gossypium arboreum]	-	-	-	-	-	GO:0005515//protein binding;GO:0016628//oxidoreductase activity, acting on the CH-CH group of donors, NAD or NADP as acceptor	GO:0044710//single-organism metabolic process
GB_A11G1053	1.74096	7.72326e-21	3.8857e-19	bHLH	MYC2	PREDICTED: transcription factor MYC2-like [Gossypium hirsutum]	Environmental Information Processing;Environmental Information Processing	Signal transduction;Signal transduction	ko04075//Plant hormone signal transduction;ko04016//MAPK signaling pathway - plant	K13422;K13422	-	GO:0005515//protein binding	-
GB_A13G0351	1.56837	1.11729e-09	2.20125e-08	bHLH	BHLH160	PREDICTED: transcription factor bHLH101-like isoform X1 [Gossypium hirsutum]	-	-	-	-	-	-	-
GB_A08G1925	1.36489	3.71864e-37	3.81364e-35	bHLH	MYC2	PREDICTED: transcription factor MYC2-like [Gossypium hirsutum]	Environmental Information Processing;Environmental Information Processing	Signal transduction;Signal transduction	ko04075//Plant hormone signal transduction;ko04016//MAPK signaling pathway - plant	K13422;K13422	-	GO:0005515//protein binding	-
GB_A08G2439	1.27737	3.12202e-10	6.56743e-09	bHLH	BHLH149	PREDICTED: transcription factor bHLH149-like [Gossypium arboreum]	-	-	-	-	GO:0043231//intracellular membrane-bounded organelle	GO:0001071//nucleic acid binding transcription factor activity;GO:0005515//protein binding	GO:0010468//regulation of gene expression;GO:0034645//cellular macromolecule biosynthetic process
GB_A01G2494	1.19981	3.50933e-08	5.73943e-07	bHLH	BHLH157	PREDICTED: transcription factor bHLH155-like [Gossypium arboreum]	-	-	-	-	-	-	-
GB_D09G2552	1.18813	1.78112e-07	2.63329e-06	bHLH	BHLH148	PREDICTED: transcription factor bHLH148-like [Gossypium hirsutum]	-	-	-	-	-	-	-
GB_D05G2244	1.03622	0.00392907	0.0221426	bHLH	BHLH30	PREDICTED: transcription factor bHLH30-like [Gossypium raimondii]	-	-	-	-	-	-	-
GB_D13G0331	-1.0942	3.54822e-12	9.14103e-11	bHLH	BHLH49	PREDICTED: transcription factor HBI1-like [Gossypium raimondii]	-	-	-	-	GO:0043231//intracellular membrane-bounded organelle	GO:0001071//nucleic acid binding transcription factor activity;GO:0003676//nucleic acid binding	GO:0009909//regulation of flower development;GO:0010468//regulation of gene expression;GO:0034645//cellular macromolecule biosynthetic process
GB_D11G3668	-1.11046	4.71035e-11	1.08811e-09	bHLH	BHLH60	PREDICTED: transcription factor bHLH48-like [Gossypium raimondii]	-	-	-	-	-	GO:0005515//protein binding	-
GB_A05G1707	-1.11466	2.33942e-09	4.44832e-08	bHLH	ILR3	PREDICTED: transcription factor ILR3-like [Gossypium hirsutum]	-	-	-	-	-	GO:0003676//nucleic acid binding	-
GB_A08G2505	-1.12706	0.0023722	0.0144063	bHLH	BHLH94	PREDICTED: transcription factor bHLH94-like isoform X1 [Gossypium hirsutum]	-	-	-	-	-	-	-
GB_D08G2182	-1.16088	2.93299e-11	6.94341e-10	bHLH	GL3	PREDICTED: transcription factor EGL1-like [Gossypium hirsutum]	-	-	-	-	-	GO:0005515//protein binding	-
GB_A12G0271	-1.17457	8.6744e-12	2.16277e-10	bHLH	BHLH63	PREDICTED: transcription factor HBI1-like isoform X2 [Gossypium arboreum]	-	-	-	-	GO:0043231//intracellular membrane-bounded organelle	GO:0001071//nucleic acid binding transcription factor activity;GO:0003676//nucleic acid binding	GO:0009909//regulation of flower development;GO:0010468//regulation of gene expression;GO:0034645//cellular macromolecule biosynthetic process
GB_A07G2712	-1.2661	7.26336e-14	2.1766e-12	bHLH	SCRM	PREDICTED: transcription factor ICE1-like [Gossypium arboreum]	-	-	-	-	-	GO:0005515//protein binding	-
GB_D05G0789	-1.26667	0.00793157	0.0397702	bHLH	LHW	PREDICTED: transcription factor LHW [Gossypium hirsutum]	-	-	-	-	-	GO:0046983//protein dimerization activity	GO:0006355//regulation of transcription, DNA-templated;GO:0007389//pattern specification process;GO:0009887//organ morphogenesis;GO:0010073//meristem maintenance;GO:0016458//gene silencing;GO:0048523//negative regulation of cellular process
GB_D07G1438	-1.41447	2.19865e-05	0.000226963	bHLH	PIL15	PREDICTED: transcription factor PIL1-like [Gossypium hirsutum]	Environmental Information Processing;Organismal Systems	Signal transduction;Environmental adaptation	ko04075//Plant hormone signal transduction;ko04712//Circadian rhythm - plant	K12126;K12126	-	-	-
GB_A11G0419	-1.4708	1.69319e-08	2.89685e-07	bHLH	SCRM	transcription factor ICE1-like [Gossypium hirsutum]	-	-	-	-	-	-	-
GB_D01G2314	-1.49248	0.000612831	0.00445136	bHLH	BHLH60	PREDICTED: transcription factor bHLH48-like isoform X2 [Gossypium raimondii]	-	-	-	-	-	GO:0005515//protein binding	-
GB_D12G0282	-1.50389	3.17949e-21	1.63349e-19	bHLH	BHLH63	PREDICTED: transcription factor bHLH63-like isoform X4 [Gossypium hirsutum]	-	-	-	-	GO:0043231//intracellular membrane-bounded organelle	GO:0001071//nucleic acid binding transcription factor activity;GO:0003676//nucleic acid binding	GO:0009909//regulation of flower development;GO:0010468//regulation of gene expression;GO:0034645//cellular macromolecule biosynthetic process
GB_D12G1970	-1.54287	0.00110712	0.0075079	bHLH	BHLH30	PREDICTED: transcription factor bHLH30-like [Gossypium raimondii]	-	-	-	-	-	GO:0005515//protein binding	-
GB_A11G3143	-1.60026	0.000134999	0.00116945	bHLH	BHLH149	PREDICTED: transcription factor bHLH149-like [Gossypium hirsutum]	-	-	-	-	-	-	-
GB_D05G1730	-1.60513	2.33547e-20	1.14799e-18	bHLH	ILR3	PREDICTED: transcription factor ILR3-like [Gossypium hirsutum]	-	-	-	-	-	GO:0003676//nucleic acid binding	-
GB_A03G0822	-1.66193	1.94181e-07	2.85742e-06	bHLH	BHLH72	PREDICTED: transcription factor PIF7-like [Gossypium hirsutum]	-	-	-	-	GO:0005634//nucleus	GO:0005488//binding	GO:0007165//signal transduction;GO:0009416//response to light stimulus;GO:0010467//gene expression;GO:0034645//cellular macromolecule biosynthetic process
GB_A11G3645	-1.67367	3.91657e-22	2.12453e-20	bHLH	BHLH60	PREDICTED: transcription factor bHLH48-like [Gossypium arboreum]	-	-	-	-	-	GO:0005515//protein binding	-
GB_A11G2050	-1.69188	0.00794977	0.0398428	bHLH	SPT	PREDICTED: transcription factor SPATULA-like isoform X2 [Gossypium arboreum]	-	-	-	-	-	GO:0005515//protein binding	-
GB_A03G0684	-1.69245	0.000151968	0.00130167	bHLH	SCRM	PREDICTED: transcription factor ICE1-like [Gossypium hirsutum]	-	-	-	-	-	-	-
GB_D11G2105	-1.73482	1.93054e-09	3.69849e-08	bHLH	SPT	PREDICTED: transcription factor SPATULA-like isoform X2 [Gossypium raimondii]	-	-	-	-	-	GO:0005515//protein binding	-
GB_A09G2272	-1.80149	0.00192402	0.0120476	bHLH	BHLH94	PREDICTED: transcription factor bHLH71-like [Gossypium arboreum]	-	-	-	-	GO:0043231//intracellular membrane-bounded organelle	GO:0001071//nucleic acid binding transcription factor activity;GO:0005515//protein binding	GO:0010468//regulation of gene expression;GO:0034645//cellular macromolecule biosynthetic process;GO:0044707//single-multicellular organism process
GB_D11G0963	-1.81752	0.00384734	0.0217785	bHLH	GL3	PREDICTED: transcription factor GLABRA 3-like [Gossypium hirsutum]	-	-	-	-	-	GO:0001071//nucleic acid binding transcription factor activity;GO:0003676//nucleic acid binding;GO:0005515//protein binding	GO:0001708//cell fate specification;GO:0003002//regionalization;GO:0010468//regulation of gene expression;GO:0030855//epithelial cell differentiation
GB_A05G2092	-1.88464	1.90111e-18	8.29886e-17	bHLH	RSS3	PREDICTED: transcription factor LHW-like isoform X1 [Gossypium hirsutum]	-	-	-	-	-	-	GO:0006796//phosphate-containing compound metabolic process
GB_A09G0105	-1.90448	4.26189e-07	5.95028e-06	bHLH	PIF4	PREDICTED: transcription factor PIF4-like isoform X1 [Gossypium hirsutum]	Environmental Information Processing	Signal transduction	ko04075//Plant hormone signal transduction	K16189	-	-	-
GB_D09G0085	-1.964	0.00121359	0.00810746	bHLH	PIF4	PREDICTED: transcription factor PIF4-like [Gossypium hirsutum]	Environmental Information Processing	Signal transduction	ko04075//Plant hormone signal transduction	K16189	-	-	-
GB_A01G2229	-2.01053	6.24584e-05	0.000583735	bHLH	BHLH60	PREDICTED: transcription factor bHLH48-like isoform X2 [Gossypium arboreum]	-	-	-	-	-	GO:0005515//protein binding	-
GB_A11G0415	-2.22433	4.75966e-13	1.33009e-11	bHLH	BHLH137	PREDICTED: transcription factor bHLH137-like [Gossypium arboreum]	-	-	-	-	-	GO:0005515//protein binding	-
GB_D09G0374	-2.29493	0.00143394	0.00936293	bHLH	--	PREDICTED: transcription factor SCREAM2-like isoform X1 [Gossypium hirsutum]	-	-	-	-	-	-	-
GB_A12G1982	-2.30977	0.000106553	0.000945406	bHLH	BHLH30	PREDICTED: transcription factor bHLH30-like [Gossypium hirsutum]	-	-	-	-	-	GO:0005515//protein binding	-
GB_A02G0184	-2.35328	3.83524e-45	5.17477e-43	bHLH	BHLH62	PREDICTED: transcription factor bHLH62-like [Gossypium hirsutum]	-	-	-	-	-	-	-
GB_D09G0221	-2.39067	0.00818125	0.0408067	bHLH	PRE6	PREDICTED: transcription factor PRE5-like [Gossypium raimondii]	-	-	-	-	-	-	-
GB_A08G2426	-2.45003	1.66566e-05	0.000176269	bHLH	--	PREDICTED: transcription factor SCREAM2-like isoform X1 [Malus domestica]	-	-	-	-	-	-	-
GB_A13G0336	-2.71538	5.98608e-58	1.09535e-55	bHLH	BHLH49	PREDICTED: transcription factor HBI1-like isoform X1 [Gossypium hirsutum]	-	-	-	-	GO:0043231//intracellular membrane-bounded organelle	GO:0001071//nucleic acid binding transcription factor activity;GO:0003676//nucleic acid binding	GO:0009909//regulation of flower development;GO:0010468//regulation of gene expression;GO:0034645//cellular macromolecule biosynthetic process
GB_D02G0194	-2.78867	9.52035e-35	8.87752e-33	bHLH	BHLH62	PREDICTED: transcription factor bHLH62-like [Gossypium hirsutum]	-	-	-	-	-	-	-
GB_D05G2116	-2.89733	4.16181e-20	2.02154e-18	bHLH	RSS3	PREDICTED: transcription factor LHW-like isoform X1 [Gossypium hirsutum]	-	-	-	-	-	-	GO:0006796//phosphate-containing compound metabolic process
GB_A11G1068	-2.89845	7.63765e-26	5.04434e-24	bHLH	BHLH67	PREDICTED: transcription factor bHLH67-like isoform X1 [Gossypium hirsutum]	-	-	-	-	-	-	-
GB_A03G2279	-2.97495	5.88486e-23	3.3344e-21	bHLH	BHLH63	PREDICTED: transcription factor bHLH63-like isoform X2 [Gossypium arboreum]	-	-	-	-	-	-	-
GB_D11G1096	-3.01413	3.42445e-11	8.04978e-10	bHLH	BHLH67	PREDICTED: transcription factor bHLH67-like isoform X1 [Gossypium hirsutum]	-	-	-	-	-	-	-
GB_A03G1213	-3.07529	0.000751152	0.00533353	bHLH	PRE6	PREDICTED: transcription factor PRE6-like [Gossypium hirsutum]	-	-	-	-	-	-	-
GB_A11G1069	-3.31365	5.99406e-06	6.91127e-05	bHLH	BHLH67	PREDICTED: transcription factor bHLH67-like isoform X1 [Gossypium hirsutum]	-	-	-	-	-	-	-
GB_D13G2125	-3.58637	1.27369e-36	1.27205e-34	bHLH	BHLH149	PREDICTED: transcription factor bHLH149-like [Gossypium hirsutum]	-	-	-	-	-	-	GO:0010467//gene expression;GO:0034645//cellular macromolecule biosynthetic process
GB_A12G2370	-8.79225	0.0038336	0.0217122	bHLH	BHLH71	PREDICTED: transcription factor bHLH71-like [Gossypium hirsutum]	-	-	-	-	GO:0043231//intracellular membrane-bounded organelle	GO:0001071//nucleic acid binding transcription factor activity;GO:0005515//protein binding	GO:0010468//regulation of gene expression;GO:0034645//cellular macromolecule biosynthetic process;GO:0044707//single-multicellular organism process
GB_D12G2817	-9.10329	0.00159331	0.0102606	bHLH	SPCH	PREDICTED: transcription factor SPEECHLESS-like [Gossypium hirsutum]	Environmental Information Processing	Signal transduction	ko04016//MAPK signaling pathway - plant	K20558	GO:0043231//intracellular membrane-bounded organelle	GO:0001071//nucleic acid binding transcription factor activity;GO:0005515//protein binding	GO:0008283//cell proliferation;GO:0009886//post-embryonic morphogenesis;GO:0010468//regulation of gene expression;GO:0034645//cellular macromolecule biosynthetic process
GB_A04G1156	10.8376	6.16504e-07	8.39247e-06	bZIP	TGAL7	PREDICTED: transcription factor HBP-1b(c38)-like [Gossypium hirsutum]	-	-	-	-	-	GO:0003677//DNA binding	-
GB_D04G1541	6.35462	1.97682e-07	2.90255e-06	bZIP	TGAL7	PREDICTED: transcription factor HBP-1b(c38)-like [Gossypium raimondii]	-	-	-	-	-	GO:0003677//DNA binding	-
GB_A03G2292	2.24401	4.51266e-10	9.33112e-09	bZIP	BZIP44	PREDICTED: bZIP transcription factor 11-like [Gossypium arboreum]	-	-	-	-	-	GO:0003677//DNA binding;GO:0046983//protein dimerization activity	GO:0007165//signal transduction;GO:0032055//negative regulation of translation in response to stress;GO:0042221//response to chemical
GB_A05G1935	1.40524	4.88002e-06	5.73316e-05	bZIP	BZIP44	PREDICTED: bZIP transcription factor 44-like [Gossypium arboreum]	-	-	-	-	-	GO:0003677//DNA binding	GO:0010468//regulation of gene expression
GB_A07G1395	1.15796	4.91772e-20	2.37576e-18	bZIP	BZIP53	PREDICTED: bZIP transcription factor 53-like [Gossypium hirsutum]	-	-	-	-	-	GO:0003677//DNA binding;GO:0046983//protein dimerization activity	GO:0006355//regulation of transcription, DNA-templated;GO:0006605//protein targeting;GO:0010431//seed maturation
GB_D04G0072	1.09833	6.93984e-15	2.26929e-13	bZIP	BZIP60	PREDICTED: bZIP transcription factor 60-like [Gossypium raimondii]	-	-	-	-	GO:0043231//intracellular membrane-bounded organelle;GO:0044425//membrane part	GO:0003677//DNA binding	GO:0002376//immune system process;GO:0006952//defense response;GO:0009266//response to temperature stimulus;GO:0009755//hormone-mediated signaling pathway;GO:0010467//gene expression;GO:0033554//cellular response to stress;GO:0034645//cellular macromolecule biosynthetic process;GO:0035556//intracellular signal transduction;GO:0043067//regulation of programmed cell death;GO:0051707//response to ot…
GB_D04G1923	-1.14247	0.00170481	0.0108738	bZIP	BZIP44	PREDICTED: bZIP transcription factor 53-like [Gossypium hirsutum]	-	-	-	-	-	GO:0003677//DNA binding;GO:0046983//protein dimerization activity	GO:0007165//signal transduction;GO:0032055//negative regulation of translation in response to stress;GO:0042221//response to chemical
GB_D01G2276	-1.25491	1.38491e-06	1.78436e-05	bZIP	TGA7	PREDICTED: transcription factor TGA7-like [Gossypium hirsutum]	Environmental Information Processing	Signal transduction	ko04075//Plant hormone signal transduction	K14431	-	-	-
GB_A04G1542	-1.95341	0.000253329	0.00205459	bZIP	BZIP44	PREDICTED: bZIP transcription factor 53-like [Gossypium hirsutum]	-	-	-	-	-	GO:0003677//DNA binding;GO:0046983//protein dimerization activity	GO:0007165//signal transduction;GO:0032055//negative regulation of translation in response to stress;GO:0042221//response to chemical
GB_A05G3050	-1.08249	2.95322e-17	1.16798e-15	C2H2	ELF6	PREDICTED: probable lysine-specific demethylase ELF6 [Gossypium arboreum]	-	-	-	-	GO:0043231//intracellular membrane-bounded organelle	GO:0001071//nucleic acid binding transcription factor activity;GO:0016491//oxidoreductase activity;GO:0043169//cation binding	GO:0000097//sulfur amino acid biosynthetic process;GO:0000902//cell morphogenesis;GO:0006355//regulation of transcription, DNA-templated;GO:0009606//tropism;GO:0009725//response to hormone;GO:0048581//negative regulation of post-embryonic development;GO:0070076//histone lysine demethylation
GB_A02G1306	-1.59538	0.00538609	0.0287672	C2H2	WIP2	PREDICTED: zinc finger protein WIP2-like isoform X1 [Gossypium hirsutum]	-	-	-	-	GO:0043231//intracellular membrane-bounded organelle	GO:0001071//nucleic acid binding transcription factor activity;GO:0043169//cation binding	GO:0000904//cell morphogenesis involved in differentiation;GO:0009664//plant-type cell wall organization;GO:0010468//regulation of gene expression;GO:0048467//gynoecium development
GB_D05G1369	1.12024	0.00266992	0.01595	Dof	DOF1.7	PREDICTED: dof zinc finger protein DOF3.1 [Gossypium raimondii]	-	-	-	-	GO:0043231//intracellular membrane-bounded organelle	GO:0001071//nucleic acid binding transcription factor activity;GO:0043169//cation binding	GO:0010468//regulation of gene expression;GO:0034645//cellular macromolecule biosynthetic process
GB_A12G3047	-1.8817	0.00203246	0.0126216	Dof	DOF5.6	PREDICTED: dof zinc finger protein DOF5.6-like [Gossypium raimondii]	-	-	-	-	GO:0043231//intracellular membrane-bounded organelle	GO:0001071//nucleic acid binding transcription factor activity;GO:0043169//cation binding	GO:0006355//regulation of transcription, DNA-templated;GO:0010065//primary meristem tissue development
GB_D12G3056	-1.98289	0.000388022	0.00297965	Dof	DOF5.6	PREDICTED: dof zinc finger protein DOF5.6-like [Gossypium raimondii]	-	-	-	-	GO:0043231//intracellular membrane-bounded organelle	GO:0001071//nucleic acid binding transcription factor activity;GO:0043169//cation binding	GO:0006355//regulation of transcription, DNA-templated;GO:0010065//primary meristem tissue development
GB_D12G0713	1.261	0.00495407	0.0268187	EFM-like	HHO5	Two-component response regulator ARR1 -like protein [Gossypium arboreum]	-	-	-	-	-	GO:0001071//nucleic acid binding transcription factor activity;GO:0005488//binding	GO:0010468//regulation of gene expression
GB_D08G2904	10.9317	2.20503e-07	3.21728e-06	ERF	ERF017	PREDICTED: ethylene-responsive transcription factor ERF017-like, partial [Gossypium hirsutum]	-	-	-	-	-	-	GO:0010467//gene expression;GO:0034645//cellular macromolecule biosynthetic process;GO:0050794//regulation of cellular process
GB_D11G1023	9.50515	0.000133899	0.00116085	ERF	CRF5	PREDICTED: ethylene-responsive transcription factor CRF6-like [Gossypium raimondii]	-	-	-	-	-	-	GO:0010467//gene expression;GO:0034645//cellular macromolecule biosynthetic process
GB_D13G2273	9.22078	0.00539741	0.028813	ERF	ERF017	PREDICTED: ethylene-responsive transcription factor ERF017-like [Gossypium raimondii]	-	-	-	-	-	-	GO:0010467//gene expression;GO:0034645//cellular macromolecule biosynthetic process;GO:0050794//regulation of cellular process
GB_A07G0185	9.07682	0.00473791	0.0258423	ERF	ERF017	PREDICTED: ethylene-responsive transcription factor ERF017-like [Gossypium arboreum]	-	-	-	-	-	-	-
GB_A06G0915	6.51928	4.95488e-07	6.82858e-06	ERF	ERF017	ethylene-responsive transcription factor ERF017-like [Gossypium hirsutum]	-	-	-	-	-	-	-
GB_A07G0161	6.36982	1.68806e-06	2.14647e-05	ERF	ERF017	PREDICTED: ethylene-responsive transcription factor ERF017-like [Gossypium arboreum]	-	-	-	-	-	-	GO:0010467//gene expression;GO:0034645//cellular macromolecule biosynthetic process;GO:0050794//regulation of cellular process
GB_D06G0889	5.68883	3.69453e-05	0.000363808	ERF	ERF017	PREDICTED: ethylene-responsive transcription factor ERF017-like [Gossypium hirsutum]	-	-	-	-	GO:0043231//intracellular membrane-bounded organelle	GO:0001071//nucleic acid binding transcription factor activity	GO:0000160//phosphorelay signal transduction system;GO:0010468//regulation of gene expression;GO:0034645//cellular macromolecule biosynthetic process
GB_D05G2481	5.55459	7.44524e-28	5.37577e-26	ERF	ERF110	PREDICTED: ethylene-responsive transcription factor ABR1-like [Gossypium hirsutum]	-	-	-	-	-	-	GO:0006355//regulation of transcription, DNA-templated;GO:0044699//single-organism process
GB_A05G2479	5.55295	9.19993e-37	9.25728e-35	ERF	ERF110	PREDICTED: ethylene-responsive transcription factor ABR1-like [Gossypium hirsutum]	-	-	-	-	-	-	GO:0006355//regulation of transcription, DNA-templated;GO:0044699//single-organism process
GB_D06G0918	5.1416	0.000327005	0.00256869	ERF	ERF017	PREDICTED: ethylene-responsive transcription factor ERF017-like [Gossypium hirsutum]	-	-	-	-	-	-	-
GB_D06G1310	4.60188	1.03549e-16	3.93787e-15	ERF	ABR1	PREDICTED: ethylene-responsive transcription factor ABR1-like isoform X1 [Gossypium hirsutum]	-	-	-	-	-	-	GO:0006355//regulation of transcription, DNA-templated;GO:0044699//single-organism process
GB_A13G1841	4.20674	1.8605e-29	1.43862e-27	ERF	ERF4	PREDICTED: ethylene-responsive transcription factor 4-like [Gossypium hirsutum]	-	-	-	-	-	-	-
GB_A06G0744	4.15774	2.35651e-85	6.76939e-83	ERF	DREB3	PREDICTED: dehydration-responsive element-binding protein 3-like [Gossypium hirsutum]	-	-	-	-	GO:0043231//intracellular membrane-bounded organelle	GO:0001071//nucleic acid binding transcription factor activity	GO:0010468//regulation of gene expression;GO:0034645//cellular macromolecule biosynthetic process
GB_D12G2446	4.0799	1.72893e-10	3.73752e-09	ERF	ERF2	PREDICTED: ethylene-responsive transcription factor 2 [Gossypium raimondii]	-	-	-	-	GO:0043231//intracellular membrane-bounded organelle	GO:0001071//nucleic acid binding transcription factor activity	GO:0010468//regulation of gene expression;GO:0034645//cellular macromolecule biosynthetic process
GB_D07G0169	3.92979	0.00229592	0.0140054	ERF	ERF017	PREDICTED: ethylene-responsive transcription factor ERF017-like [Gossypium hirsutum]	-	-	-	-	GO:0043231//intracellular membrane-bounded organelle	GO:0001071//nucleic acid binding transcription factor activity	GO:0000160//phosphorelay signal transduction system;GO:0010468//regulation of gene expression;GO:0034645//cellular macromolecule biosynthetic process
GB_D12G2211	3.883	1.48802e-19	6.98649e-18	ERF	ERF114	PREDICTED: ethylene-responsive transcription factor ERF115-like [Gossypium raimondii]	-	-	-	-	-	-	GO:0010467//gene expression;GO:0034645//cellular macromolecule biosynthetic process
GB_D03G0487	3.86625	0.00292345	0.0172447	ERF	ABR1	PREDICTED: ethylene-responsive transcription factor ABR1-like [Gossypium hirsutum]	-	-	-	-	-	-	GO:0009738//abscisic acid-activated signaling pathway;GO:0010467//gene expression;GO:0034645//cellular macromolecule biosynthetic process
GB_D11G0091	3.86507	0.00187177	0.0117687	ERF	ERF026	PREDICTED: ethylene-responsive transcription factor ERF027-like [Gossypium hirsutum]	-	-	-	-	-	-	GO:0009987//cellular process
GB_A12G2222	3.72772	6.45737e-13	1.78584e-11	ERF	ERF114	PREDICTED: ethylene-responsive transcription factor ERF114-like [Gossypium hirsutum]	-	-	-	-	-	-	GO:0010467//gene expression;GO:0034645//cellular macromolecule biosynthetic process
GB_A08G2028	3.63691	0.000225538	0.00185453	ERF	ERF1A	PREDICTED: ethylene-responsive transcription factor 2-like [Gossypium hirsutum]	-	-	-	-	GO:0043231//intracellular membrane-bounded organelle	GO:0001071//nucleic acid binding transcription factor activity	GO:0010468//regulation of gene expression;GO:0034645//cellular macromolecule biosynthetic process
GB_D09G0880	3.50956	0.00884565	0.0434165	ERF	ERF4	PREDICTED: ethylene-responsive transcription factor 4-like [Gossypium raimondii]	-	-	-	-	GO:0043231//intracellular membrane-bounded organelle	GO:0001071//nucleic acid binding transcription factor activity	GO:0010468//regulation of gene expression;GO:0034645//cellular macromolecule biosynthetic process
GB_A12G0768	3.48158	0.000349898	0.00272317	ERF	ERF114	PREDICTED: ethylene-responsive transcription factor ERF114-like [Gossypium hirsutum]	-	-	-	-	-	-	-
GB_A09G1028	3.45943	0.00204028	0.0126658	ERF	ERF4	PREDICTED: ethylene-responsive transcription factor 4-like [Gossypium hirsutum]	-	-	-	-	GO:0043231//intracellular membrane-bounded organelle	GO:0001071//nucleic acid binding transcription factor activity	GO:0010468//regulation of gene expression;GO:0034645//cellular macromolecule biosynthetic process
GB_A12G1360	3.09218	2.56875e-172	2.11156e-169	ERF	ERF023	PREDICTED: ethylene-responsive transcription factor ERF023-like [Gossypium arboreum]	-	-	-	-	GO:0043231//intracellular membrane-bounded organelle	GO:0001071//nucleic acid binding transcription factor activity	GO:0000160//phosphorelay signal transduction system;GO:0001101//response to acid chemical;GO:0006950//response to stress;GO:0010468//regulation of gene expression;GO:0034645//cellular macromolecule biosynthetic process
GB_A02G0404	3.07442	0.000912897	0.00634457	ERF	ERF14	PREDICTED: ethylene-responsive transcription factor ERF096-like [Gossypium hirsutum]	-	-	-	-	-	-	-
GB_D13G0389	3	0.00764211	0.0385868	ERF	ERF109	PREDICTED: ethylene-responsive transcription factor ERF109-like [Gossypium raimondii]	-	-	-	-	-	-	GO:0044249//cellular biosynthetic process;GO:0050794//regulation of cellular process;GO:1901576//organic substance biosynthetic process
GB_A06G0890	2.98289	0.0034362	0.0197695	ERF	ERF017	PREDICTED: ethylene-responsive transcription factor ERF017-like [Gossypium hirsutum]	-	-	-	-	GO:0043231//intracellular membrane-bounded organelle	GO:0001071//nucleic acid binding transcription factor activity	GO:0000160//phosphorelay signal transduction system;GO:0010468//regulation of gene expression;GO:0034645//cellular macromolecule biosynthetic process
GB_D01G0586	2.98185	6.10688e-12	1.54059e-10	ERF	ERF4	PREDICTED: ethylene-responsive transcription factor 4-like [Gossypium hirsutum]	-	-	-	-	-	-	-
GB_A06G1291	2.85195	7.75929e-08	1.2073e-06	ERF	ABR1	PREDICTED: ethylene-responsive transcription factor ABR1-like isoform X1 [Gossypium arboreum]	-	-	-	-	-	-	GO:0006355//regulation of transcription, DNA-templated;GO:0044699//single-organism process
GB_D12G2916	2.76167	0.00574015	0.0303545	ERF	DREB1D	DREB1-like transcription factor [Gossypium hirsutum]	-	-	-	-	-	-	-
GB_A08G2279	2.7112	7.21116e-09	1.29687e-07	ERF	ERF1B	PREDICTED: ethylene-responsive transcription factor 15-like [Gossypium hirsutum]	Environmental Information Processing;Environmental Information Processing	Signal transduction;Signal transduction	ko04075//Plant hormone signal transduction;ko04016//MAPK signaling pathway - plant	K14516;K14516	GO:0043231//intracellular membrane-bounded organelle	GO:0001071//nucleic acid binding transcription factor activity	GO:0010468//regulation of gene expression;GO:0034645//cellular macromolecule biosynthetic process
GB_A03G1825	2.41421	4.99986e-07	6.88524e-06	ERF	ERF113	PREDICTED: ethylene-responsive transcription factor ERF113-like [Gossypium hirsutum]	-	-	-	-	-	-	GO:0006355//regulation of transcription, DNA-templated;GO:0010033//response to organic substance;GO:0044710//single-organism metabolic process;GO:0044763//single-organism cellular process
GB_D08G2028	2.35033	1.32144e-21	6.96311e-20	ERF	ERF039	PREDICTED: ethylene-responsive transcription factor ERF039-like [Gossypium hirsutum]	-	-	-	-	-	-	GO:0010467//gene expression;GO:0034645//cellular macromolecule biosynthetic process
GB_A01G0181	2.28224	3.86144e-09	7.13912e-08	ERF	ERF053	PREDICTED: ethylene-responsive transcription factor ERF053-like [Gossypium arboreum]	-	-	-	-	-	-	GO:0010467//gene expression;GO:0034645//cellular macromolecule biosynthetic process
GB_D02G1981	2.16314	8.96004e-05	0.000809783	ERF	ERF113	PREDICTED: ethylene-responsive transcription factor ERF113-like isoform X1 [Gossypium hirsutum]	-	-	-	-	-	-	GO:0006355//regulation of transcription, DNA-templated;GO:0010033//response to organic substance;GO:0044710//single-organism metabolic process;GO:0044763//single-organism cellular process
GB_A09G2241	2.02796	2.16731e-15	7.41842e-14	ERF	ERF1A	PREDICTED: ethylene-responsive transcription factor 2-like [Gossypium hirsutum]	-	-	-	-	GO:0043231//intracellular membrane-bounded organelle	GO:0001071//nucleic acid binding transcription factor activity	GO:0010468//regulation of gene expression;GO:0034645//cellular macromolecule biosynthetic process
GB_A02G0405	1.99057	1.17544e-07	1.78778e-06	ERF	ERF1B	PREDICTED: ethylene-responsive transcription factor 1B-like [Gossypium arboreum]	Environmental Information Processing;Environmental Information Processing	Signal transduction;Signal transduction	ko04075//Plant hormone signal transduction;ko04016//MAPK signaling pathway - plant	K14516;K14516	GO:0043231//intracellular membrane-bounded organelle	GO:0001071//nucleic acid binding transcription factor activity	GO:0000160//phosphorelay signal transduction system;GO:0006950//response to stress;GO:0009755//hormone-mediated signaling pathway;GO:0010468//regulation of gene expression;GO:0034645//cellular macromolecule biosynthetic process
GB_A11G0801	1.97835	3.96195e-08	6.43241e-07	ERF	ERF13	PREDICTED: ethylene-responsive transcription factor 13-like [Gossypium hirsutum]	-	-	-	-	-	-	-
GB_D09G2083	1.9362	1.46293e-13	4.27134e-12	ERF	ERF1A	PREDICTED: ethylene-responsive transcription factor 2-like [Gossypium hirsutum]	-	-	-	-	GO:0043231//intracellular membrane-bounded organelle	GO:0001071//nucleic acid binding transcription factor activity	GO:0010468//regulation of gene expression;GO:0034645//cellular macromolecule biosynthetic process
GB_D02G0435	1.88375	4.66153e-05	0.000449098	ERF	ERF1B	PREDICTED: ethylene-responsive transcription factor 1B-like [Gossypium hirsutum]	Environmental Information Processing;Environmental Information Processing	Signal transduction;Signal transduction	ko04075//Plant hormone signal transduction;ko04016//MAPK signaling pathway - plant	K14516;K14516	GO:0043231//intracellular membrane-bounded organelle	GO:0001071//nucleic acid binding transcription factor activity	GO:0000160//phosphorelay signal transduction system;GO:0006950//response to stress;GO:0009755//hormone-mediated signaling pathway;GO:0010468//regulation of gene expression;GO:0034645//cellular macromolecule biosynthetic process
GB_D01G0175	1.8513	8.85424e-10	1.7679e-08	ERF	ERF053	PREDICTED: ethylene-responsive transcription factor ERF054-like [Gossypium hirsutum]	-	-	-	-	-	-	GO:0010467//gene expression;GO:0034645//cellular macromolecule biosynthetic process
GB_A13G1489	1.80023	0.000853195	0.00596767	ERF	ERF020	PREDICTED: ethylene-responsive transcription factor ERF020-like [Gossypium hirsutum]	-	-	-	-	-	-	GO:0010467//gene expression;GO:0034645//cellular macromolecule biosynthetic process
GB_A13G0399	1.74193	0.000674955	0.00484375	ERF	ERF109	PREDICTED: ethylene-responsive transcription factor ERF109-like [Gossypium arboreum]	-	-	-	-	-	-	GO:0044249//cellular biosynthetic process;GO:0050794//regulation of cellular process;GO:1901576//organic substance biosynthetic process
GB_D04G1642	1.63767	0.00214156	0.0131949	ERF	ERF113	PREDICTED: ethylene-responsive transcription factor ERF113 [Gossypium hirsutum]	-	-	-	-	-	-	GO:0006355//regulation of transcription, DNA-templated;GO:0010033//response to organic substance;GO:0044710//single-organism metabolic process;GO:0044763//single-organism cellular process
GB_D10G1931	1.49278	2.11432e-18	9.18455e-17	ERF	RAP2-3	AP2/EREBP transcription factor ERF-2 [Gossypium hirsutum]	-	-	-	-	GO:0016020//membrane;GO:0043231//intracellular membrane-bounded organelle	GO:0001071//nucleic acid binding transcription factor activity	GO:0000160//phosphorelay signal transduction system;GO:0006355//regulation of transcription, DNA-templated;GO:0009408//response to heat;GO:0016265//death
GB_A10G0285	1.48901	1.97943e-35	1.88526e-33	ERF	ERF4	PREDICTED: ethylene-responsive transcription factor 4-like [Gossypium hirsutum]	-	-	-	-	GO:0043231//intracellular membrane-bounded organelle	GO:0001071//nucleic acid binding transcription factor activity	GO:0010468//regulation of gene expression;GO:0034645//cellular macromolecule biosynthetic process
GB_D06G2430	1.47755	0.00520113	0.0279601	ERF	ERF4	PREDICTED: ethylene-responsive transcription factor 4-like [Gossypium raimondii]	-	-	-	-	GO:0043231//intracellular membrane-bounded organelle	GO:0001071//nucleic acid binding transcription factor activity	GO:0010468//regulation of gene expression;GO:0034645//cellular macromolecule biosynthetic process
GB_D05G0955	1.44057	1.05244e-05	0.000115397	ERF	--	Transcription factor SUM-1 [Gossypium arboreum]	-	-	-	-	-	-	-
MSTRG.46559	1.40017	1.53856e-26	1.04059e-24	ERF	ERF060	PREDICTED: ethylene-responsive transcription factor RAP2-4-like [Gossypium raimondii]	-	-	-	-	GO:0043231//intracellular membrane-bounded organelle	GO:0001071//nucleic acid binding transcription factor activity	GO:0010468//regulation of gene expression;GO:0034645//cellular macromolecule biosynthetic process
GB_D13G1779	1.23926	0.00239857	0.0145469	ERF	ERF4	PREDICTED: ethylene-responsive transcription factor 4-like [Gossypium hirsutum]	-	-	-	-	-	-	-
GB_D06G1559	1.19459	2.20415e-15	7.53006e-14	ERF	ERF4	ethylene-responsive transcription factor 4-like [Gossypium hirsutum]	-	-	-	-	GO:0043231//intracellular membrane-bounded organelle	GO:0001071//nucleic acid binding transcription factor activity	GO:0010468//regulation of gene expression;GO:0034645//cellular macromolecule biosynthetic process
GB_A08G1286	1.18067	0.000659959	0.00475104	ERF	CRF2	PREDICTED: ethylene-responsive transcription factor CRF2-like [Gossypium hirsutum]	-	-	-	-	GO:0043231//intracellular membrane-bounded organelle	GO:0001071//nucleic acid binding transcription factor activity	GO:0010468//regulation of gene expression;GO:0034645//cellular macromolecule biosynthetic process
GB_D07G0503	1.13762	3.17011e-10	6.66335e-09	ERF	ERF2	PREDICTED: ethylene-responsive transcription factor 2-like [Gossypium hirsutum]	-	-	-	-	-	-	-
GB_D08G1490	1.06847	2.73758e-07	3.92886e-06	ERF	RAP2-3	PREDICTED: ethylene-responsive transcription factor ERF071-like isoform X2 [Gossypium raimondii]	-	-	-	-	-	-	GO:0010467//gene expression;GO:0034645//cellular macromolecule biosynthetic process
GB_A04G1263	1.02474	0.000106749	0.000946826	ERF	ERF113	PREDICTED: ethylene-responsive transcription factor ERF114 [Gossypium arboreum]	-	-	-	-	-	-	GO:0006351//transcription, DNA-templated;GO:0044763//single-organism cellular process;GO:0050794//regulation of cellular process;GO:0050896//response to stimulus
GB_D11G3185	1.01039	1.26374e-09	2.477e-08	ERF	ERF3	PREDICTED: ethylene-responsive transcription factor 3-like [Gossypium raimondii]	-	-	-	-	GO:0043231//intracellular membrane-bounded organelle	GO:0001071//nucleic acid binding transcription factor activity	GO:0010468//regulation of gene expression;GO:0034645//cellular macromolecule biosynthetic process
GB_A09G2172	-1.23725	0.000137094	0.00118564	ERF	ERF061	PREDICTED: ethylene-responsive transcription factor ERF061-like [Gossypium arboreum]	-	-	-	-	GO:0043231//intracellular membrane-bounded organelle	GO:0001071//nucleic acid binding transcription factor activity	GO:0000160//phosphorelay signal transduction system;GO:0006812//cation transport;GO:0010468//regulation of gene expression;GO:0034645//cellular macromolecule biosynthetic process
GB_A06G1117	-1.30643	4.47249e-05	0.000433362	ERF	SHN3	PREDICTED: ethylene-responsive transcription factor SHINE 2-like [Gossypium hirsutum]	-	-	-	-	GO:0043231//intracellular membrane-bounded organelle	GO:0001071//nucleic acid binding transcription factor activity	GO:0010468//regulation of gene expression;GO:0034645//cellular macromolecule biosynthetic process
GB_D11G0441	-1.34377	1.75879e-07	2.60388e-06	ERF	ERF106	PREDICTED: ethylene-responsive transcription factor ERF107-like [Gossypium hirsutum]	-	-	-	-	GO:0043231//intracellular membrane-bounded organelle	GO:0001071//nucleic acid binding transcription factor activity	GO:0010468//regulation of gene expression;GO:0034645//cellular macromolecule biosynthetic process
GB_D06G1063	-1.3823	5.06411e-05	0.000484477	ERF	DREB3	PREDICTED: dehydration-responsive element-binding protein 3-like [Gossypium raimondii]	-	-	-	-	GO:0043231//intracellular membrane-bounded organelle	GO:0001071//nucleic acid binding transcription factor activity	GO:0010468//regulation of gene expression;GO:0034645//cellular macromolecule biosynthetic process
GB_A11G0431	-1.39629	1.37152e-10	3.00581e-09	ERF	ERF106	PREDICTED: ethylene-responsive transcription factor ERF107-like [Gossypium hirsutum]	-	-	-	-	-	-	GO:0010467//gene expression;GO:0034645//cellular macromolecule biosynthetic process
GB_A06G1048	-1.53239	1.89894e-09	3.63924e-08	ERF	DREB3	PREDICTED: dehydration-responsive element-binding protein 3-like [Gossypium raimondii]	-	-	-	-	GO:0043231//intracellular membrane-bounded organelle	GO:0001071//nucleic acid binding transcription factor activity	GO:0010468//regulation of gene expression;GO:0034645//cellular macromolecule biosynthetic process
GB_D09G2014	-1.59114	9.79751e-07	1.29129e-05	ERF	ERF061	PREDICTED: ethylene-responsive transcription factor ERF061-like [Gossypium hirsutum]	-	-	-	-	GO:0043231//intracellular membrane-bounded organelle	GO:0001071//nucleic acid binding transcription factor activity	GO:0000160//phosphorelay signal transduction system;GO:0006812//cation transport;GO:0010468//regulation of gene expression;GO:0034645//cellular macromolecule biosynthetic process
GB_D11G0833	-1.97645	0.00527843	0.0282767	ERF	ERF034	PREDICTED: ethylene-responsive transcription factor ERF038 [Gossypium raimondii]	-	-	-	-	-	-	GO:0010467//gene expression;GO:0034645//cellular macromolecule biosynthetic process
GB_D07G1056	-2.07572	2.37171e-08	3.9638e-07	ERF	--	Transcription factor SUM-1 [Gossypium arboreum]	-	-	-	-	-	-	-
GB_A07G0407	-2.23571	5.9956e-08	9.48344e-07	ERF	WIN1	PREDICTED: ethylene-responsive transcription factor WIN1-like [Gossypium arboreum]	-	-	-	-	GO:0043231//intracellular membrane-bounded organelle	GO:0001071//nucleic acid binding transcription factor activity	GO:0010468//regulation of gene expression;GO:0034645//cellular macromolecule biosynthetic process
GB_D05G0485	-2.33374	0.00848612	0.0420108	ERF	DREB3	PREDICTED: ethylene-responsive transcription factor TINY-like [Gossypium raimondii]	-	-	-	-	GO:0043231//intracellular membrane-bounded organelle	GO:0001071//nucleic acid binding transcription factor activity	GO:0010468//regulation of gene expression;GO:0034645//cellular macromolecule biosynthetic process
GB_D12G1155	-3.62252	1.96194e-07	2.88387e-06	ERF	ERF034	PREDICTED: ethylene-responsive transcription factor ERF038-like [Gossypium raimondii]	-	-	-	-	-	-	GO:0010467//gene expression;GO:0034645//cellular macromolecule biosynthetic process
GB_D03G0197	1.88406	1.27806e-06	1.65688e-05	G2-like	HHO5	PREDICTED: probable transcription factor KAN3 [Gossypium raimondii]	-	-	-	-	-	-	-
GB_A02G1885	1.66361	1.77093e-12	4.71698e-11	G2-like	HHO5	PREDICTED: myb family transcription factor EFM-like [Gossypium arboreum]	-	-	-	-	-	-	-
GB_D13G0799	-1.21077	0.00112158	0.00759435	G2-like	PHL8	PREDICTED: two-component response regulator ARR18-like isoform X2 [Gossypium hirsutum]	-	-	-	-	-	GO:0001071//nucleic acid binding transcription factor activity;GO:0005488//binding	GO:0009755//hormone-mediated signaling pathway;GO:0010468//regulation of gene expression
GB_A10G2814	-1.26177	0.00858826	0.0424221	G2-like	KAN2	PREDICTED: probable transcription factor KAN4 [Gossypium raimondii]	-	-	-	-	-	-	-
GB_D02G1509	-1.31886	1.89057e-05	0.000197797	G2-like	HDG2	PREDICTED: homeobox-leucine zipper protein HDG2-like [Gossypium hirsutum]	-	-	-	-	GO:0043231//intracellular membrane-bounded organelle	GO:0001071//nucleic acid binding transcription factor activity;GO:0003677//DNA binding	GO:0000904//cell morphogenesis involved in differentiation;GO:0009886//post-embryonic morphogenesis;GO:0010468//regulation of gene expression;GO:0034645//cellular macromolecule biosynthetic process;GO:0048496//maintenance of organ identity
GB_D10G1532	-1.53935	1.29299e-06	1.67319e-05	G2-like	PHL3	PREDICTED: myb family transcription factor APL-like isoform X1 [Gossypium hirsutum]	-	-	-	-	-	GO:0005488//binding	-
GB_D02G1420	-2.14191	0.001952	0.0121892	G2-like	PHL8	PREDICTED: two-component response regulator ORR23-like isoform X1 [Gossypium hirsutum]	-	-	-	-	-	GO:0001071//nucleic acid binding transcription factor activity;GO:0005488//binding	GO:0009755//hormone-mediated signaling pathway;GO:0010468//regulation of gene expression
GB_D11G2952	-1.05021	5.89168e-05	0.000554125	GATA	GATA4	PREDICTED: GATA transcription factor 5-like [Gossypium hirsutum]	-	-	-	-	-	GO:0005488//binding	-
GB_D05G0434	-1.17898	0.000397379	0.00304581	GATA	GATA21	PREDICTED: GATA transcription factor 21-like [Gossypium hirsutum]	-	-	-	-	-	-	-
GB_D10G0707	-3.20122	1.4058e-05	0.000150951	GATA	GATA9	PREDICTED: GATA transcription factor 12-like [Gossypium hirsutum]	-	-	-	-	GO:0043231//intracellular membrane-bounded organelle	GO:0001071//nucleic acid binding transcription factor activity;GO:0003677//DNA binding;GO:0046914//transition metal ion binding	GO:0006355//regulation of transcription, DNA-templated
GB_A06G2201	-3.48997	0.000703366	0.00502696	GATA	GATA9	PREDICTED: GATA transcription factor 4-like [Gossypium hirsutum]	-	-	-	-	GO:0043231//intracellular membrane-bounded organelle	GO:0001071//nucleic acid binding transcription factor activity;GO:0003677//DNA binding;GO:0046914//transition metal ion binding	GO:0006355//regulation of transcription, DNA-templated
GB_D09G2287	-1.47798	5.71084e-05	0.000538443	GRAS	SCR	PREDICTED: protein SCARECROW-like isoform X1 [Gossypium hirsutum]	-	-	-	-	GO:0043231//intracellular membrane-bounded organelle	GO:0001071//nucleic acid binding transcription factor activity;GO:0003677//DNA binding	GO:0003002//regionalization;GO:0009606//tropism;GO:0010468//regulation of gene expression;GO:0051301//cell division;GO:0072595//maintenance of protein localization in organelle
GB_A11G1569	-1.6044	4.95849e-09	9.07007e-08	GRAS	PAT1	PREDICTED: scarecrow-like transcription factor PAT1 [Gossypium arboreum]	-	-	-	-	-	-	GO:0010468//regulation of gene expression
GB_A03G0221	-1.93129	0.00426417	0.0236843	GRAS	SCL28	PREDICTED: scarecrow-like protein 28 [Gossypium hirsutum]	-	-	-	-	GO:0043231//intracellular membrane-bounded organelle	GO:0001071//nucleic acid binding transcription factor activity	GO:0010468//regulation of gene expression;GO:0034645//cellular macromolecule biosynthetic process;GO:0048449//floral organ formation;GO:1902410//mitotic cytokinetic process
GB_D12G2552	-2.38333	0.00138483	0.00909113	GRAS	SCL28	PREDICTED: scarecrow-like protein 28 [Gossypium raimondii]	-	-	-	-	GO:0043231//intracellular membrane-bounded organelle	GO:0001071//nucleic acid binding transcription factor activity	GO:0010468//regulation of gene expression;GO:0034645//cellular macromolecule biosynthetic process;GO:0048449//floral organ formation;GO:1902410//mitotic cytokinetic process
GB_A11G1530	-1.09746	5.26964e-06	6.14228e-05	HB-other	RLT3	Homeobox protein DLX-5 [Gossypium arboreum]	-	-	-	-	GO:0043231//intracellular membrane-bounded organelle	GO:0001071//nucleic acid binding transcription factor activity;GO:0003677//DNA binding	GO:0010468//regulation of gene expression
GB_D07G1483	5.135	1.64351e-17	6.6325e-16	HD-ZIP	ATHB-12	PREDICTED: homeobox-leucine zipper protein ATHB-12-like [Gossypium hirsutum]	-	-	-	-	GO:0043231//intracellular membrane-bounded organelle	GO:0001071//nucleic acid binding transcription factor activity;GO:0003677//DNA binding	GO:0010468//regulation of gene expression;GO:0034645//cellular macromolecule biosynthetic process
GB_A07G1465	3.99646	5.20447e-07	7.15226e-06	HD-ZIP	ATHB-12	PREDICTED: homeobox-leucine zipper protein ATHB-12-like [Gossypium hirsutum]	-	-	-	-	GO:0043231//intracellular membrane-bounded organelle	GO:0001071//nucleic acid binding transcription factor activity;GO:0003677//DNA binding	GO:0010468//regulation of gene expression;GO:0034645//cellular macromolecule biosynthetic process
GB_A11G1049	1.92813	2.6382e-08	4.37769e-07	HD-ZIP	ATHB-12	PREDICTED: homeobox-leucine zipper protein ATHB-12 [Gossypium arboreum]	-	-	-	-	GO:0043231//intracellular membrane-bounded organelle	GO:0001071//nucleic acid binding transcription factor activity;GO:0003677//DNA binding	GO:0010468//regulation of gene expression;GO:0034645//cellular macromolecule biosynthetic process
GB_D11G1079	1.88774	1.38933e-39	1.54975e-37	HD-ZIP	ATHB-12	PREDICTED: homeobox-leucine zipper protein ATHB-12-like [Gossypium raimondii]	-	-	-	-	GO:0043231//intracellular membrane-bounded organelle	GO:0001071//nucleic acid binding transcription factor activity;GO:0003677//DNA binding	GO:0010468//regulation of gene expression;GO:0034645//cellular macromolecule biosynthetic process
GB_A08G2037	1.14372	0.000214675	0.00177394	HD-ZIP	HAT4	homeobox-leucine zipper protein HAT4-like [Gossypium hirsutum]	-	-	-	-	GO:0043231//intracellular membrane-bounded organelle	GO:0001071//nucleic acid binding transcription factor activity;GO:0003677//DNA binding	GO:0010468//regulation of gene expression;GO:0034645//cellular macromolecule biosynthetic process
GB_A11G2287	1.05992	3.88605e-13	1.09224e-11	HD-ZIP	HAT22	PREDICTED: homeobox-leucine zipper protein HAT22-like [Gossypium arboreum]	-	-	-	-	GO:0043231//intracellular membrane-bounded organelle	GO:0001071//nucleic acid binding transcription factor activity;GO:0003677//DNA binding	GO:0010468//regulation of gene expression;GO:0034645//cellular macromolecule biosynthetic process
GB_A05G2268	-1.06998	0.000251708	0.00204237	HD-ZIP	ATHB-6	PREDICTED: homeobox-leucine zipper protein ATHB-6-like [Gossypium arboreum]	-	-	-	-	GO:0043231//intracellular membrane-bounded organelle	GO:0001071//nucleic acid binding transcription factor activity;GO:0003677//DNA binding	GO:0010468//regulation of gene expression;GO:0034645//cellular macromolecule biosynthetic process
GB_D06G1056	-1.15066	0.00116923	0.00785825	HD-ZIP	ATHB-8	PREDICTED: homeobox-leucine zipper protein ATHB-8-like [Gossypium hirsutum]	-	-	-	-	GO:0043231//intracellular membrane-bounded organelle	GO:0001071//nucleic acid binding transcription factor activity;GO:0003677//DNA binding	GO:0000904//cell morphogenesis involved in differentiation;GO:0003006//developmental process involved in reproduction;GO:0007015//actin filament organization;GO:0007059//chromosome segregation;GO:0009790//embryo development;GO:0009799//specification of symmetry;GO:0009933//meristem structural organization;GO:0009943//adaxial/abaxial axis specification;GO:0010053//root epidermal cell differentiati…
GB_A12G0945	-1.21961	1.85497e-11	4.46856e-10	HD-ZIP	HAT22	homeobox-leucine zipper protein HAT22-like [Gossypium hirsutum]	-	-	-	-	GO:0043231//intracellular membrane-bounded organelle	GO:0001071//nucleic acid binding transcription factor activity;GO:0003677//DNA binding	GO:0010468//regulation of gene expression;GO:0034645//cellular macromolecule biosynthetic process
GB_D05G2279	-1.27185	0.000754424	0.00535353	HD-ZIP	ATHB-6	PREDICTED: homeobox-leucine zipper protein ATHB-6-like [Gossypium arboreum]	-	-	-	-	GO:0043231//intracellular membrane-bounded organelle	GO:0001071//nucleic acid binding transcription factor activity;GO:0003677//DNA binding	GO:0010468//regulation of gene expression;GO:0034645//cellular macromolecule biosynthetic process
GB_D02G1277	-1.44249	0.00156175	0.0100867	HD-ZIP	ATHB-13	PREDICTED: homeobox-leucine zipper protein ATHB-13 [Gossypium raimondii]	-	-	-	-	GO:0043231//intracellular membrane-bounded organelle	GO:0001071//nucleic acid binding transcription factor activity;GO:0003677//DNA binding	GO:0010468//regulation of gene expression;GO:0034645//cellular macromolecule biosynthetic process
GB_D01G0581	-1.5176	0.00290183	0.0171323	HD-ZIP	ATHB-52	PREDICTED: homeobox-leucine zipper protein ATHB-52 [Gossypium raimondii]	-	-	-	-	GO:0043231//intracellular membrane-bounded organelle	GO:0001071//nucleic acid binding transcription factor activity;GO:0003677//DNA binding	GO:0010468//regulation of gene expression;GO:0034645//cellular macromolecule biosynthetic process
GB_A03G1749	-1.58881	5.75431e-08	9.12611e-07	HD-ZIP	ATHB-23	PREDICTED: homeobox-leucine zipper protein ATHB-54 isoform X1 [Gossypium arboreum]	-	-	-	-	GO:0043231//intracellular membrane-bounded organelle	GO:0001071//nucleic acid binding transcription factor activity;GO:0003677//DNA binding	GO:0010468//regulation of gene expression;GO:0034645//cellular macromolecule biosynthetic process
GB_A13G0813	-1.63016	0.0100384	0.0481213	HD-ZIP	ATHB-13	PREDICTED: homeobox-leucine zipper protein ATHB-13-like [Gossypium arboreum]	-	-	-	-	GO:0043231//intracellular membrane-bounded organelle	GO:0001071//nucleic acid binding transcription factor activity;GO:0003677//DNA binding	GO:0010468//regulation of gene expression;GO:0034645//cellular macromolecule biosynthetic process
GB_D11G0267	-1.79393	1.42711e-14	4.57971e-13	HD-ZIP	HAT4	PREDICTED: homeobox-leucine zipper protein HAT4-like [Gossypium raimondii]	-	-	-	-	GO:0043231//intracellular membrane-bounded organelle	GO:0001071//nucleic acid binding transcription factor activity;GO:0003677//DNA binding	GO:0010468//regulation of gene expression;GO:0034645//cellular macromolecule biosynthetic process
GB_A11G0267	-2.14617	2.19589e-09	4.18731e-08	HD-ZIP	HAT4	transcription factor DI5 [Gossypium hirsutum]	-	-	-	-	GO:0043231//intracellular membrane-bounded organelle	GO:0001071//nucleic acid binding transcription factor activity;GO:0003677//DNA binding	GO:0010468//regulation of gene expression;GO:0034645//cellular macromolecule biosynthetic process
GB_D11G2322	-5.03953	0.000680316	0.00487814	HD-ZIP	ATHB-16	PREDICTED: homeobox-leucine zipper protein ATHB-6-like [Gossypium hirsutum]	-	-	-	-	GO:0043231//intracellular membrane-bounded organelle	GO:0001071//nucleic acid binding transcription factor activity;GO:0003677//DNA binding;GO:0016769//transferase activity, transferring nitrogenous groups	GO:0010468//regulation of gene expression;GO:0034645//cellular macromolecule biosynthetic process
GB_D11G0514	2.61785	6.85371e-10	1.3866e-08	HSF	HSF24	heat shock factor protein HSF24-like [Gossypium hirsutum]	-	-	-	-	GO:0043231//intracellular membrane-bounded organelle	GO:0001071//nucleic acid binding transcription factor activity;GO:0003677//DNA binding	GO:0001101//response to acid chemical;GO:0006355//regulation of transcription, DNA-templated;GO:0006972//hyperosmotic response;GO:0007165//signal transduction;GO:0009404//toxin metabolic process;GO:0014070//response to organic cyclic compound;GO:0033554//cellular response to stress
GB_D02G0228	2.06227	2.45767e-35	2.3283e-33	HSF	HSFA5	PREDICTED: heat stress transcription factor A-5-like isoform X1 [Gossypium raimondii]	-	-	-	-	GO:0043231//intracellular membrane-bounded organelle	GO:0001071//nucleic acid binding transcription factor activity;GO:0003677//DNA binding	GO:0006950//response to stress;GO:0010468//regulation of gene expression;GO:0034645//cellular macromolecule biosynthetic process
GB_D05G0312	1.8741	3.00657e-09	5.64028e-08	HSF	HSF30	PREDICTED: heat stress transcription factor A-7a-like [Gossypium hirsutum]	-	-	-	-	GO:0043231//intracellular membrane-bounded organelle	GO:0001071//nucleic acid binding transcription factor activity;GO:0003677//DNA binding	GO:0006950//response to stress;GO:0010468//regulation of gene expression;GO:0034645//cellular macromolecule biosynthetic process
GB_A08G2902	1.76184	0.00033571	0.00262741	HSF	HSFA2	PREDICTED: heat stress transcription factor A-6b-like [Gossypium hirsutum]	-	-	-	-	-	-	-
GB_A10G0958	1.08439	0.000458967	0.00345883	HSF	HSF24	PREDICTED: heat shock factor protein HSF24-like [Gossypium arboreum]	-	-	-	-	GO:0043231//intracellular membrane-bounded organelle	GO:0001071//nucleic acid binding transcription factor activity;GO:0003677//DNA binding	GO:0001101//response to acid chemical;GO:0006355//regulation of transcription, DNA-templated;GO:0006972//hyperosmotic response;GO:0007165//signal transduction;GO:0009404//toxin metabolic process;GO:0014070//response to organic cyclic compound;GO:0033554//cellular response to stress
GB_A06G0694	-1.36928	9.82522e-07	1.29399e-05	HSF	HSFC1	PREDICTED: heat stress transcription factor C-1-like [Gossypium arboreum]	-	-	-	-	GO:0043231//intracellular membrane-bounded organelle	GO:0001071//nucleic acid binding transcription factor activity;GO:0003677//DNA binding	GO:0006950//response to stress;GO:0009404//toxin metabolic process;GO:0010468//regulation of gene expression;GO:0034645//cellular macromolecule biosynthetic process
GB_D06G0675	-1.64498	1.83113e-15	6.31629e-14	HSF	HSFC1	PREDICTED: heat stress transcription factor C-1-like [Gossypium arboreum]	-	-	-	-	GO:0043231//intracellular membrane-bounded organelle	GO:0001071//nucleic acid binding transcription factor activity;GO:0003677//DNA binding	GO:0006950//response to stress;GO:0009404//toxin metabolic process;GO:0010468//regulation of gene expression;GO:0034645//cellular macromolecule biosynthetic process
GB_A06G0191	-2.11346	0.00175982	0.0111726	HSF	HSFB4	PREDICTED: heat stress transcription factor B-4-like isoform X1 [Gossypium hirsutum]	-	-	-	-	GO:0044424//intracellular part	-	GO:0006950//response to stress;GO:0010467//gene expression;GO:0034645//cellular macromolecule biosynthetic process
GB_A12G1250	1.20628	0.000973932	0.00671547	MIKC_MADS	SOC1	MADS-box protein SOC1-like [Gossypium hirsutum]	-	-	-	-	GO:0043231//intracellular membrane-bounded organelle	GO:0001071//nucleic acid binding transcription factor activity;GO:0005515//protein binding	GO:0006886//intracellular protein transport;GO:0009409//response to cold;GO:0009909//regulation of flower development;GO:0010074//maintenance of meristem identity;GO:0010468//regulation of gene expression;GO:0034645//cellular macromolecule biosynthetic process;GO:0043479//pigment accumulation in tissues in response to UV light;GO:0048437//floral organ development
GB_D07G0878	-1.11736	3.30703e-05	0.000328435	MIKC_MADS	CAL	PREDICTED: truncated transcription factor CAULIFLOWER A-like isoform X2 [Gossypium raimondii]	-	-	-	-	GO:0043231//intracellular membrane-bounded organelle	GO:0001071//nucleic acid binding transcription factor activity;GO:0005515//protein binding	GO:0003006//developmental process involved in reproduction;GO:0010468//regulation of gene expression;GO:0034645//cellular macromolecule biosynthetic process
GB_A08G1522	8.82443	0.00428265	0.0237668	MYB	MYB78	PREDICTED: transcription factor MYB108-like [Gossypium arboreum]	Organismal Systems	Environmental adaptation	ko04626//Plant-pathogen interaction	K09422	-	-	-
GB_D07G0729	8.64386	0.00633688	0.0329941	MYB	MYB62	PREDICTED: transcription factor MYB108-like [Gossypium raimondii]	Organismal Systems	Environmental adaptation	ko04626//Plant-pathogen interaction	K09422	-	-	-
GB_D04G1704	6	3.75544e-06	4.51016e-05	MYB	MYB41	PREDICTED: transcription factor MYB24-like [Gossypium hirsutum]	Organismal Systems	Environmental adaptation	ko04626//Plant-pathogen interaction	K09422	-	-	GO:0044699//single-organism process;GO:0080090//regulation of primary metabolic process
GB_D02G2066	5.19967	8.84488e-05	0.000800052	MYB	MYB41	PREDICTED: transcription factor MYB39-like [Gossypium raimondii]	Organismal Systems	Environmental adaptation	ko04626//Plant-pathogen interaction	K09422	-	GO:0001071//nucleic acid binding transcription factor activity;GO:0005488//binding	GO:0006109//regulation of carbohydrate metabolic process;GO:0006355//regulation of transcription, DNA-templated;GO:0007275//multicellular organism development;GO:0040007//growth
GB_A02G0584	5.1307	1.16284e-17	4.73567e-16	MYB	MYB108	PREDICTED: transcription factor MYB108 [Gossypium arboreum]	Organismal Systems	Environmental adaptation	ko04626//Plant-pathogen interaction	K09422	-	-	-
GB_D09G0609	4.84659	7.8867e-26	5.19598e-24	MYB	MYB62	PREDICTED: transcription factor MYB108-like [Gossypium raimondii]	Organismal Systems	Environmental adaptation	ko04626//Plant-pathogen interaction	K09422	-	-	-
GB_A11G1134	4.76641	2.35385e-18	1.01754e-16	MYB	MYB78	PREDICTED: transcription factor MYB108-like [Gossypium arboreum]	Organismal Systems	Environmental adaptation	ko04626//Plant-pathogen interaction	K09422	-	GO:0005488//binding	-
GB_D05G2055	4.74403	1.60947e-42	1.98147e-40	MYB	MYB73	PREDICTED: transcription factor MYB44-like [Gossypium hirsutum]	-	-	-	-	-	GO:0005488//binding	-
GB_A09G0749	4.65778	1.50881e-21	7.91142e-20	MYB	MYB62	PREDICTED: transcription factor MYB108-like [Gossypium hirsutum]	Organismal Systems	Environmental adaptation	ko04626//Plant-pathogen interaction	K09422	-	-	-
GB_A08G0253	4.48113	0.00360978	0.0206459	MYB	MYB102	PREDICTED: transcription factor MYB39-like [Gossypium hirsutum]	Organismal Systems	Environmental adaptation	ko04626//Plant-pathogen interaction	K09422	-	-	-
GB_A10G2038	4.43344	1.35166e-06	1.74404e-05	MYB	MYB108	PREDICTED: transcription factor MYB108-like [Gossypium hirsutum]	Organismal Systems	Environmental adaptation	ko04626//Plant-pathogen interaction	K09422	-	-	-
GB_A11G3511	4.1486	5.57974e-12	1.41268e-10	MYB	CSA	PREDICTED: transcription factor MYB76-like [Gossypium arboreum]	Organismal Systems	Environmental adaptation	ko04626//Plant-pathogen interaction	K09422	-	-	-
GB_A12G2968	4.13516	0.00933984	0.0453569	MYB	MYB62	PREDICTED: transcription factor MYB108-like [Gossypium hirsutum]	Organismal Systems	Environmental adaptation	ko04626//Plant-pathogen interaction	K09422	-	-	-
GB_A05G2167	4.07895	0.00138779	0.00910609	MYB	RAX3	PREDICTED: transcription factor MYB36-like [Gossypium hirsutum]	Organismal Systems	Environmental adaptation	ko04626//Plant-pathogen interaction	K09422	-	GO:0005488//binding	-
GB_A03G2185	3.92892	2.7584e-13	7.85631e-12	MYB	MYB73	PREDICTED: transcription factor MYB44-like [Gossypium hirsutum]	Organismal Systems	Environmental adaptation	ko04626//Plant-pathogen interaction	K09422	-	GO:0005488//binding	-
GB_D08G1526	3.36075	4.88023e-05	0.000468395	MYB	ECH	PREDICTED: transcription factor MYB108-like [Gossypium hirsutum]	Organismal Systems	Environmental adaptation	ko04626//Plant-pathogen interaction	K09422	-	GO:0005488//binding	-
GB_D02G0625	2.69474	0.000134267	0.00116348	MYB	MYB108	PREDICTED: transcription factor MYB108-like [Gossypium hirsutum]	Organismal Systems	Environmental adaptation	ko04626//Plant-pathogen interaction	K09422	-	-	-
GB_D11G1164	2.60297	5.74966e-07	7.84901e-06	MYB	MYB78	PREDICTED: transcription factor MYB108-like [Gossypium raimondii]	Organismal Systems	Environmental adaptation	ko04626//Plant-pathogen interaction	K09422	-	GO:0005488//binding	-
GB_A03G1915	2.59455	0.00189965	0.0119132	MYB	MYB41	PREDICTED: transcription factor MYB32-like [Gossypium hirsutum]	Organismal Systems	Environmental adaptation	ko04626//Plant-pathogen interaction	K09422	-	GO:0001071//nucleic acid binding transcription factor activity;GO:0005488//binding	GO:0006109//regulation of carbohydrate metabolic process;GO:0006355//regulation of transcription, DNA-templated;GO:0007275//multicellular organism development;GO:0040007//growth
GB_D13G1941	2.53766	0.000656557	0.00473038	MYB	MYB105	PREDICTED: transcription factor MYB44-like [Gossypium hirsutum]	Organismal Systems	Environmental adaptation	ko04626//Plant-pathogen interaction	K09422	-	-	-
GB_A05G3740	2.32956	2.49171e-09	4.71439e-08	MYB	DIVARICATA	PREDICTED: transcription factor DIVARICATA-like [Gossypium arboreum]	-	-	-	-	GO:0043231//intracellular membrane-bounded organelle	GO:0005488//binding	-
GB_A08G1537	2.24978	0.00820574	0.0408841	MYB	MYB61	Transcription factor MYB86 -like protein [Gossypium arboreum]	Organismal Systems	Environmental adaptation	ko04626//Plant-pathogen interaction	K09422	-	-	-
GB_A09G1260	2.12414	5.07181e-10	1.04228e-08	MYB	SRM1	PREDICTED: transcription factor DIVARICATA-like [Gossypium hirsutum]	-	-	-	-	GO:0043231//intracellular membrane-bounded organelle	GO:0005488//binding	-
GB_A03G0481	2.07789	1.43531e-49	2.13622e-47	MYB	MYB48	PREDICTED: transcription factor MYB59-like isoform X1 [Gossypium hirsutum]	Organismal Systems	Environmental adaptation	ko04626//Plant-pathogen interaction	K09422	-	GO:0005488//binding	-
GB_D12G2455	1.72238	1.48993e-12	3.98839e-11	MYB	KUA1	PREDICTED: myb-like protein J [Gossypium hirsutum]	-	-	-	-	-	GO:0001071//nucleic acid binding transcription factor activity;GO:0003676//nucleic acid binding;GO:0046914//transition metal ion binding	GO:0010468//regulation of gene expression
GB_A12G1971	1.69689	6.14873e-10	1.25108e-08	MYB	HHO3	PREDICTED: myb family transcription factor EFM [Gossypium arboreum]	-	-	-	-	-	GO:0005488//binding	-
GB_D12G2977	1.67362	1.25591e-05	0.000135729	MYB	MYB62	PREDICTED: transcription factor MYB108-like [Gossypium raimondii]	Organismal Systems	Environmental adaptation	ko04626//Plant-pathogen interaction	K09422	-	-	-
GB_D11G2144	1.63697	4.25282e-37	4.32824e-35	MYB	MYB73	PREDICTED: transcription factor MYB44 [Gossypium raimondii]	Organismal Systems	Environmental adaptation	ko04626//Plant-pathogen interaction	K09422	-	GO:0005488//binding	-
GB_A11G2391	1.58434	2.05087e-31	1.70686e-29	MYB	MYB73	PREDICTED: transcription factor MYB44 [Gossypium arboreum]	Organismal Systems	Environmental adaptation	ko04626//Plant-pathogen interaction	K09422	-	GO:0005488//binding	-
GB_A06G1514	1.37375	0.00228002	0.0139291	MYB	MYB102	PREDICTED: transcription factor MYB3-like [Gossypium hirsutum]	Organismal Systems	Environmental adaptation	ko04626//Plant-pathogen interaction	K09422	-	-	-
GB_D09G1108	1.29866	0.000138717	0.00119777	MYB	VAMP714	PREDICTED: transcription factor DIVARICATA-like [Gossypium raimondii]	-	-	-	-	GO:0043231//intracellular membrane-bounded organelle	GO:0005488//binding	-
GB_A05G2674	1.29533	3.91359e-09	7.23303e-08	MYB	MYB73	PREDICTED: transcription factor MYB44-like [Gossypium arboreum]	Organismal Systems	Environmental adaptation	ko04626//Plant-pathogen interaction	K09422	-	-	-
GB_D05G0298	1.1644	3.86642e-07	5.44079e-06	MYB	KUA1	PREDICTED: transcription factor MYB1R1-like [Gossypium hirsutum]	-	-	-	-	-	GO:0001071//nucleic acid binding transcription factor activity;GO:0003676//nucleic acid binding;GO:0046914//transition metal ion binding	GO:0010468//regulation of gene expression
GB_A07G1041	1.10517	2.82811e-14	8.85749e-13	MYB	MYB48	PREDICTED: transcription factor MYB59-like isoform X1 [Gossypium arboreum]	Organismal Systems	Environmental adaptation	ko04626//Plant-pathogen interaction	K09422	-	GO:0005488//binding	-
GB_A06G0222	1.00906	4.11903e-19	1.87306e-17	MYB	MYB73	PREDICTED: transcription factor MYB44-like [Gossypium hirsutum]	Organismal Systems	Environmental adaptation	ko04626//Plant-pathogen interaction	K09422	-	-	-
GB_D04G1502	-1.07119	1.28094e-05	0.00013821	MYB	DIVARICATA	PREDICTED: transcription factor DIVARICATA-like [Gossypium hirsutum]	-	-	-	-	GO:0043231//intracellular membrane-bounded organelle	GO:0001071//nucleic acid binding transcription factor activity;GO:0005488//binding	GO:0010468//regulation of gene expression
GB_D01G2611	-1.09408	0.00705172	0.0360866	MYB	DIVARICATA	PREDICTED: transcription factor DIVARICATA-like [Gossypium hirsutum]	-	-	-	-	GO:0043231//intracellular membrane-bounded organelle	GO:0001071//nucleic acid binding transcription factor activity;GO:0005488//binding	GO:0010468//regulation of gene expression
GB_D04G1738	-1.16418	0.00668824	0.0345241	MYB	SRM1	PREDICTED: transcription factor DIVARICATA-like [Gossypium raimondii]	-	-	-	-	GO:0043231//intracellular membrane-bounded organelle	GO:0005488//binding	-
GB_D13G0767	-1.43463	9.35567e-05	0.000841129	MYB	MYB88	PREDICTED: transcription factor MYB28-like isoform X2 [Gossypium hirsutum]	Organismal Systems	Environmental adaptation	ko04626//Plant-pathogen interaction	K09422	-	GO:0005488//binding	-
GB_D11G0012	-1.44245	0.00144222	0.00941468	MYB	WER	PREDICTED: transcription factor MYB114-like [Gossypium hirsutum]	Organismal Systems	Environmental adaptation	ko04626//Plant-pathogen interaction	K09422	-	-	-
GB_A09G0708	-1.51517	5.55855e-13	1.54285e-11	MYB	SRM1	PREDICTED: transcription factor DIVARICATA [Gossypium hirsutum]	-	-	-	-	GO:0043231//intracellular membrane-bounded organelle	GO:0001071//nucleic acid binding transcription factor activity;GO:0005488//binding	GO:0009451//RNA modification;GO:0010468//regulation of gene expression
GB_A05G3951	-1.52999	0.000470289	0.0035307	MYB	MYB306	PREDICTED: myb-related protein 306-like [Gossypium arboreum]	Organismal Systems	Environmental adaptation	ko04626//Plant-pathogen interaction	K09422	GO:0043231//intracellular membrane-bounded organelle	GO:0001071//nucleic acid binding transcription factor activity;GO:0005488//binding	GO:0000038//very long-chain fatty acid metabolic process;GO:0010468//regulation of gene expression
GB_D13G2655	-1.74605	0.00131878	0.00870675	MYB	MYB48	PREDICTED: transcription factor MYB59-like [Gossypium hirsutum]	Organismal Systems	Environmental adaptation	ko04626//Plant-pathogen interaction	K09422	-	GO:0005488//binding	-
GB_A13G2721	-1.76191	6.14673e-05	0.000575177	MYB	MYB48	PREDICTED: transcription factor MYB59-like [Gossypium arboreum]	Organismal Systems	Environmental adaptation	ko04626//Plant-pathogen interaction	K09422	-	GO:0005488//binding	-
GB_A07G0198	-1.78593	4.26709e-06	5.07245e-05	MYB	C1	PREDICTED: transcription factor MYB23-like [Gossypium arboreum]	Organismal Systems	Environmental adaptation	ko04626//Plant-pathogen interaction	K09422	-	-	-
GB_D04G0507	-1.80208	8.06865e-06	9.05325e-05	MYB	MYB306	PREDICTED: myb-related protein 306-like [Gossypium raimondii]	Organismal Systems	Environmental adaptation	ko04626//Plant-pathogen interaction	K09422	GO:0043231//intracellular membrane-bounded organelle	GO:0001071//nucleic acid binding transcription factor activity;GO:0005488//binding	GO:0000038//very long-chain fatty acid metabolic process;GO:0010468//regulation of gene expression
GB_D09G0585	-1.83987	7.99998e-23	4.5137e-21	MYB	SRM1	PREDICTED: transcription factor DIVARICATA [Gossypium raimondii]	-	-	-	-	GO:0043231//intracellular membrane-bounded organelle	GO:0001071//nucleic acid binding transcription factor activity;GO:0005488//binding	GO:0009451//RNA modification;GO:0010468//regulation of gene expression
GB_A07G2416	-2.4106	2.17878e-05	0.000225054	MYB	MYB306	PREDICTED: transcription factor MYB30-like [Gossypium hirsutum]	Organismal Systems	Environmental adaptation	ko04626//Plant-pathogen interaction	K09422	GO:0043231//intracellular membrane-bounded organelle	GO:0001071//nucleic acid binding transcription factor activity;GO:0005488//binding	GO:0000038//very long-chain fatty acid metabolic process;GO:0010468//regulation of gene expression
GB_D08G1546	-2.48393	0.00120376	0.00805382	MYB	MYB61	PREDICTED: transcription factor MYB86-like [Gossypium raimondii]	Organismal Systems	Environmental adaptation	ko04626//Plant-pathogen interaction	K09422	-	-	-
GB_D09G0170	-3.10692	3.86074e-06	4.6231e-05	MYB	MYB306	PREDICTED: myb-related protein 306-like [Gossypium raimondii]	Organismal Systems	Environmental adaptation	ko04626//Plant-pathogen interaction	K09422	GO:0043231//intracellular membrane-bounded organelle	GO:0001071//nucleic acid binding transcription factor activity;GO:0005488//binding	GO:0000038//very long-chain fatty acid metabolic process;GO:0010468//regulation of gene expression
GB_A07G1385	-3.87954	1.37987e-11	3.37428e-10	MYB	P	PREDICTED: transcription factor MYB75-like [Gossypium hirsutum]	Organismal Systems	Environmental adaptation	ko04626//Plant-pathogen interaction	K09422	-	-	-
GB_D07G2388	-10.2167	7.81488e-06	8.8055e-05	MYB	MYB306	myb transcription factor MYB30 [Gossypium hirsutum]	Organismal Systems	Environmental adaptation	ko04626//Plant-pathogen interaction	K09422	GO:0043231//intracellular membrane-bounded organelle	GO:0001071//nucleic acid binding transcription factor activity;GO:0005488//binding	GO:0000038//very long-chain fatty acid metabolic process;GO:0010468//regulation of gene expression
GB_A06G0805	1.16696	0.000147477	0.00126726	MYB_related	MYBS3	PREDICTED: transcription factor MYB1R1-like [Gossypium hirsutum]	-	-	-	-	-	GO:0005488//binding	-
GB_A03G1505	1.10334	2.78121e-13	7.91283e-12	MYB_related	--	PREDICTED: myb-related transcription factor, partner of profilin-like [Gossypium hirsutum]	-	-	-	-	GO:0031224//intrinsic component of membrane	-	-
GB_D08G2026	1.06091	6.73397e-30	5.29901e-28	MYB_related	MYBS3	PREDICTED: myb-like protein J [Gossypium raimondii]	-	-	-	-	-	GO:0001071//nucleic acid binding transcription factor activity;GO:0003676//nucleic acid binding;GO:0046914//transition metal ion binding	GO:0010468//regulation of gene expression
GB_A11G0120	-1.12292	0.000291253	0.00232025	MYB_related	RVE6	PREDICTED: protein REVEILLE 6-like isoform X2 [Gossypium hirsutum]	-	-	-	-	-	GO:0001071//nucleic acid binding transcription factor activity;GO:0005488//binding	GO:0010468//regulation of gene expression
GB_D11G0120	-1.28964	5.6738e-05	0.000535991	MYB_related	RVE6	PREDICTED: protein REVEILLE 6-like isoform X1 [Gossypium raimondii]	-	-	-	-	-	GO:0001071//nucleic acid binding transcription factor activity;GO:0005488//binding	GO:0010468//regulation of gene expression
GB_D12G1382	3.59064	7.97086e-08	1.23878e-06	MYC	MYC3	PREDICTED: transcription factor MYC2-like [Gossypium arboreum]	Environmental Information Processing;Environmental Information Processing	Signal transduction;Signal transduction	ko04075//Plant hormone signal transduction;ko04016//MAPK signaling pathway - plant	K13422;K13422	-	GO:0005515//protein binding	-
GB_A05G1655	8.96578	0.000541266	0.00399618	NAC	NAC056	PREDICTED: NAC transcription factor 56-like [Gossypium hirsutum]	-	-	-	-	GO:0043231//intracellular membrane-bounded organelle	GO:0001071//nucleic acid binding transcription factor activity	GO:0010468//regulation of gene expression;GO:0034645//cellular macromolecule biosynthetic process
GB_A07G2698	5.04876	4.39914e-08	7.09907e-07	NAC	NAC083	PREDICTED: NAC domain-containing protein 83-like [Gossypium arboreum]	-	-	-	-	GO:0043231//intracellular membrane-bounded organelle	GO:0001071//nucleic acid binding transcription factor activity	GO:0010468//regulation of gene expression;GO:0034645//cellular macromolecule biosynthetic process
GB_D13G1468	4.78136	0.000976941	0.00673274	NAC	NAC030	PREDICTED: NAC domain-containing protein 43 [Gossypium raimondii]	-	-	-	-	GO:0043231//intracellular membrane-bounded organelle	GO:0001071//nucleic acid binding transcription factor activity	GO:0000904//cell morphogenesis involved in differentiation;GO:0006355//regulation of transcription, DNA-templated;GO:0007015//actin filament organization;GO:0009933//meristem structural organization;GO:0010053//root epidermal cell differentiation;GO:0010087//phloem or xylem histogenesis;GO:0022610//biological adhesion;GO:0044085//cellular component biogenesis;GO:0045229//external encapsulating st…
GB_D12G0140	4.62259	1.63641e-128	8.7435e-126	NAC	NAC104	PREDICTED: NAC domain-containing protein 55-like isoform X1 [Gossypium raimondii]	-	-	-	-	GO:0043231//intracellular membrane-bounded organelle	GO:0001071//nucleic acid binding transcription factor activity	GO:0010087//phloem or xylem histogenesis;GO:0010468//regulation of gene expression;GO:0012501//programmed cell death;GO:0034645//cellular macromolecule biosynthetic process;GO:0044767//single-organism developmental process
GB_D02G1961	3.89204	0	0	NAC	NAC083	NAC domain-containing protein 83-like [Gossypium hirsutum]	-	-	-	-	GO:0043231//intracellular membrane-bounded organelle	GO:0001071//nucleic acid binding transcription factor activity	GO:0006355//regulation of transcription, DNA-templated;GO:0006605//protein targeting;GO:0009725//response to hormone;GO:0009891//positive regulation of biosynthetic process;GO:0010087//phloem or xylem histogenesis;GO:0010260//organ senescence;GO:0043067//regulation of programmed cell death
GB_D07G2678	3.50462	0.000121104	0.00106008	NAC	NAC083	PREDICTED: NAC domain-containing protein 83-like [Gossypium hirsutum]	-	-	-	-	GO:0043231//intracellular membrane-bounded organelle	GO:0001071//nucleic acid binding transcription factor activity	GO:0010468//regulation of gene expression;GO:0034645//cellular macromolecule biosynthetic process
GB_D05G1681	2.87447	1.44204e-05	0.000154377	NAC	NAC056	PREDICTED: NAC transcription factor 25 [Gossypium raimondii]	-	-	-	-	GO:0043231//intracellular membrane-bounded organelle	GO:0001071//nucleic acid binding transcription factor activity	GO:0010468//regulation of gene expression;GO:0034645//cellular macromolecule biosynthetic process
GB_D02G0840	2.27381	3.75431e-67	8.02386e-65	NAC	NAC002	NAC domain-containing protein 2-like [Gossypium hirsutum]	-	-	-	-	GO:0043231//intracellular membrane-bounded organelle	GO:0001071//nucleic acid binding transcription factor activity	GO:0009404//toxin metabolic process;GO:0010468//regulation of gene expression;GO:0014070//response to organic cyclic compound;GO:0034645//cellular macromolecule biosynthetic process
GB_D02G1424	1.84333	2.03648e-29	1.57241e-27	NAC	NAC029	PREDICTED: NAC transcription factor 29-like [Gossypium hirsutum]	-	-	-	-	GO:0043231//intracellular membrane-bounded organelle	GO:0001071//nucleic acid binding transcription factor activity	GO:0006952//defense response;GO:0010260//organ senescence;GO:0010468//regulation of gene expression;GO:0016049//cell growth;GO:0034645//cellular macromolecule biosynthetic process;GO:0051707//response to other organism;GO:0090567//reproductive shoot system development
GB_A13G2053	1.38229	2.25009e-07	3.27677e-06	NAC	NAC047	NAC domain-containing 29 -like protein [Gossypium arboreum]	-	-	-	-	GO:0043231//intracellular membrane-bounded organelle	GO:0001071//nucleic acid binding transcription factor activity	GO:0007568//aging;GO:0010468//regulation of gene expression;GO:0034645//cellular macromolecule biosynthetic process;GO:0046942//carboxylic acid transport
GB_D06G0501	1.06937	8.91656e-29	6.6913e-27	NAC	NAC002	NAC domain-containing protein 2-like [Gossypium hirsutum]	-	-	-	-	GO:0043231//intracellular membrane-bounded organelle	GO:0001071//nucleic acid binding transcription factor activity	GO:0009404//toxin metabolic process;GO:0010468//regulation of gene expression;GO:0014070//response to organic cyclic compound;GO:0034645//cellular macromolecule biosynthetic process
GB_A06G0507	1.0486	1.18169e-24	7.24899e-23	NAC	NAC002	PREDICTED: NAC domain-containing protein 2 [Gossypium arboreum]	-	-	-	-	GO:0043231//intracellular membrane-bounded organelle	GO:0001071//nucleic acid binding transcription factor activity	GO:0009404//toxin metabolic process;GO:0010468//regulation of gene expression;GO:0014070//response to organic cyclic compound;GO:0034645//cellular macromolecule biosynthetic process
GB_A03G1241	1.04374	4.0778e-24	2.4481e-22	NAC	NAC029	PREDICTED: NAC transcription factor 29-like [Gossypium arboreum]	-	-	-	-	GO:0043231//intracellular membrane-bounded organelle	GO:0001071//nucleic acid binding transcription factor activity	GO:0006952//defense response;GO:0010260//organ senescence;GO:0010468//regulation of gene expression;GO:0016049//cell growth;GO:0034645//cellular macromolecule biosynthetic process;GO:0051707//response to other organism;GO:0090567//reproductive shoot system development
GB_A10G0704	-1.31994	2.98564e-06	3.64631e-05	NAC	NAC035	PREDICTED: NAC domain-containing protein 72-like [Gossypium hirsutum]	-	-	-	-	GO:0043231//intracellular membrane-bounded organelle	GO:0001071//nucleic acid binding transcription factor activity	GO:0010468//regulation of gene expression;GO:0034645//cellular macromolecule biosynthetic process
GB_D10G0880	-1.90922	1.30913e-10	2.88089e-09	NAC	NAC035	NAC domain-containing protein 72-like [Gossypium hirsutum]	-	-	-	-	GO:0043231//intracellular membrane-bounded organelle	GO:0001071//nucleic acid binding transcription factor activity	GO:0010468//regulation of gene expression;GO:0034645//cellular macromolecule biosynthetic process
GB_A06G0848	-1.14396	3.56592e-07	5.04049e-06	NF-YA	NFYA3	PREDICTED: nuclear transcription factor Y subunit A-3-like isoform X1 [Gossypium arboreum]	-	-	-	-	-	-	-
GB_D06G0833	-1.1484	0.000190157	0.00159152	NF-YA	NFYA3	PREDICTED: nuclear transcription factor Y subunit A-3-like isoform X1 [Gossypium raimondii]	-	-	-	-	-	-	-
GB_D09G1460	-1.32254	0.00425948	0.0236701	NF-YA	NFYA2	PREDICTED: nuclear transcription factor Y subunit A-10 [Theobroma cacao]	-	-	-	-	-	-	-
GB_A02G1353	-1.49825	0.00997755	0.0478813	NF-YA	NFYA1	PREDICTED: nuclear transcription factor Y subunit A-1-like [Gossypium arboreum]	-	-	-	-	-	-	-
GB_A13G1673	-1.4692	0.000301824	0.00239553	NF-YB	NFYB2	PREDICTED: nuclear transcription factor Y subunit B-2-like [Gossypium hirsutum]	-	-	-	-	GO:0043231//intracellular membrane-bounded organelle	GO:0003677//DNA binding;GO:0046983//protein dimerization activity	GO:0010468//regulation of gene expression
GB_D13G1596	-1.85711	8.52422e-05	0.000774324	NF-YB	NFYB2	PREDICTED: nuclear transcription factor Y subunit B-3-like [Gossypium raimondii]	-	-	-	-	GO:0043231//intracellular membrane-bounded organelle	GO:0003677//DNA binding;GO:0046983//protein dimerization activity	GO:0010468//regulation of gene expression
GB_A12G2373	1.06665	5.83369e-10	1.19151e-08	PLATZ	--	PLATZ transcription factor family protein [Medicago truncatula]	-	-	-	-	-	-	-
GB_D13G0735	1.44985	0.000916623	0.00636632	RAV	RAV2	PREDICTED: AP2/ERF and B3 domain-containing transcription repressor RAV2-like [Gossypium raimondii]	-	-	-	-	GO:0043231//intracellular membrane-bounded organelle	GO:0001071//nucleic acid binding transcription factor activity	GO:0010468//regulation of gene expression;GO:0034645//cellular macromolecule biosynthetic process
GB_A10G2776	1.19603	2.09317e-11	5.00852e-10	RAV	--	PREDICTED: AP2/ERF and B3 domain-containing transcription factor RAV1-like [Gossypium arboreum]	-	-	-	-	-	-	-
GB_A03G1169	-2.34619	7.06769e-31	5.78306e-29	RAV	RAV1	PREDICTED: AP2/ERF and B3 domain-containing transcription factor RAV1-like [Gossypium hirsutum]	-	-	-	-	GO:0043231//intracellular membrane-bounded organelle	GO:0001071//nucleic acid binding transcription factor activity	GO:0010468//regulation of gene expression;GO:0034645//cellular macromolecule biosynthetic process
GB_D13G0310	1.74375	8.95881e-05	0.000809783	TALE	SHL	PREDICTED: protein polybromo-1-like isoform X1 [Gossypium raimondii]	-	-	-	-	GO:0043231//intracellular membrane-bounded organelle	GO:0001071//nucleic acid binding transcription factor activity;GO:0003676//nucleic acid binding;GO:0046914//transition metal ion binding	GO:0006090//pyruvate metabolic process;GO:0006325//chromatin organization;GO:0006625//protein targeting to peroxisome;GO:0006970//response to osmotic stress;GO:0009062//fatty acid catabolic process;GO:0010038//response to metal ion;GO:0010468//regulation of gene expression;GO:0042044//fluid transport;GO:0042743//hydrogen peroxide metabolic process;GO:0044707//single-multicellular organism process…
GB_D07G0233	-2.44441	1.75681e-08	2.99802e-07	TALE	ATH1	PREDICTED: homeobox protein ATH1-like [Gossypium hirsutum]	-	-	-	-	GO:0043231//intracellular membrane-bounded organelle	GO:0001071//nucleic acid binding transcription factor activity;GO:0003677//DNA binding	GO:0003006//developmental process involved in reproduction;GO:0006090//pyruvate metabolic process;GO:0006355//regulation of transcription, DNA-templated;GO:0006544//glycine metabolic process;GO:0006633//fatty acid biosynthetic process;GO:0006732//coenzyme metabolic process;GO:0006753//nucleoside phosphate metabolic process;GO:0006779//porphyrin-containing compound biosynthetic process;GO:0006790/…
GB_D09G0454	-1.15539	0.00257814	0.0154761	TCP	TCP20	PREDICTED: transcription factor TCP20-like isoform X1 [Gossypium raimondii]	-	-	-	-	-	-	-
GB_D13G0779	-1.23409	3.00075e-05	0.000300531	TCP	TCP15	PREDICTED: transcription factor TCP15 [Gossypium raimondii]	-	-	-	-	GO:0043231//intracellular membrane-bounded organelle	GO:0001071//nucleic acid binding transcription factor activity;GO:0003676//nucleic acid binding	GO:0006355//regulation of transcription, DNA-templated;GO:0006605//protein targeting;GO:0006952//defense response;GO:0009755//hormone-mediated signaling pathway;GO:0009863//salicylic acid mediated signaling pathway;GO:0009887//organ morphogenesis;GO:0031399//regulation of protein modification process;GO:0042743//hydrogen peroxide metabolic process;GO:0043067//regulation of programmed cell death;G…
GB_scaffold31414_objG0001	-1.53856	4.4832e-05	0.000434031	TCP	TCP15	PREDICTED: transcription factor TCP15-like, partial [Gossypium hirsutum]	-	-	-	-	GO:0043231//intracellular membrane-bounded organelle	GO:0001071//nucleic acid binding transcription factor activity;GO:0003676//nucleic acid binding	GO:0006355//regulation of transcription, DNA-templated;GO:0006605//protein targeting;GO:0006952//defense response;GO:0009755//hormone-mediated signaling pathway;GO:0009863//salicylic acid mediated signaling pathway;GO:0009887//organ morphogenesis;GO:0031399//regulation of protein modification process;GO:0042743//hydrogen peroxide metabolic process;GO:0043067//regulation of programmed cell death;G…
GB_A12G1054	-1.05721	0.000117512	0.00103135	Trihelix	GT-2	PREDICTED: trihelix transcription factor GT-2-like [Gossypium hirsutum]	-	-	-	-	-	-	-
GB_D06G0955	-2.77961	0.00116277	0.00781977	Trihelix	GT-2	PREDICTED: trihelix transcription factor GTL1-like [Gossypium hirsutum]	-	-	-	-	-	-	-
GB_A10G0471	-3.03747	0.0057813	0.0305389	Trihelix	--	Trihelix transcription factor GT-4 -like protein [Gossypium arboreum]	-	-	-	-	-	-	-
GB_D11G1168	5.38802	7.90872e-05	0.000722961	WRKY	WRKY23	PREDICTED: probable WRKY transcription factor 23 [Gossypium hirsutum]	-	-	-	-	-	-	GO:0010467//gene expression;GO:0034645//cellular macromolecule biosynthetic process
GB_A06G1789	5.28804	2.07687e-17	8.31229e-16	WRKY	WRKY6	WRKY transcription factor 87 [Gossypium hirsutum]	-	-	-	-	-	-	-
GB_D07G0565	4.05998	1.28074e-09	2.50756e-08	WRKY	WRKY75	PREDICTED: probable WRKY transcription factor 43 isoform X1 [Gossypium raimondii]	-	-	-	-	GO:0043231//intracellular membrane-bounded organelle	GO:0001071//nucleic acid binding transcription factor activity;GO:0003677//DNA binding	GO:0006355//regulation of transcription, DNA-templated;GO:0009247//glycolipid biosynthetic process;GO:0009267//cellular response to starvation;GO:0009414//response to water deprivation;GO:0009725//response to hormone;GO:0032104//regulation of response to extracellular stimulus;GO:0048528//post-embryonic root development
GB_A07G2135	2.90733	6.74412e-44	8.76752e-42	WRKY	WRKY6	probable WRKY transcription factor 31 [Gossypium hirsutum]	-	-	-	-	-	GO:0003677//DNA binding	GO:0010468//regulation of gene expression
GB_D06G1849	2.88164	9.26873e-09	1.64367e-07	WRKY	WRKY6	PREDICTED: probable WRKY transcription factor 31 [Gossypium raimondii]	-	-	-	-	-	-	-
GB_D05G1547	2.69793	2.91131e-12	7.56588e-11	WRKY	WRKY28	PREDICTED: probable WRKY transcription factor 71 [Gossypium arboreum]	-	-	-	-	-	GO:0001071//nucleic acid binding transcription factor activity;GO:0003677//DNA binding	GO:0010468//regulation of gene expression
GB_D05G1204	2.57914	3.61727e-10	7.54978e-09	WRKY	WRKY40	PREDICTED: probable WRKY transcription factor 40 [Gossypium hirsutum]	-	-	-	-	GO:0043231//intracellular membrane-bounded organelle	GO:0001071//nucleic acid binding transcription factor activity;GO:0003677//DNA binding	GO:0000160//phosphorelay signal transduction system;GO:0006605//protein targeting;GO:0009617//response to bacterium;GO:0009642//response to light intensity;GO:0009694//jasmonic acid metabolic process;GO:0009696//salicylic acid metabolic process;GO:0009755//hormone-mediated signaling pathway;GO:0009863//salicylic acid mediated signaling pathway;GO:0010468//regulation of gene expression;GO:0034645/…
GB_D07G2161	2.42497	3.55489e-54	5.82642e-52	WRKY	WRKY6	PREDICTED: probable WRKY transcription factor 31 [Gossypium raimondii]	-	-	-	-	-	GO:0003677//DNA binding	GO:0010468//regulation of gene expression
GB_A12G2843	2.32193	0.00737472	0.0374419	WRKY	WRKY27	PREDICTED: probable WRKY transcription factor 27 [Gossypium arboreum]	Organismal Systems;Environmental Information Processing	Environmental adaptation;Signal transduction	ko04626//Plant-pathogen interaction;ko04016//MAPK signaling pathway - plant	K13425;K13425	-	-	GO:0006351//transcription, DNA-templated;GO:0050794//regulation of cellular process
GB_D10G0401	2.17746	9.28272e-07	1.22708e-05	WRKY	WRKY28	PREDICTED: probable WRKY transcription factor 28 [Gossypium raimondii]	-	-	-	-	-	-	-
GB_A07G0913	2.09785	0.00344532	0.0198156	WRKY	WRKY6	WRKY transcription factor 54 [Gossypium hirsutum]	-	-	-	-	-	-	-
GB_D05G0600	1.9652	8.62271e-41	1.0148e-38	WRKY	WRKY40	WRKY transcription factor 24 [Gossypium hirsutum]	-	-	-	-	-	GO:0003677//DNA binding	GO:0010468//regulation of gene expression
GB_D06G2232	1.948	8.38444e-11	1.88966e-09	WRKY	WRKY40	PREDICTED: probable WRKY transcription factor 40 isoform X1 [Gossypium raimondii]	-	-	-	-	GO:0043231//intracellular membrane-bounded organelle	GO:0001071//nucleic acid binding transcription factor activity;GO:0003677//DNA binding	GO:0000160//phosphorelay signal transduction system;GO:0006605//protein targeting;GO:0009617//response to bacterium;GO:0009642//response to light intensity;GO:0009694//jasmonic acid metabolic process;GO:0009696//salicylic acid metabolic process;GO:0009755//hormone-mediated signaling pathway;GO:0009863//salicylic acid mediated signaling pathway;GO:0010468//regulation of gene expression;GO:0034645/…
GB_D05G0601	1.90814	0.00146654	0.00954758	WRKY	WRKY76	PREDICTED: probable WRKY transcription factor 40 [Gossypium raimondii]	-	-	-	-	-	-	-
GB_A05G1530	1.90241	1.0996e-07	1.67817e-06	WRKY	WRKY28	probable WRKY transcription factor 71 [Gossypium hirsutum]	-	-	-	-	-	GO:0001071//nucleic acid binding transcription factor activity;GO:0003677//DNA binding	GO:0010468//regulation of gene expression
GB_D12G1465	1.47519	1.53898e-06	1.97334e-05	WRKY	WRKY23	probable WRKY transcription factor 23 [Gossypium hirsutum]	-	-	-	-	-	-	GO:0010467//gene expression;GO:0034645//cellular macromolecule biosynthetic process
GB_A06G2128	1.46335	6.54081e-08	1.02669e-06	WRKY	WRKY40	PREDICTED: probable WRKY transcription factor 40 isoform X1 [Gossypium raimondii]	-	-	-	-	GO:0043231//intracellular membrane-bounded organelle	GO:0001071//nucleic acid binding transcription factor activity;GO:0003677//DNA binding	GO:0000160//phosphorelay signal transduction system;GO:0006605//protein targeting;GO:0009617//response to bacterium;GO:0009642//response to light intensity;GO:0009694//jasmonic acid metabolic process;GO:0009696//salicylic acid metabolic process;GO:0009755//hormone-mediated signaling pathway;GO:0009863//salicylic acid mediated signaling pathway;GO:0010468//regulation of gene expression;GO:0034645/…
GB_A07G0361	1.32895	0.00050767	0.00377948	WRKY	WRKY18	PREDICTED: WRKY transcription factor 18-like [Gossypium arboreum]	-	-	-	-	-	GO:0003677//DNA binding	GO:0010468//regulation of gene expression
GB_A05G4088	1.25032	0.000108774	0.000961754	WRKY	WRKY71	PREDICTED: probable WRKY transcription factor 71 [Gossypium arboreum]	-	-	-	-	-	GO:0001071//nucleic acid binding transcription factor activity;GO:0003677//DNA binding	GO:0010468//regulation of gene expression
GB_A10G0738	1.18915	0.00803692	0.0401929	WRKY	WRKY75	PREDICTED: probable WRKY transcription factor 75 [Gossypium hirsutum]	-	-	-	-	-	GO:0001071//nucleic acid binding transcription factor activity;GO:0003677//DNA binding	GO:0010468//regulation of gene expression
GB_D07G0368	1.18663	0.00027485	0.00220536	WRKY	WRKY18	WRKY transcription factor 51 [Gossypium hirsutum]	-	-	-	-	-	GO:0003677//DNA binding	GO:0010468//regulation of gene expression
GB_D03G1655	1.17389	5.35366e-29	4.05172e-27	WRKY	WRKY24	probable WRKY transcription factor 25 [Gossypium hirsutum]	Organismal Systems;Environmental Information Processing	Environmental adaptation;Signal transduction	ko04626//Plant-pathogen interaction;ko04016//MAPK signaling pathway - plant	K13424;K13424	-	GO:0001071//nucleic acid binding transcription factor activity;GO:0003677//DNA binding	GO:0010468//regulation of gene expression
GB_A10G0396	1.13633	0.000735329	0.00523439	WRKY	WRKY28	probable WRKY transcription factor 28 [Gossypium hirsutum]	-	-	-	-	-	-	-
GB_A10G0117	1.04557	1.16272e-14	3.75152e-13	WRKY	WRKY6	PREDICTED: probable WRKY transcription factor 31 [Gossypium arboreum]	-	-	-	-	-	-	-
GB_A12G2030	-1.15754	0.00117751	0.00790696	WRKY	WRKY61	PREDICTED: probable WRKY transcription factor 61 isoform X1 [Gossypium arboreum]	-	-	-	-	GO:0043231//intracellular membrane-bounded organelle	GO:0001071//nucleic acid binding transcription factor activity;GO:0003677//DNA binding	GO:0010038//response to metal ion;GO:0010468//regulation of gene expression;GO:0034645//cellular macromolecule biosynthetic process
GB_D09G1678	-1.56215	0.000333079	0.00260949	WRKY	FTSH8	WRKY transcription factor 38 [Gossypium hirsutum]	-	-	-	-	GO:0016020//membrane	GO:0016787//hydrolase activity;GO:0036094//small molecule binding;GO:0043167//ion binding;GO:0097159//organic cyclic compound binding;GO:1901363//heterocyclic compound binding	-
GB_D12G2816	-1.56673	0.00391337	0.0220704	WRKY	WRKY30	PREDICTED: probable WRKY transcription factor 30 isoform X2 [Gossypium raimondii]	-	-	-	-	-	-	-
GB_A09G1838	-2.00392	0.00130618	0.00863693	WRKY	FTSH8	WRKY transcription factor 38 [Gossypium hirsutum]	-	-	-	-	-	-	-
GB_D04G1429	-2.29797	0.00845694	0.0418934	WRKY	WRKY49	PREDICTED: probable WRKY transcription factor 49 [Gossypium hirsutum]	-	-	-	-	-	-	GO:0010467//gene expression;GO:0034645//cellular macromolecule biosynthetic process
GB_A04G1060	-3.64386	0.00231008	0.0140802	WRKY	WRKY49	PREDICTED: probable WRKY transcription factor 49 [Gossypium arboreum]	-	-	-	-	-	-	GO:0010467//gene expression;GO:0034645//cellular macromolecule biosynthetic process
GB_A01G0489	-1.0402	0.00453799	0.0249377	YABBY	YAB5	PREDICTED: axial regulator YABBY 5-like isoform X1 [Gossypium hirsutum]	-	-	-	-	GO:0043231//intracellular membrane-bounded organelle	GO:0001071//nucleic acid binding transcription factor activity;GO:0043169//cation binding	GO:0006325//chromatin organization;GO:0006355//regulation of transcription, DNA-templated;GO:0009887//organ morphogenesis;GO:0010608//posttranscriptional regulation of gene expression;GO:0048869//cellular developmental process
GB_D01G0507	-1.06727	0.00168227	0.0107583	YABBY	YAB5	PREDICTED: axial regulator YABBY 5-like isoform X1 [Gossypium raimondii]	-	-	-	-	GO:0043231//intracellular membrane-bounded organelle	GO:0001071//nucleic acid binding transcription factor activity;GO:0043169//cation binding	GO:0006325//chromatin organization;GO:0006355//regulation of transcription, DNA-templated;GO:0009887//organ morphogenesis;GO:0010608//posttranscriptional regulation of gene expression;GO:0048869//cellular developmental process
GB_D01G1234	-2.57899	0.00062505	0.00452345	ZF-HD	ZHD6	PREDICTED: zinc-finger homeodomain protein 5-like [Gossypium raimondii]	-	-	-	-	GO:0043231//intracellular membrane-bounded organelle	GO:0001071//nucleic acid binding transcription factor activity	GO:0001101//response to acid chemical;GO:0006355//regulation of transcription, DNA-templated;GO:0009886//post-embryonic morphogenesis
GB_A01G1144	-9.43045	0.00097474	0.0067193	ZF-HD	ZHD6	PREDICTED: zinc-finger homeodomain protein 5-like [Gossypium arboreum]	-	-	-	-	GO:0043231//intracellular membrane-bounded organelle	GO:0001071//nucleic acid binding transcription factor activity	GO:0001101//response to acid chemical;GO:0006355//regulation of transcription, DNA-templated;GO:0009886//post-embryonic morphogenesis
