# Supplementary material for: Characterization of a Novel Insect-Induced Sesquiterpene Synthase GbTPS1 Based on the Transcriptome of Gossypium barbadense Feeding by Cotton Bollworm
Source: Front Plant Sci. 2022 Jul 13;13:898541. doi: 10.3389/fpls.2022.898541 (PMC9326391; doi:10.3389/fpls.2022.898541)
Supplement: Supplementary file 1 [file Presentation_1.zip › Supplementary Material Presentation/table S6.xlsx]

## Sheet: 1
Table S6. Differentially expressed genes (DEGs) involved in secondary metabolism in Gossypium barbadense leaves after Helicoverpa armigera infestation. The DEGs were judged as differentially expressed when log2|Ratio| ≥ 1 with FDR ≤ 0.05.
id	log2(fc)	PValue	FDR	Symbol	Description	KEGG_A_class	KEGG_B_class	Pathway	K_ID	GO Component	GO Function	GO Process
terpenoid
GB_A03G2006	2.35236	1.05955e-34	9.86286e-33	HMG1	PREDICTED: 3-hydroxy-3-methylglutaryl-coenzyme A reductase 1-like [Gossypium hirsutum]	Metabolism;Metabolism;Metabolism	Global and overview maps;Global and overview maps;Metabolism of terpenoids and polyketides	ko01100//Metabolic pathways;ko01110//Biosynthesis of secondary metabolites;ko00900//Terpenoid backbone biosynthesis	K00021;K00021;K00021	GO:0031090//organelle membrane;GO:0031224//intrinsic component of membrane;GO:0043231//intracellular membrane-bounded organelle	GO:0000166//nucleotide binding;GO:0016616//oxidoreductase activity, acting on the CH-OH group of donors, NAD or NADP as acceptor;GO:0048037//cofactor binding	GO:0006694//steroid biosynthetic process;GO:0006722//triterpenoid metabolic process;GO:0006732//coenzyme metabolic process
GB_D02G2164	2.20271	3.33449e-56	5.80343e-54	HMG1	PREDICTED: 3-hydroxy-3-methylglutaryl-coenzyme A reductase 1-like [Gossypium hirsutum]	Metabolism;Metabolism;Metabolism	Global and overview maps;Global and overview maps;Metabolism of terpenoids and polyketides	ko01100//Metabolic pathways;ko01110//Biosynthesis of secondary metabolites;ko00900//Terpenoid backbone biosynthesis	K00021;K00021;K00021	GO:0031090//organelle membrane;GO:0031224//intrinsic component of membrane;GO:0043231//intracellular membrane-bounded organelle	GO:0000166//nucleotide binding;GO:0016616//oxidoreductase activity, acting on the CH-OH group of donors, NAD or NADP as acceptor;GO:0048037//cofactor binding	GO:0006694//steroid biosynthetic process;GO:0006722//triterpenoid metabolic process;GO:0006732//coenzyme metabolic process
GB_D04G1760	-1.32771	8.23406e-13	2.24925e-11	HMG1	PREDICTED: 3-hydroxy-3-methylglutaryl-coenzyme A reductase 1-like [Gossypium hirsutum]	Metabolism;Metabolism;Metabolism	Global and overview maps;Global and overview maps;Metabolism of terpenoids and polyketides	ko01100//Metabolic pathways;ko01110//Biosynthesis of secondary metabolites;ko00900//Terpenoid backbone biosynthesis	K00021;K00021;K00021	GO:0031090//organelle membrane;GO:0031224//intrinsic component of membrane;GO:0043231//intracellular membrane-bounded organelle	GO:0000166//nucleotide binding;GO:0016616//oxidoreductase activity, acting on the CH-OH group of donors, NAD or NADP as acceptor;GO:0048037//cofactor binding	GO:0006694//steroid biosynthetic process;GO:0006722//triterpenoid metabolic process;GO:0006732//coenzyme metabolic process
GB_D08G2683	3.10159	2.54859e-195	2.61873e-192	IPI2	PREDICTED: isopentenyl-diphosphate Delta-isomerase I [Gossypium raimondii]	Metabolism;Metabolism;Metabolism	Global and overview maps;Global and overview maps;Metabolism of terpenoids and polyketides	ko01100//Metabolic pathways;ko01110//Biosynthesis of secondary metabolites;ko00900//Terpenoid backbone biosynthesis	K01823;K01823;K01823	-	GO:0016863//intramolecular oxidoreductase activity, transposing C=C bonds	GO:0006720//isoprenoid metabolic process;GO:0006779//porphyrin-containing compound biosynthetic process;GO:0008654//phospholipid biosynthetic process
GB_A08G2698	2.05549	1.39719e-84	3.86805e-82	IPI2	isopentyl diphosphate isomerase [Gossypium barbadense]	Metabolism;Metabolism;Metabolism	Global and overview maps;Global and overview maps;Metabolism of terpenoids and polyketides	ko01100//Metabolic pathways;ko01110//Biosynthesis of secondary metabolites;ko00900//Terpenoid backbone biosynthesis	K01823;K01823;K01823	-	GO:0016863//intramolecular oxidoreductase activity, transposing C=C bonds	GO:0006720//isoprenoid metabolic process;GO:0006779//porphyrin-containing compound biosynthetic process;GO:0008654//phospholipid biosynthetic process
GB_D01G0996	14.4868	2.29599e-22	1.26211e-20	TPS6	PREDICTED: probable terpene synthase 6 isoform X1 [Gossypium raimondii]	-	-	-	-	-	GO:0016838//carbon-oxygen lyase activity, acting on phosphates;GO:0043169//cation binding	-
GB_A10G0169	11.8244	3.45508e-13	9.76765e-12	TPS7	PREDICTED: alpha-farnesene synthase-like [Gossypium arboreum]	Metabolism;Metabolism	Global and overview maps;Metabolism of terpenoids and polyketides	ko01110//Biosynthesis of secondary metabolites;ko00909//Sesquiterpenoid and triterpenoid biosynthesis	K14173;K14173	-	GO:0010333//terpene synthase activity;GO:0043169//cation binding	GO:0046246//terpene biosynthetic process
GB_D10G0173	10.8893	1.22567e-237	1.76997e-234	TPS7	nerol synthase [Gossypium hirsutum]	Metabolism;Metabolism	Global and overview maps;Metabolism of terpenoids and polyketides	ko01110//Biosynthesis of secondary metabolites;ko00909//Sesquiterpenoid and triterpenoid biosynthesis	K14173;K14173	-	GO:0010333//terpene synthase activity;GO:0043169//cation binding	GO:0046246//terpene biosynthetic process
GB_D05G3582	10.8559	3.65441e-10	7.62432e-09	TPS10	PREDICTED: terpene synthase 10-like isoform X1 [Gossypium hirsutum]	-	-	-	-	-	-	-
GB_A09G0390	7.98584	5.28189e-11	1.21436e-09	TPS10	terpene synthase 10-like [Gossypium hirsutum]	Metabolism;Metabolism;Metabolism	Global and overview maps;Global and overview maps;Metabolism of terpenoids and polyketides	ko01100//Metabolic pathways;ko01110//Biosynthesis of secondary metabolites;ko00902//Monoterpenoid biosynthesis	K07385;K07385;K07385	-	GO:0016838//carbon-oxygen lyase activity, acting on phosphates;GO:0043169//cation binding	-
GB_D05G1682	5.4845	8.95325e-55	1.49028e-52	GES	PREDICTED: (E,E)-geranyllinalool synthase [Gossypium raimondii]	Metabolism	Metabolism of terpenoids and polyketides	ko00904//Diterpenoid biosynthesis	K17982	-	GO:0016838//carbon-oxygen lyase activity, acting on phosphates;GO:0043169//cation binding	-
GB_A10G0173	5.36632	0.000140786	0.00121406	TPS13	PREDICTED: (3S,6E)-nerolidol synthase 1-like [Gossypium hirsutum]	Metabolism;Metabolism	Global and overview maps;Metabolism of terpenoids and polyketides	ko01100//Metabolic pathways;ko00909//Sesquiterpenoid and triterpenoid biosynthesis	K14175;K14175	-	GO:0016838//carbon-oxygen lyase activity, acting on phosphates;GO:0043169//cation binding	-
GB_A05G1656	5.05417	1.95028e-84	5.34386e-82	GES	PREDICTED: (E,E)-geranyllinalool synthase-like [Gossypium hirsutum]	Metabolism	Metabolism of terpenoids and polyketides	ko00904//Diterpenoid biosynthesis	K17982	-	GO:0016838//carbon-oxygen lyase activity, acting on phosphates;GO:0043169//cation binding	-
GB_A13G1565	4.93546	0.000324641	0.00255387	TPS9	PREDICTED: probable terpene synthase 9 [Gossypium arboreum]	-	-	-	-	-	GO:0016829//lyase activity	-
GB_D09G0351	4.56661	5.47527e-211	6.50109e-208	TPS10	linalool synthase [Gossypium hirsutum]	Metabolism;Metabolism;Metabolism	Global and overview maps;Global and overview maps;Metabolism of terpenoids and polyketides	ko01100//Metabolic pathways;ko01110//Biosynthesis of secondary metabolites;ko00902//Monoterpenoid biosynthesis	K07385;K07385;K07385	-	GO:0016838//carbon-oxygen lyase activity, acting on phosphates;GO:0043169//cation binding	-
GB_D05G1683	4.19401	2.0475e-28	1.51314e-26	GES	PREDICTED: (E,E)-geranyllinalool synthase-like [Gossypium raimondii]	Metabolism	Metabolism of terpenoids and polyketides	ko00904//Diterpenoid biosynthesis	K17982	-	GO:0016838//carbon-oxygen lyase activity, acting on phosphates;GO:0043169//cation binding	-
GB_A05G1657	2.00637	5.94866e-08	9.41478e-07	GES	PREDICTED: (E,E)-geranyllinalool synthase-like [Gossypium hirsutum]	Metabolism	Metabolism of terpenoids and polyketides	ko00904//Diterpenoid biosynthesis	K17982	-	GO:0016838//carbon-oxygen lyase activity, acting on phosphates;GO:0043169//cation binding	-
GB_D05G3859	1.43817	2.36264e-07	3.42852e-06	CAD1-C2	PREDICTED: (+)-delta-cadinene synthase isozyme C2 [Gossypium raimondii]	Metabolism;Metabolism;Metabolism	Global and overview maps;Global and overview maps;Metabolism of terpenoids and polyketides	ko01100//Metabolic pathways;ko01110//Biosynthesis of secondary metabolites;ko00909//Sesquiterpenoid and triterpenoid biosynthesis	K14183;K14183;K14183	-	-	-
GB_D07G1006	4.58364	4.18535e-214	5.20063e-211	CYP82G1	PREDICTED: cytochrome P450 82G1-like isoform X1 [Gossypium hirsutum]	Metabolism	Metabolism of terpenoids and polyketides	ko00904//Diterpenoid biosynthesis	K17961	GO:0031224//intrinsic component of membrane	GO:0016709//oxidoreductase activity, acting on paired donors, with incorporation or reduction of molecular oxygen, NAD(P)H as one donor, and incorporation of one atom of oxygen;GO:0046906//tetrapyrrole binding;GO:0046914//transition metal ion binding	GO:0006721//terpenoid metabolic process;GO:0006950//response to stress;GO:0008299//isoprenoid biosynthetic process
GB_D07G1010	4.48543	0.00246041	0.0148713	CYP82G1	PREDICTED: cytochrome P450 82G1-like [Gossypium raimondii]	Metabolism	Metabolism of terpenoids and polyketides	ko00904//Diterpenoid biosynthesis	K17961	GO:0031224//intrinsic component of membrane	GO:0016709//oxidoreductase activity, acting on paired donors, with incorporation or reduction of molecular oxygen, NAD(P)H as one donor, and incorporation of one atom of oxygen;GO:0046906//tetrapyrrole binding;GO:0046914//transition metal ion binding	GO:0006721//terpenoid metabolic process;GO:0006950//response to stress;GO:0008299//isoprenoid biosynthetic process
GB_A07G1012	4.47529	2.40097e-235	3.28939e-232	CYP82G1	PREDICTED: cytochrome P450 82G1-like [Gossypium arboreum]	Metabolism	Metabolism of terpenoids and polyketides	ko00904//Diterpenoid biosynthesis	K17961	GO:0031224//intrinsic component of membrane	GO:0016709//oxidoreductase activity, acting on paired donors, with incorporation or reduction of molecular oxygen, NAD(P)H as one donor, and incorporation of one atom of oxygen;GO:0046906//tetrapyrrole binding;GO:0046914//transition metal ion binding	GO:0006721//terpenoid metabolic process;GO:0006950//response to stress;GO:0008299//isoprenoid biosynthetic process
GB_D07G1009	2.80362	1.42737e-57	2.59407e-55	CYP82G1	PREDICTED: cytochrome P450 82G1-like [Gossypium raimondii]	Metabolism	Metabolism of terpenoids and polyketides	ko00904//Diterpenoid biosynthesis	K17961	GO:0031224//intrinsic component of membrane	GO:0016709//oxidoreductase activity, acting on paired donors, with incorporation or reduction of molecular oxygen, NAD(P)H as one donor, and incorporation of one atom of oxygen;GO:0046906//tetrapyrrole binding;GO:0046914//transition metal ion binding	GO:0006721//terpenoid metabolic process;GO:0006950//response to stress;GO:0008299//isoprenoid biosynthetic process
GB_D08G0275	8.31604	0	0	Os07g0190000	PREDICTED: probable 1-deoxy-D-xylulose-5-phosphate synthase 2, chloroplastic [Gossypium hirsutum]	Metabolism;Metabolism;Metabolism;Metabolism	Global and overview maps;Global and overview maps;Metabolism of terpenoids and polyketides;Metabolism of cofactors and vitamins	ko01100//Metabolic pathways;ko01110//Biosynthesis of secondary metabolites;ko00900//Terpenoid backbone biosynthesis;ko00730//Thiamine metabolism	K01662;K01662;K01662;K01662	-	GO:0016744//transferase activity, transferring aldehyde or ketonic groups	GO:0006721//terpenoid metabolic process
GB_A08G0272	8.21683	1.52601e-144	9.82363e-142	Os07g0190000	PREDICTED: probable 1-deoxy-D-xylulose-5-phosphate synthase 2, chloroplastic [Gossypium hirsutum]	Metabolism;Metabolism;Metabolism;Metabolism	Global and overview maps;Global and overview maps;Metabolism of terpenoids and polyketides;Metabolism of cofactors and vitamins	ko01100//Metabolic pathways;ko01110//Biosynthesis of secondary metabolites;ko00900//Terpenoid backbone biosynthesis;ko00730//Thiamine metabolism	K01662;K01662;K01662;K01662	-	GO:0016744//transferase activity, transferring aldehyde or ketonic groups	GO:0006721//terpenoid metabolic process
GB_A08G0270	6.95031	6.4329e-08	1.01212e-06	Os07g0190000	PREDICTED: probable 1-deoxy-D-xylulose-5-phosphate synthase 2, chloroplastic [Gossypium arboreum]	Metabolism;Metabolism;Metabolism;Metabolism	Global and overview maps;Global and overview maps;Metabolism of terpenoids and polyketides;Metabolism of cofactors and vitamins	ko01100//Metabolic pathways;ko01110//Biosynthesis of secondary metabolites;ko00900//Terpenoid backbone biosynthesis;ko00730//Thiamine metabolism	K01662;K01662;K01662;K01662	-	GO:0016744//transferase activity, transferring aldehyde or ketonic groups	GO:0006721//terpenoid metabolic process
GB_D08G0276	5.7365	9.34692e-45	1.23618e-42	Os07g0190000	PREDICTED: probable 1-deoxy-D-xylulose-5-phosphate synthase 2, chloroplastic [Gossypium hirsutum]	Metabolism;Metabolism;Metabolism;Metabolism	Global and overview maps;Global and overview maps;Metabolism of terpenoids and polyketides;Metabolism of cofactors and vitamins	ko01100//Metabolic pathways;ko01110//Biosynthesis of secondary metabolites;ko00900//Terpenoid backbone biosynthesis;ko00730//Thiamine metabolism	K01662;K01662;K01662;K01662	-	GO:0016744//transferase activity, transferring aldehyde or ketonic groups	GO:0006721//terpenoid metabolic process
GB_A08G0274	4.5182	3.97109e-58	7.36733e-56	Os07g0190000	PREDICTED: probable 1-deoxy-D-xylulose-5-phosphate synthase 2, chloroplastic [Gossypium arboreum]	Metabolism;Metabolism;Metabolism;Metabolism	Global and overview maps;Global and overview maps;Metabolism of terpenoids and polyketides;Metabolism of cofactors and vitamins	ko01100//Metabolic pathways;ko01110//Biosynthesis of secondary metabolites;ko00900//Terpenoid backbone biosynthesis;ko00730//Thiamine metabolism	K01662;K01662;K01662;K01662	-	GO:0016744//transferase activity, transferring aldehyde or ketonic groups	GO:0006721//terpenoid metabolic process
GB_A11G0013	4.18262	6.30748e-95	2.10635e-92	DXR	PREDICTED: 1-deoxy-D-xylulose 5-phosphate reductoisomerase, chloroplastic-like [Gossypium hirsutum]	Metabolism;Metabolism;Metabolism	Global and overview maps;Global and overview maps;Metabolism of terpenoids and polyketides	ko01100//Metabolic pathways;ko01110//Biosynthesis of secondary metabolites;ko00900//Terpenoid backbone biosynthesis	K00099;K00099;K00099	-	GO:0016616//oxidoreductase activity, acting on the CH-OH group of donors, NAD or NADP as acceptor;GO:0043168//anion binding;GO:0043169//cation binding	GO:0044710//single-organism metabolic process
GB_D11G0011	2.06803	2.19098e-22	1.20812e-20	DXR	PREDICTED: 1-deoxy-D-xylulose 5-phosphate reductoisomerase, chloroplastic isoform X1 [Gossypium raimondii]	Metabolism;Metabolism;Metabolism	Global and overview maps;Global and overview maps;Metabolism of terpenoids and polyketides	ko01100//Metabolic pathways;ko01110//Biosynthesis of secondary metabolites;ko00900//Terpenoid backbone biosynthesis	K00099;K00099;K00099	-	GO:0016616//oxidoreductase activity, acting on the CH-OH group of donors, NAD or NADP as acceptor;GO:0043168//anion binding;GO:0043169//cation binding	GO:0044710//single-organism metabolic process
GB_A08G2358	1.12464	2.59401e-47	3.6764e-45	ISPG	PREDICTED: 4-hydroxy-3-methylbut-2-en-1-yl diphosphate synthase (ferredoxin), chloroplastic [Gossypium arboreum]	Metabolism;Metabolism;Metabolism	Global and overview maps;Global and overview maps;Metabolism of terpenoids and polyketides	ko01100//Metabolic pathways;ko01110//Biosynthesis of secondary metabolites;ko00900//Terpenoid backbone biosynthesis	K03526;K03526;K03526	GO:0009526//plastid envelope;GO:0009532//plastid stroma	GO:0046914//transition metal ion binding;GO:0051536//iron-sulfur cluster binding;GO:0052592//oxidoreductase activity, acting on CH or CH2 groups, with an iron-sulfur protein as acceptor	GO:0005982//starch metabolic process;GO:0006090//pyruvate metabolic process;GO:0006091//generation of precursor metabolites and energy;GO:0006355//regulation of transcription, DNA-templated;GO:0006544//glycine metabolic process;GO:0006605//protein targeting;GO:0006633//fatty acid biosynthetic process;GO:0006739//NADP metabolic process;GO:0006779//porphyrin-containing compound biosynthetic process…
GB_A13G0483	4.94427	0	0	ISPH	PREDICTED: 4-hydroxy-3-methylbut-2-enyl diphosphate reductase, chloroplastic-like [Gossypium hirsutum]	Metabolism;Metabolism;Metabolism	Global and overview maps;Global and overview maps;Metabolism of terpenoids and polyketides	ko01100//Metabolic pathways;ko01110//Biosynthesis of secondary metabolites;ko00900//Terpenoid backbone biosynthesis	K03527;K03527;K03527	GO:0009532//plastid stroma	GO:0016726//oxidoreductase activity, acting on CH or CH2 groups, NAD or NADP as acceptor;GO:0043169//cation binding;GO:0051536//iron-sulfur cluster binding;GO:0052592//oxidoreductase activity, acting on CH or CH2 groups, with an iron-sulfur protein as acceptor	GO:0006720//isoprenoid metabolic process;GO:0008654//phospholipid biosynthetic process
GB_D13G0469	4.82186	8.82387e-213	1.07152e-209	ISPH	PREDICTED: 4-hydroxy-3-methylbut-2-enyl diphosphate reductase, chloroplastic-like [Gossypium raimondii]	Metabolism;Metabolism;Metabolism	Global and overview maps;Global and overview maps;Metabolism of terpenoids and polyketides	ko01100//Metabolic pathways;ko01110//Biosynthesis of secondary metabolites;ko00900//Terpenoid backbone biosynthesis	K03527;K03527;K03527	GO:0009532//plastid stroma	GO:0016726//oxidoreductase activity, acting on CH or CH2 groups, NAD or NADP as acceptor;GO:0043169//cation binding;GO:0051536//iron-sulfur cluster binding;GO:0052592//oxidoreductase activity, acting on CH or CH2 groups, with an iron-sulfur protein as acceptor	GO:0006720//isoprenoid metabolic process;GO:0008654//phospholipid biosynthetic process
GB_A12G0166	2.50734	1.97899e-11	4.74806e-10	ISPH	PREDICTED: 4-hydroxy-3-methylbut-2-enyl diphosphate reductase, chloroplastic-like [Gossypium hirsutum]	Metabolism;Metabolism;Metabolism	Global and overview maps;Global and overview maps;Metabolism of terpenoids and polyketides	ko01100//Metabolic pathways;ko01110//Biosynthesis of secondary metabolites;ko00900//Terpenoid backbone biosynthesis	K03527;K03527;K03527	GO:0009532//plastid stroma	GO:0016726//oxidoreductase activity, acting on CH or CH2 groups, NAD or NADP as acceptor;GO:0043169//cation binding;GO:0051536//iron-sulfur cluster binding;GO:0052592//oxidoreductase activity, acting on CH or CH2 groups, with an iron-sulfur protein as acceptor	GO:0006720//isoprenoid metabolic process;GO:0008654//phospholipid biosynthetic process
GB_D08G2683	3.10159	2.54859e-195	2.61873e-192	IPI2	PREDICTED: isopentenyl-diphosphate Delta-isomerase I [Gossypium raimondii]	Metabolism;Metabolism;Metabolism	Global and overview maps;Global and overview maps;Metabolism of terpenoids and polyketides	ko01100//Metabolic pathways;ko01110//Biosynthesis of secondary metabolites;ko00900//Terpenoid backbone biosynthesis	K01823;K01823;K01823	-	GO:0016863//intramolecular oxidoreductase activity, transposing C=C bonds	GO:0006720//isoprenoid metabolic process;GO:0006779//porphyrin-containing compound biosynthetic process;GO:0008654//phospholipid biosynthetic process
GB_A08G2698	2.05549	1.39719e-84	3.86805e-82	IPI2	isopentyl diphosphate isomerase [Gossypium barbadense]	Metabolism;Metabolism;Metabolism	Global and overview maps;Global and overview maps;Metabolism of terpenoids and polyketides	ko01100//Metabolic pathways;ko01110//Biosynthesis of secondary metabolites;ko00900//Terpenoid backbone biosynthesis	K01823;K01823;K01823	-	GO:0016863//intramolecular oxidoreductase activity, transposing C=C bonds	GO:0006720//isoprenoid metabolic process;GO:0006779//porphyrin-containing compound biosynthetic process;GO:0008654//phospholipid biosynthetic process
GB_D04G1710	11.0844	3.71368e-28	2.71073e-26	TPS12	PREDICTED: probable terpene synthase 12 [Gossypium raimondii]	Metabolism;Metabolism	Global and overview maps;Metabolism of terpenoids and polyketides	ko01110//Biosynthesis of secondary metabolites;ko00900//Terpenoid backbone biosynthesis	K12742;K12742	-	-	-
GB_A04G1323	9.21074	3.99455e-37	4.08875e-35	TPS12	PREDICTED: probable terpene synthase 12 [Gossypium hirsutum]	Metabolism;Metabolism	Global and overview maps;Metabolism of terpenoids and polyketides	ko01110//Biosynthesis of secondary metabolites;ko00900//Terpenoid backbone biosynthesis	K12742;K12742	-	-	-
GB_D05G3984	6.23304	2.22001e-58	4.14747e-56	GGPPS1	PREDICTED: heterodimeric geranylgeranyl pyrophosphate synthase small subunit, chloroplastic-like [Gossypium hirsutum]	Metabolism;Metabolism;Metabolism	Global and overview maps;Global and overview maps;Metabolism of terpenoids and polyketides	ko01100//Metabolic pathways;ko01110//Biosynthesis of secondary metabolites;ko00900//Terpenoid backbone biosynthesis	K13789;K13789;K13789	-	-	-
GB_D10G1008	3.41484	2.72526e-75	6.50061e-73	GGPS	PREDICTED: geranylgeranyl pyrophosphate synthase, chloroplastic-like [Gossypium hirsutum]	Metabolism;Metabolism;Metabolism	Global and overview maps;Global and overview maps;Metabolism of terpenoids and polyketides	ko01100//Metabolic pathways;ko01110//Biosynthesis of secondary metabolites;ko00900//Terpenoid backbone biosynthesis	K13789;K13789;K13789	-	GO:0003824//catalytic activity	-
GB_A10G0982	2.98976	4.15605e-85	1.18118e-82	GGPS	PREDICTED: geranylgeranyl pyrophosphate synthase, chloroplastic-like [Gossypium hirsutum]	Metabolism;Metabolism;Metabolism	Global and overview maps;Global and overview maps;Metabolism of terpenoids and polyketides	ko01100//Metabolic pathways;ko01110//Biosynthesis of secondary metabolites;ko00900//Terpenoid backbone biosynthesis	K13789;K13789;K13789	-	GO:0003824//catalytic activity	-
GB_D11G2017	-1.05665	1.01472e-08	1.78818e-07	GGPS	PREDICTED: geranylgeranyl pyrophosphate synthase, chloroplastic-like [Gossypium hirsutum]	Metabolism;Metabolism;Metabolism	Global and overview maps;Global and overview maps;Metabolism of terpenoids and polyketides	ko01100//Metabolic pathways;ko01110//Biosynthesis of secondary metabolites;ko00900//Terpenoid backbone biosynthesis	K13789;K13789;K13789	-	GO:0003824//catalytic activity	-
benzenoid and phenylpropanoid
GB_A09G1787	2.00614	3.10506e-19	1.42165e-17	PAL	PREDICTED: phenylalanine ammonia-lyase [Gossypium arboreum]	Metabolism;Metabolism;Metabolism;Metabolism	Global and overview maps;Global and overview maps;Biosynthesis of other secondary metabolites;Amino acid metabolism	ko01100//Metabolic pathways;ko01110//Biosynthesis of secondary metabolites;ko00940//Phenylpropanoid biosynthesis;ko00360//Phenylalanine metabolism	K10775;K10775;K10775;K10775	GO:0044424//intracellular part	GO:0016841//ammonia-lyase activity	GO:0006558//L-phenylalanine metabolic process;GO:0009699//phenylpropanoid biosynthetic process
GB_D09G1625	1.32174	2.93029e-29	2.24954e-27	PAL	PREDICTED: phenylalanine ammonia-lyase [Gossypium raimondii]	Metabolism;Metabolism;Metabolism;Metabolism	Global and overview maps;Global and overview maps;Biosynthesis of other secondary metabolites;Amino acid metabolism	ko01100//Metabolic pathways;ko01110//Biosynthesis of secondary metabolites;ko00940//Phenylpropanoid biosynthesis;ko00360//Phenylalanine metabolism	K10775;K10775;K10775;K10775	GO:0044424//intracellular part	GO:0016841//ammonia-lyase activity	GO:0006558//L-phenylalanine metabolic process;GO:0009699//phenylpropanoid biosynthetic process
GB_D05G1462	1.36509	1.18258e-12	3.19932e-11	4CL2	PREDICTED: 4-coumarate--CoA ligase 2-like [Gossypium hirsutum]	Metabolism;Metabolism;Metabolism;Metabolism;Metabolism	Global and overview maps;Global and overview maps;Biosynthesis of other secondary metabolites;Amino acid metabolism;Metabolism of cofactors and vitamins	ko01100//Metabolic pathways;ko01110//Biosynthesis of secondary metabolites;ko00940//Phenylpropanoid biosynthesis;ko00360//Phenylalanine metabolism;ko00130//Ubiquinone and other terpenoid-quinone biosynthesis	K01904;K01904;K01904;K01904;K01904	-	GO:0016703//oxidoreductase activity, acting on single donors with incorporation of molecular oxygen, incorporation of one atom of oxygen (internal monooxygenases or internal mixed function oxidases)	GO:0044710//single-organism metabolic process
GB_D13G2694	-1.04677	2.81133e-05	0.000283473	4CLL7	PREDICTED: 4-coumarate--CoA ligase-like 7 [Gossypium hirsutum]	Metabolism;Metabolism;Metabolism;Metabolism;Metabolism	Global and overview maps;Global and overview maps;Biosynthesis of other secondary metabolites;Amino acid metabolism;Metabolism of cofactors and vitamins	ko01100//Metabolic pathways;ko01110//Biosynthesis of secondary metabolites;ko00940//Phenylpropanoid biosynthesis;ko00360//Phenylalanine metabolism;ko00130//Ubiquinone and other terpenoid-quinone biosynthesis	K01904;K01904;K01904;K01904;K01904	GO:0042579//microbody	GO:0016408//C-acyltransferase activity;GO:0032550//purine ribonucleoside binding	GO:0006633//fatty acid biosynthetic process;GO:0009694//jasmonic acid metabolic process
GB_A09G1400	1.98372	0.000272135	0.00218686	COMT	caffeic acid 3-O-methyltransferase-like [Gossypium hirsutum]	-	-	-	-	-	GO:0005515//protein binding;GO:0008168//methyltransferase activity	GO:0008152//metabolic process
GB_A09G1399	1.18957	0.0019358	0.0121015	COMT	PREDICTED: caffeic acid 3-O-methyltransferase-like isoform X1 [Gossypium arboreum]	-	-	-	-	-	GO:0005515//protein binding;GO:0008168//methyltransferase activity	GO:0008152//metabolic process
GB_D13G0404	1.10212	0.00776041	0.0390697	CCOAOMT1	PREDICTED: caffeoyl-CoA O-methyltransferase [Gossypium raimondii]	Metabolism;Metabolism;Metabolism;Metabolism;Metabolism;Metabolism	Global and overview maps;Global and overview maps;Biosynthesis of other secondary metabolites;Amino acid metabolism;Biosynthesis of other secondary metabolites;Biosynthesis of other secondary metabolites	ko01100//Metabolic pathways;ko01110//Biosynthesis of secondary metabolites;ko00940//Phenylpropanoid biosynthesis;ko00360//Phenylalanine metabolism;ko00941//Flavonoid biosynthesis;ko00945//Stilbenoid, diarylheptanoid and gingerol biosynthesis	K00588;K00588;K00588;K00588;K00588;K00588	-	GO:0008171//O-methyltransferase activity;GO:0043169//cation binding	GO:0000097//sulfur amino acid biosynthetic process;GO:0006575//cellular modified amino acid metabolic process;GO:0006950//response to stress;GO:0009699//phenylpropanoid biosynthetic process;GO:0009891//positive regulation of biosynthetic process
GB_D04G1981	3.47702	6.14051e-26	4.07064e-24	EGS1	PREDICTED: eugenol synthase 1-like [Gossypium hirsutum]	-	-	-	-	-	-	-
GB_A06G2420	3.65251	3.38794e-21	1.73725e-19	IGS1	PREDICTED: isoeugenol synthase 1-like [Gossypium arboreum]	-	-	-	-	-	GO:0016628//oxidoreductase activity, acting on the CH-CH group of donors, NAD or NADP as acceptor	GO:0044710//single-organism metabolic process
GB_D06G2524	-1.25275	3.4676e-17	1.36033e-15	IGS1	PREDICTED: isoeugenol synthase 1-like [Gossypium raimondii]	-	-	-	-	-	GO:0016628//oxidoreductase activity, acting on the CH-CH group of donors, NAD or NADP as acceptor	GO:0044710//single-organism metabolic process
GB_D01G0164	8.17664	6.30037e-43	7.82872e-41	TDC2	PREDICTED: aromatic-L-amino-acid decarboxylase-like [Gossypium raimondii]	Metabolism;Metabolism;Metabolism;Metabolism;Metabolism;Metabolism;Metabolism;Metabolism	Global and overview maps;Global and overview maps;Amino acid metabolism;Amino acid metabolism;Amino acid metabolism;Biosynthesis of other secondary metabolites;Biosynthesis of other secondary metabolites;Biosynthesis of other secondary metabolites	ko01100//Metabolic pathways;ko01110//Biosynthesis of secondary metabolites;ko00350//Tyrosine metabolism;ko00360//Phenylalanine metabolism;ko00380//Tryptophan metabolism;ko00950//Isoquinoline alkaloid biosynthesis;ko00901//Indole alkaloid biosynthesis;ko00965//Betalain biosynthesis	K01593;K01593;K01593;K01593;K01593;K01593;K01593;K01593	-	GO:0016830//carbon-carbon lyase activity;GO:0043168//anion binding	GO:0019752//carboxylic acid metabolic process
GB_A01G0171	7.69207	1.98571e-30	1.60512e-28	TDC1	PREDICTED: aromatic-L-amino-acid decarboxylase-like [Gossypium arboreum]	Metabolism;Metabolism;Metabolism;Metabolism;Metabolism;Metabolism;Metabolism;Metabolism	Global and overview maps;Global and overview maps;Amino acid metabolism;Amino acid metabolism;Amino acid metabolism;Biosynthesis of other secondary metabolites;Biosynthesis of other secondary metabolites;Biosynthesis of other secondary metabolites	ko01100//Metabolic pathways;ko01110//Biosynthesis of secondary metabolites;ko00350//Tyrosine metabolism;ko00360//Phenylalanine metabolism;ko00380//Tryptophan metabolism;ko00950//Isoquinoline alkaloid biosynthesis;ko00901//Indole alkaloid biosynthesis;ko00965//Betalain biosynthesis	K01593;K01593;K01593;K01593;K01593;K01593;K01593;K01593	-	GO:0016830//carbon-carbon lyase activity;GO:0043168//anion binding	GO:0019752//carboxylic acid metabolic process
GB_D13G1914	8.50173	0	0	HSR201	PREDICTED: benzyl alcohol O-benzoyltransferase-like [Gossypium hirsutum]	-	-	-	-	-	GO:0016746//transferase activity, transferring acyl groups	-
GB_D13G1915	4.27123	2.38215e-289	4.38898e-286	HSR201	PREDICTED: benzyl alcohol O-benzoyltransferase-like [Gossypium hirsutum]	-	-	-	-	-	GO:0016746//transferase activity, transferring acyl groups	-
GB_A13G1981	2.78795	7.65536e-59	1.45047e-56	HSR201	PREDICTED: benzyl alcohol O-benzoyltransferase-like [Gossypium hirsutum]	-	-	-	-	-	-	-
GB_A13G1983	2.10339	2.67283e-17	1.0618e-15	HSR201	PREDICTED: benzyl alcohol O-benzoyltransferase-like [Gossypium arboreum]	-	-	-	-	-	GO:0016746//transferase activity, transferring acyl groups	-
GB_A13G1980	1.18725	7.3595e-13	2.0238e-11	HSR201	Benzyl alcohol O-benzoyltransferase [Gossypium arboreum]	-	-	-	-	-	GO:0016746//transferase activity, transferring acyl groups	-
GB_D03G0557	-1.05093	1.31904e-17	5.36358e-16	SNL6	PREDICTED: cinnamoyl-CoA reductase 2-like [Gossypium hirsutum]	-	-	-	-	-	GO:0016616//oxidoreductase activity, acting on the CH-OH group of donors, NAD or NADP as acceptor	GO:0008202//steroid metabolic process
GB_A08G2417	-1.52368	2.53927e-18	1.0924e-16	CCR1	PREDICTED: cinnamoyl-CoA reductase 1 isoform X2 [Gossypium arboreum]	-	-	-	-	GO:0044444//cytoplasmic part	GO:0016616//oxidoreductase activity, acting on the CH-OH group of donors, NAD or NADP as acceptor;GO:0048037//cofactor binding	GO:0019758//glycosinolate biosynthetic process
GB_D07G1733	3.39677	5.91929e-20	2.84931e-18	PED1	PREDICTED: 3-ketoacyl-CoA thiolase 2, peroxisomal-like isoform X1 [Gossypium hirsutum]	Metabolism;Metabolism;Cellular Processes;Metabolism;Metabolism;Metabolism;Metabolism;Metabolism	Global and overview maps;Global and overview maps;Transport and catabolism;Global and overview maps;Lipid metabolism;Lipid metabolism;Amino acid metabolism;Lipid metabolism	ko01100//Metabolic pathways;ko01110//Biosynthesis of secondary metabolites;ko04146//Peroxisome;ko01212//Fatty acid metabolism;ko00071//Fatty acid degradation;ko00592//alpha-Linolenic acid metabolism;ko00280//Valine, leucine and isoleucine degradation;ko01040//Biosynthesis of unsaturated fatty acids	K07513;K07513;K07513;K07513;K07513;K07513;K07513;K07513	GO:0042579//microbody	GO:0016408//C-acyltransferase activity	GO:0006633//fatty acid biosynthetic process;GO:0009411//response to UV;GO:0009813//flavonoid biosynthetic process;GO:0034285//response to disaccharide
GB_A07G1723	2.93713	3.5602e-18	1.50972e-16	PED1	PREDICTED: 3-ketoacyl-CoA thiolase 2, peroxisomal-like [Gossypium arboreum]	Metabolism;Metabolism;Cellular Processes;Metabolism;Metabolism;Metabolism;Metabolism;Metabolism	Global and overview maps;Global and overview maps;Transport and catabolism;Global and overview maps;Lipid metabolism;Lipid metabolism;Amino acid metabolism;Lipid metabolism	ko01100//Metabolic pathways;ko01110//Biosynthesis of secondary metabolites;ko04146//Peroxisome;ko01212//Fatty acid metabolism;ko00071//Fatty acid degradation;ko00592//alpha-Linolenic acid metabolism;ko00280//Valine, leucine and isoleucine degradation;ko01040//Biosynthesis of unsaturated fatty acids	K07513;K07513;K07513;K07513;K07513;K07513;K07513;K07513	GO:0042579//microbody	GO:0016408//C-acyltransferase activity	GO:0006633//fatty acid biosynthetic process;GO:0009411//response to UV;GO:0009813//flavonoid biosynthetic process;GO:0034285//response to disaccharide
GB_D11G1465	1.7596	5.92995e-39	6.47941e-37	PED1	PREDICTED: 3-ketoacyl-CoA thiolase 2, peroxisomal-like [Gossypium hirsutum]	Metabolism;Metabolism;Cellular Processes;Metabolism;Metabolism;Metabolism;Metabolism;Metabolism	Global and overview maps;Global and overview maps;Transport and catabolism;Global and overview maps;Lipid metabolism;Lipid metabolism;Amino acid metabolism;Lipid metabolism	ko01100//Metabolic pathways;ko01110//Biosynthesis of secondary metabolites;ko04146//Peroxisome;ko01212//Fatty acid metabolism;ko00071//Fatty acid degradation;ko00592//alpha-Linolenic acid metabolism;ko00280//Valine, leucine and isoleucine degradation;ko01040//Biosynthesis of unsaturated fatty acids	K07513;K07513;K07513;K07513;K07513;K07513;K07513;K07513	GO:0042579//microbody	GO:0016408//C-acyltransferase activity	GO:0006633//fatty acid biosynthetic process;GO:0009411//response to UV;GO:0009813//flavonoid biosynthetic process;GO:0034285//response to disaccharide
GB_A03G2184	7.96751	7.72218e-63	1.56289e-60	CAD1	PREDICTED: cinnamyl alcohol dehydrogenase 1 [Gossypium arboreum]	Metabolism;Metabolism;Metabolism	Global and overview maps;Global and overview maps;Biosynthesis of other secondary metabolites	ko01100//Metabolic pathways;ko01110//Biosynthesis of secondary metabolites;ko00940//Phenylpropanoid biosynthesis	K00083;K00083;K00083	-	-	-
GB_A12G0956	3.98026	1.78074e-19	8.29525e-18	CAD	PREDICTED: probable mannitol dehydrogenase [Gossypium hirsutum]	Metabolism;Metabolism;Metabolism	Global and overview maps;Global and overview maps;Biosynthesis of other secondary metabolites	ko01100//Metabolic pathways;ko01110//Biosynthesis of secondary metabolites;ko00940//Phenylpropanoid biosynthesis	K00083;K00083;K00083	-	-	-
GB_D02G2332	2.79539	5.18471e-37	5.26662e-35	CAD1	PREDICTED: cinnamyl alcohol dehydrogenase 1 [Gossypium raimondii]	Metabolism;Metabolism;Metabolism	Global and overview maps;Global and overview maps;Biosynthesis of other secondary metabolites	ko01100//Metabolic pathways;ko01110//Biosynthesis of secondary metabolites;ko00940//Phenylpropanoid biosynthesis	K00083;K00083;K00083	-	-	-
GB_D03G0497	-1.31758	2.40746e-18	1.03904e-16	CAD9	probable cinnamyl alcohol dehydrogenase 9 [Gossypium hirsutum]	Metabolism;Metabolism;Metabolism	Global and overview maps;Global and overview maps;Biosynthesis of other secondary metabolites	ko01100//Metabolic pathways;ko01110//Biosynthesis of secondary metabolites;ko00940//Phenylpropanoid biosynthesis	K00083;K00083;K00083	-	GO:0003824//catalytic activity;GO:0043169//cation binding	GO:0044710//single-organism metabolic process
GB_A02G1659	-1.60133	1.12927e-30	9.18388e-29	CAD9	PREDICTED: probable cinnamyl alcohol dehydrogenase 9 isoform X2 [Gossypium arboreum]	Metabolism;Metabolism;Metabolism	Global and overview maps;Global and overview maps;Biosynthesis of other secondary metabolites	ko01100//Metabolic pathways;ko01110//Biosynthesis of secondary metabolites;ko00940//Phenylpropanoid biosynthesis	K00083;K00083;K00083	-	GO:0003824//catalytic activity;GO:0043169//cation binding	GO:0044710//single-organism metabolic process
GB_D05G1891	-1.6641	0.000109512	0.000967006	CAD6	probable cinnamyl alcohol dehydrogenase 6 [Gossypium hirsutum]	Metabolism;Metabolism;Metabolism	Global and overview maps;Global and overview maps;Biosynthesis of other secondary metabolites	ko01100//Metabolic pathways;ko01110//Biosynthesis of secondary metabolites;ko00940//Phenylpropanoid biosynthesis	K00083;K00083;K00083	-	GO:0016616//oxidoreductase activity, acting on the CH-OH group of donors, NAD or NADP as acceptor;GO:0043169//cation binding	GO:0044710//single-organism metabolic process
GB_A05G1864	-2.29025	6.8696e-22	3.68154e-20	CAD6	PREDICTED: probable cinnamyl alcohol dehydrogenase 6 [Gossypium arboreum]	Metabolism;Metabolism;Metabolism	Global and overview maps;Global and overview maps;Biosynthesis of other secondary metabolites	ko01100//Metabolic pathways;ko01110//Biosynthesis of secondary metabolites;ko00940//Phenylpropanoid biosynthesis	K00083;K00083;K00083	-	GO:0016616//oxidoreductase activity, acting on the CH-OH group of donors, NAD or NADP as acceptor;GO:0043169//cation binding	GO:0044710//single-organism metabolic process
GB_D12G2926	4.52748	7.75068e-05	0.000710215	PER66	PREDICTED: peroxidase 66 [Gossypium hirsutum]	Metabolism;Metabolism;Metabolism	Global and overview maps;Global and overview maps;Biosynthesis of other secondary metabolites	ko01100//Metabolic pathways;ko01110//Biosynthesis of secondary metabolites;ko00940//Phenylpropanoid biosynthesis	K00430;K00430;K00430	-	-	-
GB_D08G0880	3.14215	1.02894e-125	5.28627e-123	pod	PREDICTED: peroxidase 15-like [Gossypium raimondii]	Metabolism;Metabolism;Metabolism	Global and overview maps;Global and overview maps;Biosynthesis of other secondary metabolites	ko01100//Metabolic pathways;ko01110//Biosynthesis of secondary metabolites;ko00940//Phenylpropanoid biosynthesis	K00430;K00430;K00430	-	GO:0003824//catalytic activity;GO:0043169//cation binding;GO:0046906//tetrapyrrole binding	GO:0006950//response to stress;GO:0044710//single-organism metabolic process
GB_A05G4318	2.95655	1.17357e-43	1.50372e-41	PER52	PREDICTED: peroxidase P7-like [Gossypium arboreum]	Metabolism;Metabolism;Metabolism	Global and overview maps;Global and overview maps;Biosynthesis of other secondary metabolites	ko01100//Metabolic pathways;ko01110//Biosynthesis of secondary metabolites;ko00940//Phenylpropanoid biosynthesis	K00430;K00430;K00430	GO:0005576//extracellular region;GO:0030312//external encapsulating structure;GO:0043231//intracellular membrane-bounded organelle;GO:0044444//cytoplasmic part	GO:0003824//catalytic activity;GO:0043169//cation binding;GO:0046906//tetrapyrrole binding	GO:0006950//response to stress;GO:0042743//hydrogen peroxide metabolic process;GO:0044710//single-organism metabolic process
GB_A12G2917	2.87447	0.00253795	0.015264	PER66	PREDICTED: peroxidase 66 [Gossypium arboreum]	Metabolism;Metabolism;Metabolism	Global and overview maps;Global and overview maps;Biosynthesis of other secondary metabolites	ko01100//Metabolic pathways;ko01110//Biosynthesis of secondary metabolites;ko00940//Phenylpropanoid biosynthesis	K00430;K00430;K00430	-	GO:0003824//catalytic activity;GO:0043169//cation binding;GO:0046906//tetrapyrrole binding	GO:0006950//response to stress;GO:0044710//single-organism metabolic process
GB_A04G0504	2.86289	1.91276e-07	2.81699e-06	PER52	PREDICTED: peroxidase P7-like [Gossypium arboreum]	Metabolism;Metabolism;Metabolism	Global and overview maps;Global and overview maps;Biosynthesis of other secondary metabolites	ko01100//Metabolic pathways;ko01110//Biosynthesis of secondary metabolites;ko00940//Phenylpropanoid biosynthesis	K00430;K00430;K00430	-	GO:0003824//catalytic activity;GO:0043169//cation binding;GO:0046906//tetrapyrrole binding	GO:0006950//response to stress;GO:0044710//single-organism metabolic process
GB_A08G0888	2.67699	4.44038e-128	2.34905e-125	pod	PREDICTED: peroxidase 15-like [Gossypium hirsutum]	Metabolism;Metabolism;Metabolism	Global and overview maps;Global and overview maps;Biosynthesis of other secondary metabolites	ko01100//Metabolic pathways;ko01110//Biosynthesis of secondary metabolites;ko00940//Phenylpropanoid biosynthesis	K00430;K00430;K00430	-	GO:0003824//catalytic activity;GO:0043169//cation binding;GO:0046906//tetrapyrrole binding	GO:0006950//response to stress;GO:0044710//single-organism metabolic process
GB_D04G0152	2.6257	1.17991e-52	1.88191e-50	PER52	PREDICTED: peroxidase P7-like [Gossypium raimondii]	Metabolism;Metabolism;Metabolism	Global and overview maps;Global and overview maps;Biosynthesis of other secondary metabolites	ko01100//Metabolic pathways;ko01110//Biosynthesis of secondary metabolites;ko00940//Phenylpropanoid biosynthesis	K00430;K00430;K00430	GO:0005576//extracellular region;GO:0030312//external encapsulating structure;GO:0043231//intracellular membrane-bounded organelle;GO:0044444//cytoplasmic part	GO:0003824//catalytic activity;GO:0043169//cation binding;GO:0046906//tetrapyrrole binding	GO:0006950//response to stress;GO:0042743//hydrogen peroxide metabolic process;GO:0044710//single-organism metabolic process
GB_D08G2713	2.4926	0.000337733	0.00264131	PER53	peroxidase 53-like precursor [Gossypium hirsutum]	Metabolism;Metabolism;Metabolism	Global and overview maps;Global and overview maps;Biosynthesis of other secondary metabolites	ko01100//Metabolic pathways;ko01110//Biosynthesis of secondary metabolites;ko00940//Phenylpropanoid biosynthesis	K00430;K00430;K00430	-	GO:0003824//catalytic activity;GO:0043169//cation binding;GO:0046906//tetrapyrrole binding	GO:0006950//response to stress;GO:0044710//single-organism metabolic process
GB_D05G3570	2.43653	1.24652e-39	1.39628e-37	PER52	peroxidase P7-like precursor [Gossypium hirsutum]	Metabolism;Metabolism;Metabolism	Global and overview maps;Global and overview maps;Biosynthesis of other secondary metabolites	ko01100//Metabolic pathways;ko01110//Biosynthesis of secondary metabolites;ko00940//Phenylpropanoid biosynthesis	K00430;K00430;K00430	-	GO:0003824//catalytic activity;GO:0043169//cation binding;GO:0046906//tetrapyrrole binding	GO:0006950//response to stress;GO:0044710//single-organism metabolic process
GB_D03G0268	1.64211	3.73662e-07	5.26645e-06	PER73	PREDICTED: peroxidase 73-like [Gossypium hirsutum]	Metabolism;Metabolism;Metabolism	Global and overview maps;Global and overview maps;Biosynthesis of other secondary metabolites	ko01100//Metabolic pathways;ko01110//Biosynthesis of secondary metabolites;ko00940//Phenylpropanoid biosynthesis	K00430;K00430;K00430	-	GO:0003824//catalytic activity;GO:0043169//cation binding;GO:0046906//tetrapyrrole binding	GO:0006950//response to stress;GO:0044710//single-organism metabolic process
GB_A09G1806	1.48137	0.0030207	0.0177264	PER21	PREDICTED: peroxidase 21-like [Gossypium hirsutum]	Metabolism;Metabolism;Metabolism	Global and overview maps;Global and overview maps;Biosynthesis of other secondary metabolites	ko01100//Metabolic pathways;ko01110//Biosynthesis of secondary metabolites;ko00940//Phenylpropanoid biosynthesis	K00430;K00430;K00430	GO:0044444//cytoplasmic part	GO:0003824//catalytic activity;GO:0043169//cation binding;GO:0046906//tetrapyrrole binding	GO:0006950//response to stress;GO:0009620//response to fungus;GO:0042743//hydrogen peroxide metabolic process;GO:0044710//single-organism metabolic process
GB_D03G1667	-1.083	2.22307e-07	3.24095e-06	GSVIVT00023967001	peroxidase 4-like precursor [Gossypium hirsutum]	Metabolism;Metabolism;Metabolism	Global and overview maps;Global and overview maps;Biosynthesis of other secondary metabolites	ko01100//Metabolic pathways;ko01110//Biosynthesis of secondary metabolites;ko00940//Phenylpropanoid biosynthesis	K00430;K00430;K00430	-	GO:0003824//catalytic activity;GO:0043169//cation binding;GO:0046906//tetrapyrrole binding	GO:0006950//response to stress;GO:0044710//single-organism metabolic process
GB_D04G0429	-1.22759	0.00312259	0.0182233	PER47	PREDICTED: peroxidase 47 [Gossypium raimondii]	Metabolism;Metabolism;Metabolism	Global and overview maps;Global and overview maps;Biosynthesis of other secondary metabolites	ko01100//Metabolic pathways;ko01110//Biosynthesis of secondary metabolites;ko00940//Phenylpropanoid biosynthesis	K00430;K00430;K00430	-	GO:0003824//catalytic activity;GO:0043169//cation binding;GO:0046906//tetrapyrrole binding	GO:0001101//response to acid chemical;GO:0006575//cellular modified amino acid metabolic process;GO:0006595//polyamine metabolic process;GO:0006725//cellular aromatic compound metabolic process;GO:0006950//response to stress;GO:0015698//inorganic anion transport;GO:0044710//single-organism metabolic process
GB_A11G2153	-1.66676	0.00725302	0.0369293	PER53	PREDICTED: peroxidase A2-like [Gossypium hirsutum]	Metabolism;Metabolism;Metabolism	Global and overview maps;Global and overview maps;Biosynthesis of other secondary metabolites	ko01100//Metabolic pathways;ko01110//Biosynthesis of secondary metabolites;ko00940//Phenylpropanoid biosynthesis	K00430;K00430;K00430	-	GO:0003824//catalytic activity;GO:0043169//cation binding;GO:0046906//tetrapyrrole binding	GO:0006950//response to stress;GO:0044710//single-organism metabolic process
GB_A05G4039	-1.67853	6.23028e-08	9.82556e-07	PER47	PREDICTED: peroxidase 47 [Gossypium hirsutum]	Metabolism;Metabolism;Metabolism	Global and overview maps;Global and overview maps;Biosynthesis of other secondary metabolites	ko01100//Metabolic pathways;ko01110//Biosynthesis of secondary metabolites;ko00940//Phenylpropanoid biosynthesis	K00430;K00430;K00430	-	GO:0003824//catalytic activity;GO:0043169//cation binding;GO:0046906//tetrapyrrole binding	GO:0001101//response to acid chemical;GO:0006575//cellular modified amino acid metabolic process;GO:0006595//polyamine metabolic process;GO:0006725//cellular aromatic compound metabolic process;GO:0006950//response to stress;GO:0015698//inorganic anion transport;GO:0044710//single-organism metabolic process
GB_D07G2534	-2.13245	0.00025139	0.00204041	PER31	PREDICTED: peroxidase 31-like [Gossypium raimondii]	Metabolism;Metabolism;Metabolism	Global and overview maps;Global and overview maps;Biosynthesis of other secondary metabolites	ko01100//Metabolic pathways;ko01110//Biosynthesis of secondary metabolites;ko00940//Phenylpropanoid biosynthesis	K00430;K00430;K00430	-	GO:0003824//catalytic activity;GO:0043169//cation binding;GO:0046906//tetrapyrrole binding	GO:0006950//response to stress;GO:0044710//single-organism metabolic process
GB_D05G0624	-4.43686	2.95372e-08	4.88305e-07	PER18	PREDICTED: peroxidase 46 [Gossypium raimondii]	Metabolism;Metabolism;Metabolism	Global and overview maps;Global and overview maps;Biosynthesis of other secondary metabolites	ko01100//Metabolic pathways;ko01110//Biosynthesis of secondary metabolites;ko00940//Phenylpropanoid biosynthesis	K00430;K00430;K00430	-	GO:0003824//catalytic activity;GO:0043169//cation binding;GO:0046906//tetrapyrrole binding	GO:0006950//response to stress;GO:0044710//single-organism metabolic process
GB_D05G1625	-8.45121	0.00697226	0.0357279	PER19	PREDICTED: peroxidase 19 [Gossypium raimondii]	Metabolism;Metabolism;Metabolism	Global and overview maps;Global and overview maps;Biosynthesis of other secondary metabolites	ko01100//Metabolic pathways;ko01110//Biosynthesis of secondary metabolites;ko00940//Phenylpropanoid biosynthesis	K00430;K00430;K00430	-	GO:0003824//catalytic activity;GO:0043169//cation binding;GO:0046906//tetrapyrrole binding	GO:0006950//response to stress;GO:0042743//hydrogen peroxide metabolic process;GO:0044710//single-organism metabolic process
GB_D11G1925	2.66626	4.17533e-10	8.66713e-09	CYP84A1	PREDICTED: cytochrome P450 84A1-like [Gossypium hirsutum]	Metabolism;Metabolism;Metabolism	Global and overview maps;Global and overview maps;Biosynthesis of other secondary metabolites	ko01100//Metabolic pathways;ko01110//Biosynthesis of secondary metabolites;ko00940//Phenylpropanoid biosynthesis	K09755;K09755;K09755	-	GO:0016491//oxidoreductase activity;GO:0046906//tetrapyrrole binding;GO:0046914//transition metal ion binding	GO:0044710//single-organism metabolic process
GB_D11G0475	1.17762	4.32512e-06	5.1345e-05	CYP84A1	PREDICTED: cytochrome P450 84A1-like [Gossypium raimondii]	Metabolism;Metabolism;Metabolism	Global and overview maps;Global and overview maps;Biosynthesis of other secondary metabolites	ko01100//Metabolic pathways;ko01110//Biosynthesis of secondary metabolites;ko00940//Phenylpropanoid biosynthesis	K09755;K09755;K09755	-	GO:0016491//oxidoreductase activity;GO:0046906//tetrapyrrole binding;GO:0046914//transition metal ion binding	GO:0044710//single-organism metabolic process
green leaf volatiles
GB_A08G2488	12.4313	6.27119e-08	9.88425e-07	LOX1.5	PREDICTED: probable linoleate 9S-lipoxygenase 5 [Gossypium hirsutum]	Metabolism	Lipid metabolism	ko00591//Linoleic acid metabolism	K15718	-	GO:0016701//oxidoreductase activity, acting on single donors with incorporation of molecular oxygen;GO:0043169//cation binding	GO:0006633//fatty acid biosynthetic process
GB_A08G2489	9.50797	2.42081e-22	1.32663e-20	LOX1.5	linoleate 9S-lipoxygenase 6-like [Gossypium hirsutum]	Metabolism	Lipid metabolism	ko00591//Linoleic acid metabolism	K15718	-	GO:0016701//oxidoreductase activity, acting on single donors with incorporation of molecular oxygen;GO:0043169//cation binding	GO:0006633//fatty acid biosynthetic process
GB_A09G2461	1.00522	4.29464e-06	5.10154e-05	LOX5	PREDICTED: probable linoleate 9S-lipoxygenase 5 [Gossypium hirsutum]	Metabolism	Lipid metabolism	ko00591//Linoleic acid metabolism	K15718	GO:0009536//plastid	GO:0016702//oxidoreductase activity, acting on single donors with incorporation of molecular oxygen, incorporation of two atoms of oxygen;GO:0043169//cation binding	GO:0002832//negative regulation of response to biotic stimulus;GO:0006633//fatty acid biosynthetic process;GO:0006950//response to stress;GO:0009694//jasmonic acid metabolic process;GO:0009791//post-embryonic development;GO:0055114//oxidation-reduction process
GB_D11G1666	1.3367	8.77314e-53	1.40768e-50	CYP74B2	PREDICTED: linolenate hydroperoxide lyase, chloroplastic-like [Gossypium hirsutum]	Metabolism;Metabolism	Global and overview maps;Lipid metabolism	ko01110//Biosynthesis of secondary metabolites;ko00592//alpha-Linolenic acid metabolism	K10528;K10528	GO:0009526//plastid envelope	GO:0016491//oxidoreductase activity;GO:0046906//tetrapyrrole binding;GO:0046914//transition metal ion binding	GO:0006568//tryptophan metabolic process;GO:0009683//indoleacetic acid metabolic process
GB_A11G1617	1.21591	1.92974e-40	2.25126e-38	CYP74B2	PREDICTED: linolenate hydroperoxide lyase, chloroplastic-like isoform X2 [Gossypium hirsutum]	Metabolism;Metabolism	Global and overview maps;Lipid metabolism	ko01110//Biosynthesis of secondary metabolites;ko00592//alpha-Linolenic acid metabolism	K10528;K10528	GO:0009526//plastid envelope	GO:0016491//oxidoreductase activity;GO:0046906//tetrapyrrole binding;GO:0046914//transition metal ion binding	GO:0006568//tryptophan metabolic process;GO:0009683//indoleacetic acid metabolic process
GB_A02G0710	2.40003	3.33849e-07	4.74412e-06	ADH1	PREDICTED: alcohol dehydrogenase class-P-like [Gossypium arboreum]	Metabolism;Metabolism;Metabolism;Metabolism;Metabolism;Metabolism	Global and overview maps;Global and overview maps;Carbohydrate metabolism;Lipid metabolism;Lipid metabolism;Amino acid metabolism	ko01100//Metabolic pathways;ko01110//Biosynthesis of secondary metabolites;ko00010//Glycolysis / Gluconeogenesis;ko00071//Fatty acid degradation;ko00592//alpha-Linolenic acid metabolism;ko00350//Tyrosine metabolism	K18857;K18857;K18857;K18857;K18857;K18857	-	GO:0003824//catalytic activity;GO:0043169//cation binding	GO:0044710//single-organism metabolic process
GB_A01G2160	-2.25438	8.8949e-26	5.83862e-24	ADH1	PREDICTED: alcohol dehydrogenase class-P-like isoform X2 [Gossypium raimondii]	Metabolism;Metabolism;Metabolism;Metabolism;Metabolism;Metabolism	Global and overview maps;Global and overview maps;Carbohydrate metabolism;Lipid metabolism;Lipid metabolism;Amino acid metabolism	ko01100//Metabolic pathways;ko01110//Biosynthesis of secondary metabolites;ko00010//Glycolysis / Gluconeogenesis;ko00071//Fatty acid degradation;ko00592//alpha-Linolenic acid metabolism;ko00350//Tyrosine metabolism	K18857;K18857;K18857;K18857;K18857;K18857	-	GO:0003824//catalytic activity;GO:0043169//cation binding	GO:0044710//single-organism metabolic process
GB_D01G2249	-2.46188	4.55731e-40	5.22536e-38	ADH1	PREDICTED: alcohol dehydrogenase class-P-like isoform X2 [Gossypium raimondii]	Metabolism;Metabolism;Metabolism;Metabolism;Metabolism;Metabolism	Global and overview maps;Global and overview maps;Carbohydrate metabolism;Lipid metabolism;Lipid metabolism;Amino acid metabolism	ko01100//Metabolic pathways;ko01110//Biosynthesis of secondary metabolites;ko00010//Glycolysis / Gluconeogenesis;ko00071//Fatty acid degradation;ko00592//alpha-Linolenic acid metabolism;ko00350//Tyrosine metabolism	K18857;K18857;K18857;K18857;K18857;K18857	-	GO:0003824//catalytic activity;GO:0043169//cation binding	GO:0044710//single-organism metabolic process
P450
GB_D08G0078	12.6439	1.11552e-10	2.47626e-09	CYP94C1	PREDICTED: cytochrome P450 94C1-like [Gossypium hirsutum]	-	-	-	-	GO:0043227//membrane-bounded organelle	GO:0016713//oxidoreductase activity, acting on paired donors, with incorporation or reduction of molecular oxygen, reduced iron-sulfur protein as one donor, and incorporation of one atom of oxygen;GO:0046906//tetrapyrrole binding;GO:0046914//transition metal ion binding	GO:0001101//response to acid chemical;GO:0006972//hyperosmotic response;GO:0009694//jasmonic acid metabolic process;GO:0009755//hormone-mediated signaling pathway;GO:0051707//response to other organism
GB_A08G0078	12.3011	1.26969e-10	2.79986e-09	CYP94C1	PREDICTED: cytochrome P450 94C1-like [Gossypium arboreum]	-	-	-	-	GO:0043227//membrane-bounded organelle	GO:0016713//oxidoreductase activity, acting on paired donors, with incorporation or reduction of molecular oxygen, reduced iron-sulfur protein as one donor, and incorporation of one atom of oxygen;GO:0046906//tetrapyrrole binding;GO:0046914//transition metal ion binding	GO:0001101//response to acid chemical;GO:0006972//hyperosmotic response;GO:0009694//jasmonic acid metabolic process;GO:0009755//hormone-mediated signaling pathway;GO:0051707//response to other organism
GB_A05G0848	12.0544	9.70761e-14	2.87376e-12	CYP94C1	PREDICTED: cytochrome P450 94C1 [Gossypium hirsutum]	-	-	-	-	GO:0043227//membrane-bounded organelle	GO:0016713//oxidoreductase activity, acting on paired donors, with incorporation or reduction of molecular oxygen, reduced iron-sulfur protein as one donor, and incorporation of one atom of oxygen;GO:0046906//tetrapyrrole binding;GO:0046914//transition metal ion binding	GO:0001101//response to acid chemical;GO:0006972//hyperosmotic response;GO:0009694//jasmonic acid metabolic process;GO:0009755//hormone-mediated signaling pathway;GO:0051707//response to other organism
GB_D05G0829	9.67948	8.95853e-07	1.18775e-05	CYP94C1	PREDICTED: cytochrome P450 94C1-like [Gossypium raimondii]	-	-	-	-	GO:0043227//membrane-bounded organelle	GO:0016713//oxidoreductase activity, acting on paired donors, with incorporation or reduction of molecular oxygen, reduced iron-sulfur protein as one donor, and incorporation of one atom of oxygen;GO:0046906//tetrapyrrole binding;GO:0046914//transition metal ion binding	GO:0001101//response to acid chemical;GO:0006972//hyperosmotic response;GO:0009694//jasmonic acid metabolic process;GO:0009755//hormone-mediated signaling pathway;GO:0051707//response to other organism
GB_D07G0866	8.86625	0.00869345	0.0428268	CYP81E8	PREDICTED: cytochrome P450 81D11-like [Gossypium hirsutum]	Metabolism;Metabolism	Global and overview maps;Biosynthesis of other secondary metabolites	ko01110//Biosynthesis of secondary metabolites;ko00943//Isoflavonoid biosynthesis	K13260;K13260	-	GO:0016491//oxidoreductase activity;GO:0046906//tetrapyrrole binding;GO:0046914//transition metal ion binding	GO:0044710//single-organism metabolic process
GB_D11G0407	8.83219	1.68083e-17	6.77801e-16	CYP94B1	PREDICTED: cytochrome P450 94B3-like [Gossypium hirsutum]	-	-	-	-	-	GO:0016712//oxidoreductase activity, acting on paired donors, with incorporation or reduction of molecular oxygen, reduced flavin or flavoprotein as one donor, and incorporation of one atom of oxygen;GO:0046906//tetrapyrrole binding;GO:0046914//transition metal ion binding	GO:0044710//single-organism metabolic process
GB_D01G2431	8.33688	0.000743565	0.00528598	CYP94C1	PREDICTED: cytochrome P450 94C1-like [Gossypium hirsutum]	-	-	-	-	-	GO:0016712//oxidoreductase activity, acting on paired donors, with incorporation or reduction of molecular oxygen, reduced flavin or flavoprotein as one donor, and incorporation of one atom of oxygen;GO:0046906//tetrapyrrole binding;GO:0046914//transition metal ion binding	GO:0044710//single-organism metabolic process
GB_A11G0396	8.28257	1.02291e-20	5.12713e-19	CYP94B1	PREDICTED: cytochrome P450 94B3-like [Gossypium hirsutum]	-	-	-	-	-	GO:0016712//oxidoreductase activity, acting on paired donors, with incorporation or reduction of molecular oxygen, reduced flavin or flavoprotein as one donor, and incorporation of one atom of oxygen;GO:0046906//tetrapyrrole binding;GO:0046914//transition metal ion binding	GO:0044710//single-organism metabolic process
GB_A05G0908	7.82443	0.00433461	0.0240078	CYP86A1	PREDICTED: cytochrome P450 86A1-like [Gossypium hirsutum]	Metabolism;Metabolism	Lipid metabolism;Lipid metabolism	ko00071//Fatty acid degradation;ko00073//Cutin, suberine and wax biosynthesis	K15401;K15401	GO:0031224//intrinsic component of membrane;GO:0043231//intracellular membrane-bounded organelle	GO:0016713//oxidoreductase activity, acting on paired donors, with incorporation or reduction of molecular oxygen, reduced iron-sulfur protein as one donor, and incorporation of one atom of oxygen;GO:0046906//tetrapyrrole binding;GO:0046914//transition metal ion binding	GO:0009699//phenylpropanoid biosynthetic process;GO:0032787//monocarboxylic acid metabolic process
GB_A10G2335	7.81467	5.35091e-304	1.05891e-300	CYP71A1	PREDICTED: cytochrome P450 71A1-like [Gossypium hirsutum]	-	-	-	-	-	GO:0016491//oxidoreductase activity;GO:0046906//tetrapyrrole binding;GO:0046914//transition metal ion binding	GO:0044710//single-organism metabolic process
GB_D09G1083	5.58169	1.13297e-26	7.72138e-25	CYP94C1	cytochrome P450 [Gossypium barbadense]	-	-	-	-	GO:0043227//membrane-bounded organelle	GO:0016713//oxidoreductase activity, acting on paired donors, with incorporation or reduction of molecular oxygen, reduced iron-sulfur protein as one donor, and incorporation of one atom of oxygen;GO:0046906//tetrapyrrole binding;GO:0046914//transition metal ion binding	GO:0001101//response to acid chemical;GO:0006972//hyperosmotic response;GO:0009694//jasmonic acid metabolic process;GO:0009755//hormone-mediated signaling pathway;GO:0051707//response to other organism
GB_A09G1239	4.98606	3.22714e-22	1.75948e-20	CYP94C1	cytochrome P450 [Gossypium barbadense var. brasiliense] [Gossypium barbadense]	-	-	-	-	GO:0043227//membrane-bounded organelle	GO:0016713//oxidoreductase activity, acting on paired donors, with incorporation or reduction of molecular oxygen, reduced iron-sulfur protein as one donor, and incorporation of one atom of oxygen;GO:0046906//tetrapyrrole binding;GO:0046914//transition metal ion binding	GO:0001101//response to acid chemical;GO:0006972//hyperosmotic response;GO:0009694//jasmonic acid metabolic process;GO:0009755//hormone-mediated signaling pathway;GO:0051707//response to other organism
GB_A10G2786	4.8061	1.65434e-167	1.29989e-164	CYP71P1	PREDICTED: cytochrome P450 71A1-like [Gossypium arboreum]	-	-	-	-	-	GO:0016709//oxidoreductase activity, acting on paired donors, with incorporation or reduction of molecular oxygen, NAD(P)H as one donor, and incorporation of one atom of oxygen;GO:0046906//tetrapyrrole binding;GO:0046914//transition metal ion binding	GO:0044710//single-organism metabolic process
GB_D07G1006	4.58364	4.18535e-214	5.20063e-211	CYP82G1	PREDICTED: cytochrome P450 82G1-like isoform X1 [Gossypium hirsutum]	Metabolism	Metabolism of terpenoids and polyketides	ko00904//Diterpenoid biosynthesis	K17961	GO:0031224//intrinsic component of membrane	GO:0016709//oxidoreductase activity, acting on paired donors, with incorporation or reduction of molecular oxygen, NAD(P)H as one donor, and incorporation of one atom of oxygen;GO:0046906//tetrapyrrole binding;GO:0046914//transition metal ion binding	GO:0006721//terpenoid metabolic process;GO:0006950//response to stress;GO:0008299//isoprenoid biosynthetic process
GB_D07G1010	4.48543	0.00246041	0.0148713	CYP82G1	PREDICTED: cytochrome P450 82G1-like [Gossypium raimondii]	Metabolism	Metabolism of terpenoids and polyketides	ko00904//Diterpenoid biosynthesis	K17961	GO:0031224//intrinsic component of membrane	GO:0016709//oxidoreductase activity, acting on paired donors, with incorporation or reduction of molecular oxygen, NAD(P)H as one donor, and incorporation of one atom of oxygen;GO:0046906//tetrapyrrole binding;GO:0046914//transition metal ion binding	GO:0006721//terpenoid metabolic process;GO:0006950//response to stress;GO:0008299//isoprenoid biosynthetic process
GB_A07G1012	4.47529	2.40097e-235	3.28939e-232	CYP82G1	PREDICTED: cytochrome P450 82G1-like [Gossypium arboreum]	Metabolism	Metabolism of terpenoids and polyketides	ko00904//Diterpenoid biosynthesis	K17961	GO:0031224//intrinsic component of membrane	GO:0016709//oxidoreductase activity, acting on paired donors, with incorporation or reduction of molecular oxygen, NAD(P)H as one donor, and incorporation of one atom of oxygen;GO:0046906//tetrapyrrole binding;GO:0046914//transition metal ion binding	GO:0006721//terpenoid metabolic process;GO:0006950//response to stress;GO:0008299//isoprenoid biosynthetic process
GB_A02G0251	3.59991	0.000230693	0.0018911	CYP72A67	PREDICTED: cytochrome P450 CYP749A22-like [Gossypium hirsutum]	-	-	-	-	-	-	-
GB_A04G1334	3.10852	3.01113e-05	0.000301457	CYP86B1	PREDICTED: cytochrome P450 86B1-like [Gossypium arboreum]	Metabolism	Lipid metabolism	ko00073//Cutin, suberine and wax biosynthesis	K15402	-	GO:0016712//oxidoreductase activity, acting on paired donors, with incorporation or reduction of molecular oxygen, reduced flavin or flavoprotein as one donor, and incorporation of one atom of oxygen;GO:0046906//tetrapyrrole binding;GO:0046914//transition metal ion binding	GO:0044710//single-organism metabolic process
GB_D04G1722	3.04041	1.63755e-06	2.08921e-05	CYP86B1	PREDICTED: cytochrome P450 86B1-like [Gossypium hirsutum]	Metabolism	Lipid metabolism	ko00073//Cutin, suberine and wax biosynthesis	K15402	-	GO:0016712//oxidoreductase activity, acting on paired donors, with incorporation or reduction of molecular oxygen, reduced flavin or flavoprotein as one donor, and incorporation of one atom of oxygen;GO:0046906//tetrapyrrole binding;GO:0046914//transition metal ion binding	GO:0044710//single-organism metabolic process
GB_D01G0415	2.83414	1.17506e-72	2.69462e-70	CYP72A15	PREDICTED: cytochrome P450 CYP72A219-like [Gossypium hirsutum]	-	-	-	-	-	-	-
GB_D07G1009	2.80362	1.42737e-57	2.59407e-55	CYP82G1	PREDICTED: cytochrome P450 82G1-like [Gossypium raimondii]	Metabolism	Metabolism of terpenoids and polyketides	ko00904//Diterpenoid biosynthesis	K17961	GO:0031224//intrinsic component of membrane	GO:0016709//oxidoreductase activity, acting on paired donors, with incorporation or reduction of molecular oxygen, NAD(P)H as one donor, and incorporation of one atom of oxygen;GO:0046906//tetrapyrrole binding;GO:0046914//transition metal ion binding	GO:0006721//terpenoid metabolic process;GO:0006950//response to stress;GO:0008299//isoprenoid biosynthetic process
GB_D11G1925	2.66626	4.17533e-10	8.66713e-09	CYP84A1	PREDICTED: cytochrome P450 84A1-like [Gossypium hirsutum]	Metabolism;Metabolism;Metabolism	Global and overview maps;Global and overview maps;Biosynthesis of other secondary metabolites	ko01100//Metabolic pathways;ko01110//Biosynthesis of secondary metabolites;ko00940//Phenylpropanoid biosynthesis	K09755;K09755;K09755	-	GO:0016491//oxidoreductase activity;GO:0046906//tetrapyrrole binding;GO:0046914//transition metal ion binding	GO:0044710//single-organism metabolic process
GB_D10G2746	2.63552	1.86716e-19	8.66762e-18	CYP71P1	PREDICTED: cytochrome P450 71A1-like [Gossypium hirsutum]	-	-	-	-	-	GO:0016709//oxidoreductase activity, acting on paired donors, with incorporation or reduction of molecular oxygen, NAD(P)H as one donor, and incorporation of one atom of oxygen;GO:0046906//tetrapyrrole binding;GO:0046914//transition metal ion binding	GO:0044710//single-organism metabolic process
GB_D05G4088	2.63188	1.26578e-25	8.21775e-24	CYP710A1	PREDICTED: cytochrome P450 710A1-like [Gossypium hirsutum]	Metabolism;Metabolism;Metabolism	Global and overview maps;Global and overview maps;Lipid metabolism	ko01100//Metabolic pathways;ko01110//Biosynthesis of secondary metabolites;ko00100//Steroid biosynthesis	K09832;K09832;K09832	-	GO:0016491//oxidoreductase activity;GO:0046906//tetrapyrrole binding;GO:0046914//transition metal ion binding	GO:0044710//single-organism metabolic process
MSTRG.270	1.85417	1.77148e-14	5.64076e-13	CYP72A13	PREDICTED: cytochrome P450 CYP72A219-like [Gossypium arboreum]	-	-	-	-	-	-	-
GB_A12G0278	1.80735	1.92139e-30	1.55784e-28	CYP82C2	PREDICTED: cytochrome P450 82C4-like [Gossypium arboreum]	-	-	-	-	-	GO:0016491//oxidoreductase activity;GO:0046872//metal ion binding	-
GB_D12G0434	1.65863	9.03576e-23	5.08735e-21	CYP82C4	PREDICTED: cytochrome P450 82C4-like [Gossypium hirsutum]	-	-	-	-	-	GO:0016491//oxidoreductase activity;GO:0046906//tetrapyrrole binding;GO:0046914//transition metal ion binding	GO:0044710//single-organism metabolic process
GB_A01G0387	1.60671	4.05761e-37	4.13745e-35	CYP72A15	PREDICTED: cytochrome P450 72A15-like isoform X2 [Gossypium hirsutum]	-	-	-	-	-	-	-
GB_A02G0250	1.39968	8.90994e-14	2.64544e-12	CYP72A67	Cytochrome P450 [Corchorus capsularis]	-	-	-	-	-	-	-
GB_A13G0238	1.39144	2.2305e-43	2.82412e-41	CYP750A1	PREDICTED: cytochrome P450 CYP736A12-like [Gossypium hirsutum]	-	-	-	-	-	GO:0016491//oxidoreductase activity;GO:0046906//tetrapyrrole binding;GO:0046914//transition metal ion binding	GO:0044710//single-organism metabolic process
GB_D02G0285	1.35649	0.00398704	0.0224104	CYP72A154	PREDICTED: cytochrome P450 CYP749A22-like isoform X1 [Gossypium hirsutum]	-	-	-	-	-	-	-
GB_D01G0412	1.26908	1.38109e-32	1.19406e-30	CYP72A15	PREDICTED: cytochrome P450 72A15-like [Gossypium raimondii]	-	-	-	-	-	-	-
GB_D02G0284	1.24101	0.00305314	0.0178834	CYP72A67	PREDICTED: cytochrome P450 CYP749A22-like [Gossypium raimondii]	Metabolism;Metabolism;Metabolism	Global and overview maps;Lipid metabolism;Lipid metabolism	ko01100//Metabolic pathways;ko00071//Fatty acid degradation;ko00590//Arachidonic acid metabolism	K07425;K07425;K07425	-	-	-
GB_D11G0475	1.17762	4.32512e-06	5.1345e-05	CYP84A1	PREDICTED: cytochrome P450 84A1-like [Gossypium raimondii]	Metabolism;Metabolism;Metabolism	Global and overview maps;Global and overview maps;Biosynthesis of other secondary metabolites	ko01100//Metabolic pathways;ko01110//Biosynthesis of secondary metabolites;ko00940//Phenylpropanoid biosynthesis	K09755;K09755;K09755	-	GO:0016491//oxidoreductase activity;GO:0046906//tetrapyrrole binding;GO:0046914//transition metal ion binding	GO:0044710//single-organism metabolic process
MSTRG.1911	1.16993	1.64167e-08	2.81412e-07	CYP72A67	PREDICTED: cytochrome P450 CYP749A22-like [Gossypium hirsutum]	Metabolism;Metabolism;Metabolism	Global and overview maps;Lipid metabolism;Lipid metabolism	ko01100//Metabolic pathways;ko00071//Fatty acid degradation;ko00590//Arachidonic acid metabolism	K07425;K07425;K07425	-	-	-
GB_A05G0425	1.12581	0.00302542	0.0177456	CYP711A1	PREDICTED: cytochrome P450 711A1-like [Gossypium hirsutum]	-	-	-	-	GO:0031224//intrinsic component of membrane	GO:0016712//oxidoreductase activity, acting on paired donors, with incorporation or reduction of molecular oxygen, reduced flavin or flavoprotein as one donor, and incorporation of one atom of oxygen;GO:0046906//tetrapyrrole binding;GO:0046914//transition metal ion binding	GO:0001763//morphogenesis of a branching structure;GO:0006605//protein targeting;GO:0006950//response to stress;GO:0009699//phenylpropanoid biosynthetic process;GO:0009933//meristem structural organization;GO:0016109//tetraterpenoid biosynthetic process;GO:0043067//regulation of programmed cell death;GO:0060918//auxin transport
GB_A04G1616	1.08934	5.8188e-09	1.05678e-07	CYP82C4	PREDICTED: cytochrome P450 82C4-like [Gossypium arboreum]	-	-	-	-	-	GO:0016491//oxidoreductase activity;GO:0046906//tetrapyrrole binding;GO:0046914//transition metal ion binding	GO:0044710//single-organism metabolic process
GB_A08G2262	1.0696	7.84685e-05	0.000718042	CYP94A2	PREDICTED: cytochrome P450 94A2-like [Gossypium arboreum]	Metabolism	Lipid metabolism	ko00073//Cutin, suberine and wax biosynthesis	K20769	-	GO:0016712//oxidoreductase activity, acting on paired donors, with incorporation or reduction of molecular oxygen, reduced flavin or flavoprotein as one donor, and incorporation of one atom of oxygen;GO:0046906//tetrapyrrole binding;GO:0046914//transition metal ion binding	GO:0044710//single-organism metabolic process
GB_A13G1675	-1.00365	4.95302e-08	7.93299e-07	CYP71D10	PREDICTED: cytochrome P450 71D10-like [Gossypium arboreum]	Metabolism	Global and overview maps	ko01100//Metabolic pathways	K00512	-	-	-
GB_A12G2137	-1.00448	0.000181558	0.00153034	CYP71A26	PREDICTED: cytochrome P450 71A26-like [Gossypium arboreum]	-	-	-	-	-	GO:0016491//oxidoreductase activity;GO:0046906//tetrapyrrole binding;GO:0046914//transition metal ion binding	GO:0044710//single-organism metabolic process
GB_D08G2191	-1.03253	0.00047477	0.00355984	CYP86A22	PREDICTED: cytochrome P450 86A22-like [Gossypium hirsutum]	Metabolism;Metabolism	Global and overview maps;Lipid metabolism	ko01100//Metabolic pathways;ko00073//Cutin, suberine and wax biosynthesis	K15398;K15398	-	GO:0016713//oxidoreductase activity, acting on paired donors, with incorporation or reduction of molecular oxygen, reduced iron-sulfur protein as one donor, and incorporation of one atom of oxygen;GO:0046906//tetrapyrrole binding;GO:0046914//transition metal ion binding	GO:0032787//monocarboxylic acid metabolic process
GB_A05G4349	-1.16195	0.000812514	0.00571018	CYP714A1	PREDICTED: cytochrome P450 714A1-like isoform X2 [Gossypium hirsutum]	-	-	-	-	-	GO:0016491//oxidoreductase activity;GO:0046906//tetrapyrrole binding;GO:0046914//transition metal ion binding	GO:0044710//single-organism metabolic process
MSTRG.27095	-1.1728	3.44241e-08	5.63515e-07	CYP72A67	PREDICTED: cytochrome P450 CYP749A22-like [Gossypium hirsutum]	-	-	-	-	-	-	-
GB_D12G1716	-1.24106	2.02616e-06	2.54669e-05	CYP71B36	PREDICTED: cytochrome P450 71B36-like [Gossypium hirsutum]	-	-	-	-	-	GO:0016709//oxidoreductase activity, acting on paired donors, with incorporation or reduction of molecular oxygen, NAD(P)H as one donor, and incorporation of one atom of oxygen;GO:0046906//tetrapyrrole binding;GO:0046914//transition metal ion binding	GO:0044710//single-organism metabolic process
GB_A13G0627	-1.27534	8.25194e-07	1.09925e-05	CYP734A1	Cytochrome P450 protein [Gossypium arboreum]	Metabolism	Metabolism of terpenoids and polyketides	ko00905//Brassinosteroid biosynthesis	K15639	-	-	-
GB_D07G2077	-1.31495	0.000163728	0.00139324	CYP714C2	PREDICTED: cytochrome P450 714C2-like [Gossypium hirsutum]	-	-	-	-	-	GO:0016634//oxidoreductase activity, acting on the CH-CH group of donors, oxygen as acceptor;GO:0046906//tetrapyrrole binding;GO:0046914//transition metal ion binding	GO:0044710//single-organism metabolic process
GB_D08G1940	-1.35072	1.34278e-05	0.000144562	CYP88D6	Cytochrome P450 [Corchorus capsularis]	Metabolism;Metabolism;Metabolism	Global and overview maps;Global and overview maps;Metabolism of terpenoids and polyketides	ko01100//Metabolic pathways;ko01110//Biosynthesis of secondary metabolites;ko00904//Diterpenoid biosynthesis	K04123;K04123;K04123	-	GO:0016491//oxidoreductase activity;GO:0046906//tetrapyrrole binding;GO:0046914//transition metal ion binding	GO:0044710//single-organism metabolic process
GB_D12G2590	-1.41147	4.14931e-15	1.38477e-13	CYP86A22	PREDICTED: cytochrome P450 86A22-like [Gossypium hirsutum]	Metabolism;Metabolism	Global and overview maps;Lipid metabolism	ko01100//Metabolic pathways;ko00073//Cutin, suberine and wax biosynthesis	K15398;K15398	-	GO:0016712//oxidoreductase activity, acting on paired donors, with incorporation or reduction of molecular oxygen, reduced flavin or flavoprotein as one donor, and incorporation of one atom of oxygen;GO:0016713//oxidoreductase activity, acting on paired donors, with incorporation or reduction of molecular oxygen, reduced iron-sulfur protein as one donor, and incorporation of one atom of oxygen;GO…	GO:0032787//monocarboxylic acid metabolic process
GB_D01G0537	-1.44861	0.000269266	0.00216739	CYP87A3	PREDICTED: cytochrome P450 87A3-like [Gossypium raimondii]	-	-	-	-	-	GO:0005488//binding	-
GB_A01G0516	-1.62163	0.00597351	0.0313835	CYP87A3	PREDICTED: cytochrome P450 87A3-like [Gossypium raimondii]	-	-	-	-	-	GO:0016491//oxidoreductase activity;GO:0046872//metal ion binding	-
GB_A10G2768	-1.64981	1.07949e-24	6.65262e-23	CYP90A1	cytochrome P450 90A1 [Gossypium hirsutum]	Metabolism;Metabolism	Global and overview maps;Metabolism of terpenoids and polyketides	ko01110//Biosynthesis of secondary metabolites;ko00905//Brassinosteroid biosynthesis	K09588;K09588	GO:0031224//intrinsic component of membrane	GO:0016491//oxidoreductase activity;GO:0043169//cation binding;GO:0046906//tetrapyrrole binding	GO:0005976//polysaccharide metabolic process;GO:0009826//unidimensional cell growth;GO:0009909//regulation of flower development;GO:0010208//pollen wall assembly;GO:0016129//phytosteroid biosynthetic process;GO:0043479//pigment accumulation in tissues in response to UV light;GO:0048588//developmental cell growth;GO:0065008//regulation of biological quality
GB_A08G2841	-1.67105	0.00993777	0.0477376	CYP734A1	PREDICTED: cytochrome P450 734A1-like [Gossypium hirsutum]	Metabolism	Metabolism of terpenoids and polyketides	ko00905//Brassinosteroid biosynthesis	K15639	GO:0031224//intrinsic component of membrane	GO:0004497//monooxygenase activity;GO:0016634//oxidoreductase activity, acting on the CH-CH group of donors, oxygen as acceptor;GO:0046906//tetrapyrrole binding;GO:0046914//transition metal ion binding	GO:0009314//response to radiation;GO:0009725//response to hormone;GO:0016128//phytosteroid metabolic process;GO:0040007//growth
GB_A08G1344	-1.68613	2.59912e-08	4.31821e-07	CYP78A3	PREDICTED: cytochrome P450 78A3-like [Gossypium hirsutum]	-	-	-	-	-	GO:0016709//oxidoreductase activity, acting on paired donors, with incorporation or reduction of molecular oxygen, NAD(P)H as one donor, and incorporation of one atom of oxygen;GO:0046906//tetrapyrrole binding;GO:0046914//transition metal ion binding	GO:0044710//single-organism metabolic process
GB_A05G0191	-1.69571	3.35203e-06	4.06427e-05	CYP734A1	PREDICTED: cytochrome P450 734A1-like isoform X1 [Gossypium hirsutum]	Metabolism	Metabolism of terpenoids and polyketides	ko00905//Brassinosteroid biosynthesis	K15639	GO:0031224//intrinsic component of membrane	GO:0004497//monooxygenase activity;GO:0016634//oxidoreductase activity, acting on the CH-CH group of donors, oxygen as acceptor;GO:0046906//tetrapyrrole binding;GO:0046914//transition metal ion binding	GO:0009314//response to radiation;GO:0009725//response to hormone;GO:0016128//phytosteroid metabolic process;GO:0040007//growth
GB_A12G2587	-1.75674	3.39296e-22	1.84612e-20	CYP86A22	PREDICTED: cytochrome P450 86A22-like [Gossypium arboreum]	Metabolism;Metabolism	Global and overview maps;Lipid metabolism	ko01100//Metabolic pathways;ko00073//Cutin, suberine and wax biosynthesis	K15398;K15398	-	GO:0016712//oxidoreductase activity, acting on paired donors, with incorporation or reduction of molecular oxygen, reduced flavin or flavoprotein as one donor, and incorporation of one atom of oxygen;GO:0016713//oxidoreductase activity, acting on paired donors, with incorporation or reduction of molecular oxygen, reduced iron-sulfur protein as one donor, and incorporation of one atom of oxygen;GO…	GO:0032787//monocarboxylic acid metabolic process
GB_D11G0973	-1.77106	0.00267984	0.0160003	CYP86A2	PREDICTED: cytochrome P450 86A8-like [Gossypium raimondii]	Metabolism;Metabolism	Global and overview maps;Lipid metabolism	ko01100//Metabolic pathways;ko00073//Cutin, suberine and wax biosynthesis	K15398;K15398	-	GO:0016491//oxidoreductase activity;GO:0046906//tetrapyrrole binding;GO:0046914//transition metal ion binding	GO:0044710//single-organism metabolic process
GB_D11G1986	-1.85448	0.000331376	0.00259844	CYP90B1	PREDICTED: cytochrome P450 90B1-like [Gossypium hirsutum]	Metabolism;Metabolism;Metabolism	Global and overview maps;Global and overview maps;Metabolism of terpenoids and polyketides	ko01100//Metabolic pathways;ko01110//Biosynthesis of secondary metabolites;ko00905//Brassinosteroid biosynthesis	K09587;K09587;K09587	GO:0031224//intrinsic component of membrane;GO:0043231//intracellular membrane-bounded organelle	GO:0008395//steroid hydroxylase activity;GO:0046906//tetrapyrrole binding;GO:0046914//transition metal ion binding	GO:0000902//cell morphogenesis;GO:0001101//response to acid chemical;GO:0009755//hormone-mediated signaling pathway;GO:0009965//leaf morphogenesis;GO:0016129//phytosteroid biosynthetic process
GB_D06G1811	-2.15435	4.0795e-07	5.71654e-06	CYP77A4	PREDICTED: cytochrome P450 77A4-like [Gossypium raimondii]	Metabolism;Metabolism;Metabolism;Metabolism;Metabolism	Global and overview maps;Global and overview maps;Amino acid metabolism;Lipid metabolism;Biosynthesis of other secondary metabolites	ko01100//Metabolic pathways;ko01110//Biosynthesis of secondary metabolites;ko00380//Tryptophan metabolism;ko00591//Linoleic acid metabolism;ko00232//Caffeine metabolism	K07409;K07409;K07409;K07409;K07409	GO:0016020//membrane	GO:0016491//oxidoreductase activity;GO:0046906//tetrapyrrole binding;GO:0046914//transition metal ion binding	GO:0044710//single-organism metabolic process
GB_D10G2729	-2.16688	2.47429e-47	3.51606e-45	CYP90A1	PREDICTED: cytochrome P450 90A1 [Gossypium hirsutum]	Metabolism;Metabolism	Global and overview maps;Metabolism of terpenoids and polyketides	ko01110//Biosynthesis of secondary metabolites;ko00905//Brassinosteroid biosynthesis	K09588;K09588	GO:0031224//intrinsic component of membrane	GO:0016491//oxidoreductase activity;GO:0043169//cation binding;GO:0046906//tetrapyrrole binding	GO:0005976//polysaccharide metabolic process;GO:0009826//unidimensional cell growth;GO:0009909//regulation of flower development;GO:0010208//pollen wall assembly;GO:0016129//phytosteroid biosynthetic process;GO:0043479//pigment accumulation in tissues in response to UV light;GO:0048588//developmental cell growth;GO:0065008//regulation of biological quality
GB_A12G2693	-2.20439	8.63252e-19	3.85978e-17	CYP78A9	PREDICTED: cytochrome P450 78A3-like [Gossypium arboreum]	-	-	-	-	-	GO:0016709//oxidoreductase activity, acting on paired donors, with incorporation or reduction of molecular oxygen, NAD(P)H as one donor, and incorporation of one atom of oxygen;GO:0046906//tetrapyrrole binding;GO:0046914//transition metal ion binding	GO:0044710//single-organism metabolic process
GB_D05G0199	-2.35267	5.06303e-06	5.92883e-05	CYP734A1	PREDICTED: cytochrome P450 734A1 [Gossypium raimondii]	Metabolism	Metabolism of terpenoids and polyketides	ko00905//Brassinosteroid biosynthesis	K15639	GO:0031224//intrinsic component of membrane	GO:0004497//monooxygenase activity;GO:0016634//oxidoreductase activity, acting on the CH-CH group of donors, oxygen as acceptor;GO:0046906//tetrapyrrole binding;GO:0046914//transition metal ion binding	GO:0009314//response to radiation;GO:0009725//response to hormone;GO:0016128//phytosteroid metabolic process;GO:0040007//growth
GB_A08G2202	-2.42306	7.96299e-29	6.00947e-27	CYP86A22	PREDICTED: cytochrome P450 86A22-like [Gossypium hirsutum]	Metabolism;Metabolism	Global and overview maps;Lipid metabolism	ko01100//Metabolic pathways;ko00073//Cutin, suberine and wax biosynthesis	K15398;K15398	-	GO:0016713//oxidoreductase activity, acting on paired donors, with incorporation or reduction of molecular oxygen, reduced iron-sulfur protein as one donor, and incorporation of one atom of oxygen;GO:0046906//tetrapyrrole binding;GO:0046914//transition metal ion binding	GO:0032787//monocarboxylic acid metabolic process
GB_A07G0874	-2.51082	2.32456e-08	3.89353e-07	BA13	PREDICTED: cytochrome P450 85A isoform X2 [Gossypium arboreum]	Metabolism;Metabolism;Metabolism	Global and overview maps;Global and overview maps;Metabolism of terpenoids and polyketides	ko01100//Metabolic pathways;ko01110//Biosynthesis of secondary metabolites;ko00905//Brassinosteroid biosynthesis	K09590;K09590;K09590	-	GO:0016491//oxidoreductase activity;GO:0046906//tetrapyrrole binding;GO:0046914//transition metal ion binding	GO:0044710//single-organism metabolic process
GB_D07G2085	-2.65136	7.72983e-07	1.0346e-05	BA13	cytochrome P450 85A-like [Gossypium hirsutum]	Metabolism;Metabolism;Metabolism	Global and overview maps;Global and overview maps;Metabolism of terpenoids and polyketides	ko01100//Metabolic pathways;ko01110//Biosynthesis of secondary metabolites;ko00905//Brassinosteroid biosynthesis	K09590;K09590;K09590	-	GO:0016491//oxidoreductase activity;GO:0046906//tetrapyrrole binding;GO:0046914//transition metal ion binding	GO:0044710//single-organism metabolic process
GB_D01G0895	-2.72935	0.000235388	0.00192545	CYP71D11	PREDICTED: cytochrome P450 71D11-like [Gossypium hirsutum]	-	-	-	-	-	GO:0016491//oxidoreductase activity;GO:0046906//tetrapyrrole binding;GO:0046914//transition metal ion binding	GO:0044710//single-organism metabolic process
GB_A11G1939	-3.12399	2.71952e-11	6.46095e-10	CYP90B1	PREDICTED: cytochrome P450 90B1-like [Gossypium hirsutum]	Metabolism;Metabolism;Metabolism	Global and overview maps;Global and overview maps;Metabolism of terpenoids and polyketides	ko01100//Metabolic pathways;ko01110//Biosynthesis of secondary metabolites;ko00905//Brassinosteroid biosynthesis	K09587;K09587;K09587	GO:0031224//intrinsic component of membrane;GO:0043231//intracellular membrane-bounded organelle	GO:0008395//steroid hydroxylase activity;GO:0046906//tetrapyrrole binding;GO:0046914//transition metal ion binding	GO:0000902//cell morphogenesis;GO:0001101//response to acid chemical;GO:0009755//hormone-mediated signaling pathway;GO:0009965//leaf morphogenesis;GO:0016129//phytosteroid biosynthetic process
GB_A06G0135	-3.46248	6.93729e-18	2.88456e-16	CYP82A1	PREDICTED: cytochrome P450 CYP82D47-like [Gossypium arboreum]	Metabolism	Global and overview maps	ko01100//Metabolic pathways	K00512	-	GO:0016491//oxidoreductase activity;GO:0046906//tetrapyrrole binding;GO:0046914//transition metal ion binding	GO:0044710//single-organism metabolic process
GB_D04G2119	-3.96963	0.00341403	0.0196483	CYP78A5	PREDICTED: cytochrome P450 78A5-like [Gossypium hirsutum]	-	-	-	-	-	-	-
GB_A06G0136	-4.1878	0.00183371	0.0115525	CYP82A3	PREDICTED: cytochrome P450 CYP82D47-like [Gossypium arboreum]	-	-	-	-	-	-	-
GB_A06G0640	-4.30743	0.00937023	0.0454898	CYP734A1	PREDICTED: cytochrome P450 734A1-like [Gossypium hirsutum]	Metabolism	Metabolism of terpenoids and polyketides	ko00905//Brassinosteroid biosynthesis	K15639	GO:0031224//intrinsic component of membrane	GO:0004497//monooxygenase activity;GO:0016634//oxidoreductase activity, acting on the CH-CH group of donors, oxygen as acceptor;GO:0046906//tetrapyrrole binding;GO:0046914//transition metal ion binding	GO:0009314//response to radiation;GO:0009725//response to hormone;GO:0016128//phytosteroid metabolic process;GO:0040007//growth
GB_D07G0881	-5.05034	2.83044e-09	5.32324e-08	BA13	PREDICTED: cytochrome P450 85A-like isoform X2 [Gossypium raimondii]	Metabolism;Metabolism;Metabolism	Global and overview maps;Global and overview maps;Metabolism of terpenoids and polyketides	ko01100//Metabolic pathways;ko01110//Biosynthesis of secondary metabolites;ko00905//Brassinosteroid biosynthesis	K09590;K09590;K09590	-	GO:0016491//oxidoreductase activity;GO:0046906//tetrapyrrole binding;GO:0046914//transition metal ion binding	GO:0044710//single-organism metabolic process
UDP-glycosyltransferase
GB_A12G2094	8.04075	0.00368157	0.0209801	UGT83A1	PREDICTED: UDP-glycosyltransferase 83A1-like [Gossypium hirsutum]	-	-	-	-	-	GO:0016757//transferase activity, transferring glycosyl groups	-
GB_A07G2113	6.26201	1.168e-284	2.01314e-281	UGT82A1	PREDICTED: UDP-glycosyltransferase 82A1-like [Gossypium hirsutum]	-	-	-	-	-	GO:0016757//transferase activity, transferring glycosyl groups	-
GB_A07G2308	4.91068	1.28041e-41	1.53738e-39	UGT74G1	PREDICTED: UDP-glycosyltransferase 74G1-like [Gossypium arboreum]	-	-	-	-	-	GO:0016758//transferase activity, transferring hexosyl groups	-
GB_D05G3103	4.78592	2.38842e-38	2.54722e-36	UGT76B1	PREDICTED: UDP-glycosyltransferase 76C2-like [Gossypium hirsutum]	-	-	-	-	-	GO:0016757//transferase activity, transferring glycosyl groups	-
MSTRG.37402	4.70729	1.88811e-130	1.06193e-127	UGT82A1	PREDICTED: UDP-glycosyltransferase 82A1-like [Gossypium hirsutum]	-	-	-	-	-	GO:0016757//transferase activity, transferring glycosyl groups	-
GB_A10G2034	3.93664	0.000147012	0.00126367	UGT73C6	PREDICTED: UDP-glycosyltransferase 73C6-like [Gossypium arboreum]	-	-	-	-	-	GO:0016757//transferase activity, transferring glycosyl groups	-
GB_D05G1088	3.87484	3.34668e-135	1.98685e-132	UGT87A2	PREDICTED: UDP-glycosyltransferase 87A1-like [Gossypium raimondii]	-	-	-	-	-	GO:0016757//transferase activity, transferring glycosyl groups	-
GB_A01G1567	3.37277	3.8331e-43	4.80766e-41	UGT74B1	PREDICTED: UDP-glycosyltransferase 74B1-like [Gossypium arboreum]	Metabolism;Metabolism;Metabolism;Metabolism	Global and overview maps;Global and overview maps;Amino acid metabolism;Biosynthesis of other secondary metabolites	ko01110//Biosynthesis of secondary metabolites;ko01210//2-Oxocarboxylic acid metabolism;ko00380//Tryptophan metabolism;ko00966//Glucosinolate biosynthesis	K11820;K11820;K11820;K11820	-	GO:0035251//UDP-glucosyltransferase activity	GO:0009617//response to bacterium;GO:0009683//indoleacetic acid metabolic process;GO:0019758//glycosinolate biosynthetic process;GO:0048588//developmental cell growth
GB_A01G1566	3.23612	1.30843e-84	3.66024e-82	UGT74B1	PREDICTED: UDP-glycosyltransferase 74B1-like [Gossypium arboreum]	Metabolism;Metabolism;Metabolism;Metabolism	Global and overview maps;Global and overview maps;Amino acid metabolism;Biosynthesis of other secondary metabolites	ko01110//Biosynthesis of secondary metabolites;ko01210//2-Oxocarboxylic acid metabolism;ko00380//Tryptophan metabolism;ko00966//Glucosinolate biosynthesis	K11820;K11820;K11820;K11820	-	GO:0035251//UDP-glucosyltransferase activity	GO:0009617//response to bacterium;GO:0009683//indoleacetic acid metabolic process;GO:0019758//glycosinolate biosynthetic process;GO:0048588//developmental cell growth
GB_D01G1653	2.97392	4.62882e-96	1.5854e-93	UGT74B1	PREDICTED: UDP-glycosyltransferase 74B1-like [Gossypium hirsutum]	Metabolism;Metabolism;Metabolism;Metabolism	Global and overview maps;Global and overview maps;Amino acid metabolism;Biosynthesis of other secondary metabolites	ko01110//Biosynthesis of secondary metabolites;ko01210//2-Oxocarboxylic acid metabolism;ko00380//Tryptophan metabolism;ko00966//Glucosinolate biosynthesis	K11820;K11820;K11820;K11820	-	GO:0035251//UDP-glucosyltransferase activity	GO:0009617//response to bacterium;GO:0009683//indoleacetic acid metabolic process;GO:0019758//glycosinolate biosynthetic process;GO:0048588//developmental cell growth
GB_A07G2307	2.66103	6.61386e-46	9.06116e-44	UGT74G1	PREDICTED: UDP-glycosyltransferase 74G1-like [Gossypium arboreum]	-	-	-	-	-	GO:0016757//transferase activity, transferring glycosyl groups	-
GB_A07G2609	2.55459	0.000206139	0.00170975	UGT90A1	PREDICTED: UDP-glycosyltransferase 90A1-like [Gossypium hirsutum]	-	-	-	-	-	GO:0016758//transferase activity, transferring hexosyl groups	-
GB_D04G1259	1.92133	8.95225e-07	1.18724e-05	UGT73C6	PREDICTED: UDP-glycosyltransferase 73C6-like [Gossypium hirsutum]	Metabolism	Metabolism of terpenoids and polyketides	ko00908//Zeatin biosynthesis	K13496	-	GO:0016757//transferase activity, transferring glycosyl groups	-
GB_scaffold4224_objG0001	1.69888	3.60734e-08	5.8925e-07	UGT83A1	PREDICTED: UDP-glycosyltransferase 83A1-like [Gossypium hirsutum]	-	-	-	-	-	GO:0016740//transferase activity	-
GB_A05G3131	1.68806	2.70701e-06	3.33012e-05	UGT76B1	PREDICTED: UDP-glycosyltransferase 76C2-like [Gossypium arboreum]	-	-	-	-	-	GO:0016757//transferase activity, transferring glycosyl groups	-
GB_A13G0190	1.64269	1.29577e-11	3.17589e-10	UGT91C1	PREDICTED: UDP-glycosyltransferase 91C1-like [Gossypium hirsutum]	-	-	-	-	-	GO:0016757//transferase activity, transferring glycosyl groups	-
GB_D11G0786	1.27155	4.71159e-05	0.000453595	UGT83A1	PREDICTED: UDP-glycosyltransferase 83A1-like [Gossypium hirsutum]	-	-	-	-	-	GO:0016757//transferase activity, transferring glycosyl groups	-
GB_A04G0909	1.26816	3.61756e-17	1.41501e-15	UGT73C6	PREDICTED: UDP-glycosyltransferase 73C1-like [Gossypium hirsutum]	Metabolism	Metabolism of terpenoids and polyketides	ko00908//Zeatin biosynthesis	K13496	-	GO:0016757//transferase activity, transferring glycosyl groups	-
GB_D07G2269	1.26264	0.000829932	0.00581943	UGT74G1	PREDICTED: LOW QUALITY PROTEIN: UDP-glycosyltransferase 74G1-like [Gossypium hirsutum]	-	-	-	-	-	GO:0016758//transferase activity, transferring hexosyl groups	-
GB_D11G0788	1.17946	4.90893e-08	7.87183e-07	UGT83A1	PREDICTED: UDP-glycosyltransferase 83A1-like [Gossypium hirsutum]	-	-	-	-	-	GO:0016740//transferase activity	-
GB_A11G3766	-1.18328	7.31115e-08	1.14156e-06	UGT73C3	PREDICTED: UDP-glycosyltransferase 73C3-like [Gossypium arboreum]	Metabolism	Metabolism of terpenoids and polyketides	ko00908//Zeatin biosynthesis	K13496	-	GO:0035251//UDP-glucosyltransferase activity	-
GB_D05G3458	-1.50678	1.79953e-05	0.000189129	UGT74B1	PREDICTED: UDP-glycosyltransferase 74B1-like [Gossypium raimondii]	Metabolism;Metabolism;Metabolism;Metabolism	Global and overview maps;Global and overview maps;Amino acid metabolism;Biosynthesis of other secondary metabolites	ko01110//Biosynthesis of secondary metabolites;ko01210//2-Oxocarboxylic acid metabolism;ko00380//Tryptophan metabolism;ko00966//Glucosinolate biosynthesis	K11820;K11820;K11820;K11820	-	GO:0035251//UDP-glucosyltransferase activity	GO:0009617//response to bacterium;GO:0009683//indoleacetic acid metabolic process;GO:0019758//glycosinolate biosynthetic process;GO:0048588//developmental cell growth
GB_A05G3468	-1.85573	0.00070199	0.00501847	UGT74B1	PREDICTED: UDP-glycosyltransferase 74B1-like [Gossypium arboreum]	Metabolism;Metabolism;Metabolism;Metabolism	Global and overview maps;Global and overview maps;Amino acid metabolism;Biosynthesis of other secondary metabolites	ko01110//Biosynthesis of secondary metabolites;ko01210//2-Oxocarboxylic acid metabolism;ko00380//Tryptophan metabolism;ko00966//Glucosinolate biosynthesis	K11820;K11820;K11820;K11820	-	GO:0035251//UDP-glucosyltransferase activity	GO:0009617//response to bacterium;GO:0009683//indoleacetic acid metabolic process;GO:0019758//glycosinolate biosynthetic process;GO:0048588//developmental cell growth
GB_D08G1802	-2.26224	4.3437e-10	9.00963e-09	UGT73C6	PREDICTED: UDP-glycosyltransferase 73C6-like [Gossypium raimondii]	Metabolism	Metabolism of terpenoids and polyketides	ko00908//Zeatin biosynthesis	K13496	-	GO:0016757//transferase activity, transferring glycosyl groups	-
GB_A05G0319	-2.33	7.76774e-05	0.000711657	UGT91C1	PREDICTED: UDP-glycosyltransferase 91C1-like [Gossypium hirsutum]	-	-	-	-	-	GO:0016757//transferase activity, transferring glycosyl groups	-
GB_D04G0455	-3.65025	0.00106685	0.00727079	UGT83A1	PREDICTED: UDP-glycosyltransferase 83A1-like [Gossypium arboreum]	-	-	-	-	-	GO:0016757//transferase activity, transferring glycosyl groups	-
GST
GB_D02G0331	2.64142	8.26735e-12	2.0661e-10	HSP26-A	PREDICTED: probable glutathione S-transferase [Gossypium hirsutum]	Metabolism	Metabolism of other amino acids	ko00480//Glutathione metabolism	K00799	-	-	-
GB_D09G1727	2.25457	2.57332e-28	1.88867e-26	GSTL3	glutathione S-transferase L3-like [Gossypium hirsutum]	Metabolism	Metabolism of other amino acids	ko00480//Glutathione metabolism	K00799	-	GO:0003824//catalytic activity	-
GB_A11G2539	1.4385	3.0233e-33	2.68782e-31	HSP26-A	PREDICTED: probable glutathione S-transferase [Gossypium arboreum]	Metabolism	Metabolism of other amino acids	ko00480//Glutathione metabolism	K00799	-	GO:0003824//catalytic activity	-
GB_D11G0211	1.43238	0.00682816	0.0351141	GSTT1	PREDICTED: glutathione S-transferase T1-like isoform X1 [Gossypium hirsutum]	Metabolism	Metabolism of other amino acids	ko00480//Glutathione metabolism	K00799	-	GO:0003824//catalytic activity	-
GB_A09G1887	1.24762	3.6319e-05	0.000358037	GSTL3	PREDICTED: glutathione S-transferase L3-like [Gossypium hirsutum]	Metabolism	Metabolism of other amino acids	ko00480//Glutathione metabolism	K00799	-	GO:0003824//catalytic activity	-
GB_D11G2370	-1.03406	1.66759e-10	3.61318e-09	GSTF8	PREDICTED: glutathione S-transferase F8, chloroplastic-like [Gossypium hirsutum]	Metabolism	Metabolism of other amino acids	ko00480//Glutathione metabolism	K00799	-	GO:0003824//catalytic activity	-
GB_A04G1216	-1.14638	1.60552e-08	2.75497e-07	GSTU16	PREDICTED: glutathione S-transferase U16-like [Gossypium hirsutum]	Metabolism	Metabolism of other amino acids	ko00480//Glutathione metabolism	K00799	-	GO:0003824//catalytic activity	-
GB_A11G2093	-1.47723	1.69756e-21	8.86633e-20	GSTU17	PREDICTED: glutathione S-transferase U17-like [Gossypium arboreum]	Metabolism	Metabolism of other amino acids	ko00480//Glutathione metabolism	K00799	-	GO:0003824//catalytic activity	-
GB_A11G2144	-1.70074	8.63598e-14	2.56921e-12	GSTF8	PREDICTED: glutathione S-transferase F8, chloroplastic-like [Gossypium hirsutum]	Metabolism	Metabolism of other amino acids	ko00480//Glutathione metabolism	K00799	-	GO:0003824//catalytic activity	-
GB_D11G2452	-1.75275	3.28011e-25	2.09141e-23	GSTU17	glutathione S-transferase U17-like [Gossypium hirsutum]	Metabolism	Metabolism of other amino acids	ko00480//Glutathione metabolism	K00799	-	GO:0003824//catalytic activity	-
GB_D11G0684	-3.87915	0.000808505	0.0056871	GSTU18	PREDICTED: glutathione S-transferase U17-like [Gossypium hirsutum]	Metabolism	Metabolism of other amino acids	ko00480//Glutathione metabolism	K00799	-	-	-
